# Supplementary material for: Conservation and Diversity in Gibberellin-Mediated Transcriptional Responses Among Host Plants Forming Distinct Arbuscular Mycorrhizal Morphotypes
Source: Front Plant Sci. 2021 Dec 16;12:795695. doi: 10.3389/fpls.2021.795695 (PMC8718060; doi:10.3389/fpls.2021.795695)
Supplement: Supplementary file 2 [file Table_2.XLSX]

## Sheet: Paired genes
Supplementary Table 2 Lists of SonicParanoid outputs
Orthogroup_id	Dcarota_388_v2.0.protein.fa	Ljaponicus_571_Lj1.0v1.protein.fa	trinity_1.Trinity.cdest1.fa.transdecoder.pep.cd1.fa
1	*	Lj3g0014530.1,Lj2g0018095.1,Lj2g0005412.1,LjContig00357g0004525.1,Lj6g0026258.1,Lj6g0017573.1	TRINITY_DN1013_c1_g1_i5.p1,TRINITY_DN10483_c0_g1_i5.p1,TRINITY_DN11137_c0_g1_i1.p2,TRINITY_DN11137_c0_g1_i4.p2,TRINITY_DN11137_c0_g1_i6.p2,TRINITY_DN11218_c0_g1_i1.p1,TRINITY_DN11218_c1_g1_i2.p2,TRINITY_DN1253_c0_g1_i1.p2,TRINITY_DN12631_c0_g1_i6.p1,TRINITY_DN12644_c0_g1_i1.p1,TRINITY_DN12811_c0_g1_i6.p2,TRINITY_DN12988_c0_g2_i2.p1,TRINITY_DN1390_c3_g1_i3.p1,TRINITY_DN1390_c3_g1_i4.p1,TRINITY_DN1…
2	DCAR_004789,DCAR_001022,DCAR_002704,DCAR_001054,DCAR_002142,DCAR_003523,DCAR_001591,DCAR_002614,DCAR_001183,DCAR_024354,DCAR_026146,DCAR_024224,DCAR_025344,DCAR_026147,DCAR_024381,DCAR_025600,DCAR_026397,DCAR_024285,DCAR_024134,DCAR_024329,DCAR_025599,DCAR_024727,DCAR_024022,DCAR_024355,DCAR_024328,DCAR_026108,DCAR_032122,DCAR_031642,DCAR_028082,DCAR_027158,DCAR_028338,DCAR_028093,DCAR_028571,DCA…	Lj1g0003435.1,Lj1g0011210.1,Lj1g0018428.1,Lj1g0019213.1,Lj1g0027259.1,Lj1g0017581.1,Lj1g0005428.1,Lj1g0024942.1,Lj3g0016345.1,Lj3g0013581.1,Lj3g0018091.1,Lj3g0013474.3,Lj3g0013394.1,Lj3g0016929.1,Lj5g0011370.1,Lj5g0012270.1,Lj5g0003409.1,Lj5g0027118.1,LjContig00312_ERROPOS870357g0011073.1,LjContig00312_ERROPOS870357g0000618.1,LjContig00081g0025846.1,LjContig00081g0005726.1,LjContig00141g0027033.1…	*
3	*	Lj5g0012430.1,Lj2g0024580.1	TRINITY_DN10028_c1_g1_i4.p1,TRINITY_DN10028_c2_g1_i1.p1,TRINITY_DN10609_c0_g3_i1.p1,TRINITY_DN11514_c0_g3_i2.p1,TRINITY_DN1164_c1_g1_i1.p1,TRINITY_DN1164_c1_g3_i1.p1,TRINITY_DN1164_c1_g3_i2.p1,TRINITY_DN1164_c1_g3_i3.p1,TRINITY_DN11717_c0_g1_i1.p1,TRINITY_DN11717_c0_g1_i3.p1,TRINITY_DN12735_c0_g1_i1.p1,TRINITY_DN12735_c2_g1_i1.p1,TRINITY_DN12735_c2_g1_i2.p1,TRINITY_DN12746_c2_g1_i2.p1,TRINITY_DN1…
4	DCAR_031961,DCAR_032396,DCAR_009587,DCAR_022599	Lj2g0027992.1,LjContig00528g0004609.1,LjContig00131g0020113.1	TRINITY_DN1144_c0_g3_i1.p1,TRINITY_DN11638_c0_g1_i2.p1,TRINITY_DN1164_c1_g2_i1.p1,TRINITY_DN1164_c1_g2_i2.p1,TRINITY_DN11782_c0_g1_i1.p1,TRINITY_DN11787_c2_g3_i1.p1,TRINITY_DN12455_c0_g1_i1.p1,TRINITY_DN12455_c0_g1_i2.p1,TRINITY_DN12455_c0_g1_i4.p1,TRINITY_DN12568_c0_g1_i2.p1,TRINITY_DN12746_c0_g1_i3.p1,TRINITY_DN12927_c1_g1_i2.p1,TRINITY_DN13042_c0_g1_i1.p1,TRINITY_DN13042_c0_g1_i10.p1,TRINITY_D…
5	DCAR_001602,DCAR_031363,DCAR_004920,DCAR_028936,DCAR_017493,DCAR_017337,DCAR_018175,DCAR_023094,DCAR_022823,DCAR_022825	Lj1g0008461.1,Lj1g0018212.1,Lj1g0013654.1,Lj3g0015119.1,Lj5g0000021.1,Lj5g0005529.1,LjContig00408g0000741.1,Lj2g0002183.1,Lj6g0001787.1,Lj6g0023576.1,Lj4g0027011.1,Lj4g0025065.1,Lj4g0002379.1	TRINITY_DN11528_c2_g1_i1.p1,TRINITY_DN12779_c1_g1_i1.p1,TRINITY_DN12779_c1_g1_i2.p1,TRINITY_DN13090_c0_g4_i2.p2,TRINITY_DN13162_c0_g1_i1.p1,TRINITY_DN13464_c3_g1_i2.p1,TRINITY_DN13576_c1_g1_i2.p3,TRINITY_DN13576_c1_g1_i5.p2,TRINITY_DN14290_c0_g1_i5.p4,TRINITY_DN14802_c0_g1_i1.p1,TRINITY_DN14802_c0_g1_i2.p1,TRINITY_DN15481_c0_g1_i2.p1,TRINITY_DN16248_c0_g1_i1.p1,TRINITY_DN16248_c0_g1_i2.p1,TRINITY…
6	DCAR_002328,DCAR_001014,DCAR_004018,DCAR_002213,DCAR_000971,DCAR_024668,DCAR_024510,DCAR_024191,DCAR_000311,DCAR_028573,DCAR_027640,DCAR_027726,DCAR_028561,DCAR_028659,DCAR_028793,DCAR_027457,DCAR_028554,DCAR_027728,DCAR_031546,DCAR_031541,DCAR_005094,DCAR_007302,DCAR_007691,DCAR_005256,DCAR_007894,DCAR_011921,DCAR_010309,DCAR_029037,DCAR_030266,DCAR_030158,DCAR_030268,DCAR_030595,DCAR_030263,DCA…	Lj1g0026724.1,Lj1g0017175.1,Lj1g0025117.1,Lj1g0014390.1,Lj3g0021288.1,Lj3g0019514.1,Lj3g0021978.1,Lj3g0017258.1,Lj3g0016954.1,Lj3g0011764.1,Lj3g0009896.1,Lj3g0022675.1,Lj5g0005169.1,Lj5g0007060.1,Lj5g0003150.1,Lj5g0007242.1,Lj5g0009491.1,Lj5g0001897.1,Lj5g0019505.1,Lj5g0022095.1,Lj2g0018386.1,Lj2g0018214.1,Lj2g0000729.1,Lj2g0007640.1,Lj2g0014793.1,Lj2g0025364.1,Lj2g0005575.1,Lj2g0011520.1,Lj2g000…	*
7	*	Lj1g0015022.1,Lj1g0000256.1,Lj1g0019137.1,Lj1g0002506.1,Lj1g0005496.1,Lj1g0020336.1,Lj1g0027700.1,Lj3g0010743.1,Lj3g0003452.1,Lj3g0004568.1,Lj3g0000535.1,Lj3g0002323.1,Lj5g0027405.1,Lj5g0011892.1,Lj5g0008185.1,Lj5g0017569.1,LjContig00141g0007313.1,Lj2g0001686.1,Lj2g0021189.1,Lj2g0023475.1,Lj2g0023892.1,Lj2g0015378.1,LjContig00564g0011142.1,Lj6g0001178.1,Lj6g0016713.1,Lj4g0004660.1,Lj4g0016137.1,L…	TRINITY_DN100351_c0_g1_i1.p1,TRINITY_DN101704_c0_g1_i1.p1,TRINITY_DN10274_c1_g1_i3.p1,TRINITY_DN11624_c0_g2_i1.p2,TRINITY_DN12497_c1_g1_i1.p2,TRINITY_DN13431_c1_g2_i1.p1,TRINITY_DN13547_c0_g1_i14.p1,TRINITY_DN13983_c0_g1_i10.p1,TRINITY_DN139_c0_g2_i5.p2,TRINITY_DN139_c0_g2_i6.p2,TRINITY_DN1402_c2_g1_i1.p4,TRINITY_DN14532_c0_g2_i1.p3,TRINITY_DN14696_c0_g1_i1.p1,TRINITY_DN18840_c1_g1_i3.p2,TRINITY_…
8	*	Lj1g0012109.1,Lj1g0004894.1,Lj1g0010773.1,Lj1g0013586.1,Lj3g0003086.1,Lj3g0024062.1,Lj3g0003480.1,Lj3g0019048.1,Lj3g0011245.1,Lj5g0016382.1,Lj5g0009009.1,Lj5g0001706.1,Lj5g0003428.1,Lj2g0002638.1,Lj2g0027528.1,Lj2g0018026.1,Lj2g0006651.1,Lj2g0012063.1,Lj2g0021603.1,LjContig00503g0020544.1,Lj6g0012583.1,Lj6g0027241.1,Lj6g0003171.1,Lj6g0024012.1,Lj6g0020901.1,Lj4g0008475.1,Lj4g0003656.1,Lj4g0024296…	TRINITY_DN10423_c0_g1_i3.p1,TRINITY_DN10423_c0_g3_i1.p1,TRINITY_DN1189_c0_g2_i5.p2,TRINITY_DN11920_c0_g1_i3.p2,TRINITY_DN12631_c0_g1_i5.p1,TRINITY_DN12631_c0_g2_i1.p1,TRINITY_DN12988_c0_g2_i1.p1,TRINITY_DN15039_c0_g1_i3.p2,TRINITY_DN15202_c0_g1_i1.p1,TRINITY_DN15285_c1_g2_i2.p2,TRINITY_DN16938_c0_g1_i3.p1,TRINITY_DN18452_c0_g1_i4.p2,TRINITY_DN18656_c1_g1_i1.p2,TRINITY_DN19330_c0_g1_i1.p2,TRINITY_…
9	*	Lj1g0006279.1,Lj1g0021727.1,Lj1g0005728.1,Lj3g0011790.1	TRINITY_DN11668_c0_g1_i1.p1,TRINITY_DN11668_c0_g1_i10.p1,TRINITY_DN11668_c0_g1_i11.p1,TRINITY_DN11668_c0_g1_i5.p1,TRINITY_DN11976_c0_g1_i1.p1,TRINITY_DN11976_c0_g1_i4.p1,TRINITY_DN11976_c0_g1_i5.p1,TRINITY_DN11976_c0_g1_i6.p1,TRINITY_DN11976_c0_g1_i8.p1,TRINITY_DN11976_c0_g1_i9.p1,TRINITY_DN12408_c5_g1_i1.p1,TRINITY_DN1419_c0_g2_i1.p1,TRINITY_DN14818_c2_g1_i1.p1,TRINITY_DN1510_c0_g1_i2.p1,TRINITY…
10	*	Lj1g0008265.1,Lj3g0020805.1,Lj5g0013287.1	TRINITY_DN10856_c0_g1_i8.p1,TRINITY_DN11129_c0_g1_i4.p1,TRINITY_DN11381_c1_g1_i1.p1,TRINITY_DN11398_c0_g1_i1.p1,TRINITY_DN11398_c0_g2_i1.p1,TRINITY_DN11398_c0_g2_i2.p1,TRINITY_DN11398_c2_g1_i1.p1,TRINITY_DN12080_c1_g2_i3.p1,TRINITY_DN12316_c2_g1_i1.p4,TRINITY_DN12316_c2_g2_i2.p2,TRINITY_DN13301_c0_g1_i1.p1,TRINITY_DN13301_c0_g1_i2.p1,TRINITY_DN1343_c0_g1_i14.p2,TRINITY_DN14426_c0_g1_i11.p1,TRINIT…
11	DCAR_000974,DCAR_001034,DCAR_001137,DCAR_001866,DCAR_023922,DCAR_026361,DCAR_023907,DCAR_031528,DCAR_027306,DCAR_028751,DCAR_028505,DCAR_027645,DCAR_028160,DCAR_026951,DCAR_026902,DCAR_028616,DCAR_006044,DCAR_031437,DCAR_031395,DCAR_010559,DCAR_010613,DCAR_009895,DCAR_011158,DCAR_031289,DCAR_030244,DCAR_029783,DCAR_029049,DCAR_029782,DCAR_029935,DCAR_029331,DCAR_029798,DCAR_030173,DCAR_017542,DCA…	Lj1g0018671.1,Lj6g0004739.1,Lj4g0023483.1	TRINITY_DN20502_c0_g1_i2.p1,TRINITY_DN20502_c0_g1_i4.p1,TRINITY_DN2503_c2_g1_i10.p1,TRINITY_DN2503_c2_g1_i13.p1,TRINITY_DN2503_c2_g1_i14.p1,TRINITY_DN2503_c2_g1_i15.p1,TRINITY_DN2503_c2_g1_i2.p1,TRINITY_DN26939_c0_g2_i2.p1,TRINITY_DN32339_c0_g3_i2.p1,TRINITY_DN4337_c0_g1_i2.p1,TRINITY_DN99_c0_g1_i1.p2,TRINITY_DN99_c0_g1_i2.p1,TRINITY_DN99_c0_g1_i6.p2,TRINITY_DN99_c0_g1_i7.p2
12	DCAR_029515,DCAR_029517,DCAR_029518	LjContig00016g0012014.1,LjContig00016g0005501.1,LjContig00016g0003892.1,LjContig00016g0003220.1,LjContig00016g0002131.1,LjContig00016g0017116.1,LjContig00016g0002737.1,LjContig00016g0006449.1,LjContig00016g0022523.1,LjContig00016g0010969.1,LjContig00016g0018390.1,LjContig00016g0011603.1,LjContig00016g0017969.1,LjContig00016g0014610.1,LjContig00016g0013223.1,LjContig00016g0025097.1,LjContig00016g0…	TRINITY_DN11926_c3_g1_i1.p1,TRINITY_DN16048_c0_g1_i8.p1,TRINITY_DN16048_c0_g2_i1.p1,TRINITY_DN17367_c0_g1_i1.p1,TRINITY_DN20029_c0_g1_i1.p1,TRINITY_DN20029_c0_g2_i1.p1,TRINITY_DN39955_c0_g1_i1.p1,TRINITY_DN49640_c0_g1_i1.p1
13	*	Lj5g0012357.1	TRINITY_DN11129_c0_g1_i8.p2,TRINITY_DN11129_c1_g1_i1.p1,TRINITY_DN12316_c2_g1_i1.p1,TRINITY_DN12927_c2_g3_i3.p1,TRINITY_DN12927_c2_g3_i5.p1,TRINITY_DN14589_c0_g2_i4.p1,TRINITY_DN16204_c0_g2_i2.p4,TRINITY_DN16204_c0_g2_i4.p4,TRINITY_DN18269_c0_g2_i3.p1,TRINITY_DN18269_c0_g3_i1.p1,TRINITY_DN18679_c0_g1_i1.p1,TRINITY_DN19492_c2_g1_i1.p1,TRINITY_DN20161_c0_g1_i10.p1,TRINITY_DN20161_c1_g1_i1.p2,TRINIT…
14	DCAR_032242,DCAR_001049,DCAR_001067,DCAR_001300,DCAR_001577,DCAR_028672,DCAR_007164,DCAR_005140,DCAR_010327,DCAR_009959,DCAR_031294,DCAR_029619,DCAR_017480,DCAR_017216,DCAR_015095,DCAR_020265	Lj1g0007932.1,Lj3g0000351.1,Lj3g0018085.1,Lj3g0025529.1,Lj3g0008687.1,Lj3g0000888.1,Lj5g0009119.1,Lj5g0022841.1,Lj5g0023125.1,LjContig00141g0016571.1,Lj2g0001240.1,Lj2g0019468.1,Lj6g0001642.1,Lj4g0012049.1,Lj4g0011977.1,Lj4g0009536.1	TRINITY_DN1362_c0_g2_i1.p2,TRINITY_DN15027_c0_g4_i1.p1,TRINITY_DN18998_c0_g2_i1.p1,TRINITY_DN27846_c0_g1_i1.p1,TRINITY_DN30382_c0_g2_i2.p1,TRINITY_DN32448_c0_g1_i1.p1,TRINITY_DN32448_c0_g1_i5.p1,TRINITY_DN32448_c0_g1_i6.p1,TRINITY_DN38444_c0_g1_i1.p1,TRINITY_DN42560_c3_g2_i1.p1,TRINITY_DN57752_c0_g1_i1.p1,TRINITY_DN58448_c0_g1_i1.p1,TRINITY_DN6366_c0_g1_i1.p2,TRINITY_DN6366_c0_g1_i3.p2,TRINITY_DN…
15	*	Lj1g0012010.1,Lj1g0000344.1,Lj1g0025377.1,Lj1g0016855.1,Lj3g0013101.1,Lj3g0019668.1,Lj3g0021047.1,Lj3g0011573.1,Lj3g0020087.1,Lj5g0021684.1,Lj5g0016633.1,LjContig00312_ERROPOS870357g0025515.1,Lj2g0001176.1,Lj2g0018884.1,Lj2g0024187.1,Lj2g0024735.1,Lj2g0011284.1,Lj2g0016488.1,Lj2g0009091.1,Lj2g0007420.1,Lj2g0025129.1,Lj2g0002093.1,Lj2g0007462.1,Lj2g0026606.1,Lj2g0003719.1,Lj2g0001873.1,Lj2g0015487…	TRINITY_DN3886_c1_g1_i1.p1,TRINITY_DN3886_c1_g1_i10.p1,TRINITY_DN3886_c1_g1_i11.p1,TRINITY_DN3886_c1_g1_i12.p1,TRINITY_DN3886_c1_g1_i2.p1,TRINITY_DN3886_c1_g1_i4.p1,TRINITY_DN3886_c1_g1_i5.p1,TRINITY_DN3886_c1_g1_i6.p1,TRINITY_DN3886_c1_g1_i7.p1,TRINITY_DN3886_c1_g1_i8.p1,TRINITY_DN3891_c0_g1_i1.p1,TRINITY_DN3891_c0_g1_i4.p1
16	DCAR_028071,DCAR_028072,DCAR_028070,DCAR_004935,DCAR_004937,DCAR_008477,DCAR_008473,DCAR_004936,DCAR_004938,DCAR_008476,DCAR_008479,DCAR_006818,DCAR_008472,DCAR_004939,DCAR_008478,DCAR_008471,DCAR_008474,DCAR_004934,DCAR_029826,DCAR_029822,DCAR_029823,DCAR_029819,DCAR_029824,DCAR_029318,DCAR_029825,DCAR_029317	Lj1g0018586.1,Lj5g0018488.1,Lj4g0009318.1,Lj4g0006380.1	TRINITY_DN5357_c0_g1_i1.p1,TRINITY_DN5357_c0_g1_i2.p1,TRINITY_DN9638_c0_g1_i1.p1,TRINITY_DN9638_c0_g1_i10.p1,TRINITY_DN9638_c0_g1_i11.p1,TRINITY_DN9638_c0_g1_i12.p1,TRINITY_DN9638_c0_g1_i3.p1,TRINITY_DN9638_c0_g1_i4.p1,TRINITY_DN9638_c0_g1_i5.p1,TRINITY_DN9638_c0_g1_i6.p1,TRINITY_DN9638_c0_g1_i8.p1,TRINITY_DN9638_c0_g1_i9.p1
17	*	Lj1g0008835.1,Lj1g0020863.1,Lj3g0025641.1,Lj5g0014921.1,Lj2g0000932.1,Lj6g0025186.1,Lj6g0001590.1	TRINITY_DN12225_c0_g1_i1.p1,TRINITY_DN12225_c0_g1_i4.p1,TRINITY_DN12225_c0_g2_i1.p1,TRINITY_DN15295_c0_g2_i1.p1,TRINITY_DN15295_c0_g2_i4.p1,TRINITY_DN15295_c0_g2_i5.p1,TRINITY_DN2033_c0_g2_i1.p3,TRINITY_DN21048_c1_g1_i10.p1,TRINITY_DN21048_c1_g1_i3.p1,TRINITY_DN21048_c1_g1_i5.p1,TRINITY_DN21048_c1_g1_i7.p1,TRINITY_DN21048_c1_g1_i8.p1,TRINITY_DN21048_c1_g1_i9.p1,TRINITY_DN23450_c0_g1_i3.p1,TRINITY…
18	DCAR_032236,DCAR_001028,DCAR_001163,DCAR_002013,DCAR_001080,DCAR_024745,DCAR_024341,DCAR_025060,DCAR_031896,DCAR_026885,DCAR_005964,DCAR_005112,DCAR_031425,DCAR_010132,DCAR_010394,DCAR_009099,DCAR_010539,DCAR_009978,DCAR_010926,DCAR_010992,DCAR_010562,DCAR_031319,DCAR_030011,DCAR_029689,DCAR_030596,DCAR_029888,DCAR_030518,DCAR_030557,DCAR_018463,DCAR_018796,DCAR_017370,DCAR_017847,DCAR_015843,DCA…	*	TRINITY_DN21279_c0_g1_i1.p1,TRINITY_DN21279_c0_g1_i4.p1
19	DCAR_002663,DCAR_025679,DCAR_023597,DCAR_023598,DCAR_028605,DCAR_008560,DCAR_008092,DCAR_008298,DCAR_008299,DCAR_008575,DCAR_008633,DCAR_008561,DCAR_008482,DCAR_012120,DCAR_011393,DCAR_012119,DCAR_012370,DCAR_012345,DCAR_012350,DCAR_012122,DCAR_012349,DCAR_011390,DCAR_012346,DCAR_012351,DCAR_012347,DCAR_012348,DCAR_012352,DCAR_029652,DCAR_029643,DCAR_029645,DCAR_014477,DCAR_022407	Lj1g0020865.1,Lj1g0005454.1	TRINITY_DN16253_c0_g1_i1.p1,TRINITY_DN16253_c0_g1_i2.p1,TRINITY_DN22449_c0_g1_i1.p1,TRINITY_DN62726_c1_g4_i1.p1
20	DCAR_007931,DCAR_007935,DCAR_007930,DCAR_007932,DCAR_007933,DCAR_007934,DCAR_017625	Lj3g0000804.1,Lj5g0013862.1,Lj2g0018661.1,Lj6g0013413.1,Lj6g0016185.1,Lj6g0002018.1,Lj6g0014377.1,Lj6g0024616.1,Lj6g0013084.1,Lj6g0006298.1,Lj4g0015035.1,Lj4g0006124.1,Lj4g0021083.1,Lj4g0025943.1,Lj4g0017653.1,Lj4g0012176.1,Lj4g0012393.1,Lj4g0004882.1,Lj4g0006740.1,Lj4g0013065.1,Lj4g0007237.1,Lj4g0021048.1,Lj4g0018608.1,Lj4g0024546.1,Lj4g0023178.1	TRINITY_DN10524_c0_g1_i1.p1,TRINITY_DN33331_c0_g1_i1.p1,TRINITY_DN38646_c0_g1_i1.p1,TRINITY_DN38646_c0_g1_i2.p1,TRINITY_DN469_c0_g1_i1.p1,TRINITY_DN75423_c0_g1_i1.p1
21	DCAR_025162,DCAR_025159,DCAR_025137,DCAR_025154,DCAR_025161,DCAR_025158,DCAR_031532,DCAR_025134,DCAR_025176,DCAR_031534,DCAR_025160,DCAR_025119,DCAR_025157,DCAR_031533,DCAR_031525,DCAR_025076,DCAR_025136,DCAR_024486,DCAR_025118,DCAR_005785,DCAR_008832,DCAR_008804,DCAR_008835,DCAR_008803,DCAR_008833,DCAR_008837	Lj1g0000456.2,Lj3g0027437.1,Lj5g0005007.1,LjContig00141g0026212.1,Lj2g0013050.1,Lj2g0005356.1,LjContig00155g0015573.1,LjContig00564g0015988.1,LjContig00564g0005248.1,LjContig00564g0020474.1	*
22	DCAR_004567,DCAR_001279,DCAR_001277,DCAR_001278,DCAR_004568,DCAR_001281,DCAR_023355,DCAR_006206,DCAR_010202,DCAR_008888,DCAR_011927,DCAR_012228,DCAR_011422,DCAR_008889,DCAR_008885,DCAR_008924,DCAR_008886,DCAR_008879,DCAR_008770,DCAR_008884,DCAR_011331,DCAR_008769,DCAR_008772,DCAR_011255,DCAR_008887,DCAR_008798,DCAR_015415	Lj1g0024619.1,LjContig00141g0025728.1,Lj6g0021728.1,Lj4g0026502.1	TRINITY_DN1746_c0_g1_i1.p1,TRINITY_DN28599_c0_g1_i1.p1,TRINITY_DN40311_c0_g1_i1.p1
23	DCAR_003632,DCAR_004438,DCAR_004437,DCAR_024431,DCAR_017364	Lj1g0006189.1,Lj1g0019350.1,Lj1g0009855.1,Lj1g0001042.1,Lj1g0002178.1,Lj1g0000305.1,Lj1g0025957.1,Lj1g0006484.1,Lj1g0014680.1,Lj1g0019732.1,Lj3g0024520.1,Lj5g0023504.2,Lj5g0006157.1,Lj5g0027198.1,LjContig00312_ERROPOS870357g0019319.1,LjContig00081g0004906.1,LjContig00141g0020992.1,LjContig00141g0007727.1,LjContig00141g0008658.1,Lj2g0006980.2,Lj2g0017535.1,Lj2g0016364.1,Lj2g0013301.1,Lj2g0004354.1…	*
24	DCAR_003474,DCAR_008326,DCAR_005588,DCAR_029015	Lj1g0016432.1,Lj3g0008757.1,Lj2g0010092.1,Lj2g0025803.1,Lj2g0010394.1,Lj2g0027173.1,Lj6g0008171.1,Lj6g0017416.1,Lj4g0001891.1,Lj4g0000223.1,Lj4g0001976.1,Lj4g0023711.1,Lj4g0006600.1	TRINITY_DN1483_c0_g1_i5.p1,TRINITY_DN1483_c0_g1_i8.p1,TRINITY_DN4359_c0_g2_i1.p1,TRINITY_DN4359_c0_g2_i3.p1,TRINITY_DN4359_c0_g4_i2.p1,TRINITY_DN6265_c0_g1_i1.p1,TRINITY_DN6265_c0_g1_i2.p1,TRINITY_DN6265_c0_g1_i3.p1,TRINITY_DN6265_c0_g1_i5.p1,TRINITY_DN6265_c0_g1_i6.p1,TRINITY_DN6265_c0_g1_i7.p1,TRINITY_DN6265_c0_g1_i8.p1,TRINITY_DN6940_c0_g1_i2.p1,TRINITY_DN6940_c0_g1_i5.p1,TRINITY_DN6940_c0_g2_…
25	DCAR_018111,DCAR_016182,DCAR_018110,DCAR_023083	Lj1g0003622.1,Lj1g0000366.1,Lj1g0028201.1,Lj3g0011377.1,Lj3g0023229.1,Lj3g0026757.1,Lj5g0016376.1,Lj5g0020165.1,Lj5g0000576.1,Lj2g0021070.1,Lj2g0026934.1,Lj2g0014982.1,Lj6g0001752.1,Lj6g0013707.1,Lj6g0021938.1,Lj6g0019512.1,Lj4g0008862.1,Lj4g0025234.1,Lj4g0001673.1,Lj4g0002182.1,Lj4g0005635.1,Lj4g0013622.1,Lj4g0001937.1,Lj4g0014849.1	TRINITY_DN1646_c0_g1_i3.p1,TRINITY_DN1646_c0_g1_i4.p1
26	*	Lj1g0016946.1,Lj3g0009931.1,Lj3g0012527.1,Lj5g0022171.1,Lj6g0027918.1	TRINITY_DN2849_c0_g1_i2.p1,TRINITY_DN2849_c0_g1_i3.p1,TRINITY_DN2849_c0_g1_i4.p1,TRINITY_DN2849_c0_g1_i5.p1,TRINITY_DN29593_c0_g1_i1.p1,TRINITY_DN29593_c0_g1_i3.p1,TRINITY_DN29593_c0_g1_i8.p1,TRINITY_DN29593_c0_g1_i9.p1,TRINITY_DN30314_c0_g1_i1.p1,TRINITY_DN4428_c4_g1_i1.p1,TRINITY_DN4428_c4_g1_i2.p1,TRINITY_DN4428_c4_g1_i4.p1,TRINITY_DN4428_c4_g1_i5.p1,TRINITY_DN4428_c4_g1_i7.p1,TRINITY_DN7126_c…
27	*	Lj1g0020376.1,Lj1g0010193.1,Lj3g0024247.1,Lj3g0009751.1,Lj3g0009210.1,Lj3g0026885.1,Lj5g0024244.1,Lj5g0011860.1,Lj5g0023610.1,LjContig00312_ERROPOS870357g0011324.1,LjContig00081g0010359.1,LjContig00408g0002404.1,Lj2g0016312.1,Lj2g0023122.1,Lj2g0018291.1,Lj6g0022847.1,Lj6g0025856.1,Lj4g0024219.1,Lj4g0023781.1,Lj4g0023032.1,Lj4g0001415.1,Lj4g0025238.1,Lj4g0002418.1	TRINITY_DN20318_c1_g1_i1.p2,TRINITY_DN24399_c0_g1_i2.p2,TRINITY_DN25701_c0_g1_i2.p1,TRINITY_DN29020_c0_g1_i1.p1,TRINITY_DN2928_c0_g1_i1.p1,TRINITY_DN2928_c2_g2_i1.p1,TRINITY_DN81560_c0_g1_i1.p1
28	DCAR_030615,DCAR_013729,DCAR_020247	Lj1g0002368.1,Lj1g0015859.1,Lj1g0012071.1,Lj3g0018694.1,Lj3g0027672.1,Lj3g0027838.1,Lj3g0014203.1,Lj5g0018495.1,Lj5g0011248.1,Lj2g0024877.1,Lj4g0010201.1,Lj4g0018623.1	TRINITY_DN16506_c0_g1_i2.p1,TRINITY_DN1851_c0_g2_i2.p1,TRINITY_DN18673_c0_g1_i5.p1,TRINITY_DN3206_c0_g1_i1.p1,TRINITY_DN3206_c0_g1_i10.p1,TRINITY_DN3206_c0_g1_i12.p2,TRINITY_DN3206_c0_g1_i13.p1,TRINITY_DN3206_c0_g1_i3.p2,TRINITY_DN3206_c0_g1_i6.p1,TRINITY_DN3206_c0_g1_i9.p1,TRINITY_DN3521_c0_g1_i10.p1,TRINITY_DN6350_c0_g1_i3.p1,TRINITY_DN6350_c0_g2_i1.p1,TRINITY_DN6350_c0_g2_i3.p1
29	DCAR_001059,DCAR_004276,DCAR_001457,DCAR_000518,DCAR_004801,DCAR_031592,DCAR_025606,DCAR_025622,DCAR_028556,DCAR_031560,DCAR_005332,DCAR_007005,DCAR_007681,DCAR_032054,DCAR_011057,DCAR_010742,DCAR_010369,DCAR_031299,DCAR_031322,DCAR_017346,DCAR_022753,DCAR_022271	Lj1g0016702.3,Lj3g0021994.1,Lj6g0015688.1,Lj4g0003601.1	TRINITY_DN6093_c0_g1_i3.p1,TRINITY_DN6093_c0_g1_i4.p1
30	DCAR_016758,DCAR_016762,DCAR_016766,DCAR_016761,DCAR_016764,DCAR_016763,DCAR_016765,DCAR_013906,DCAR_013905	Lj1g0012269.1,Lj1g0022687.1,Lj1g0003264.1,Lj1g0018150.1,Lj3g0002518.1,Lj3g0004541.1,Lj3g0003763.1,Lj3g0016093.1,Lj3g0020013.1,Lj3g0024156.1,Lj3g0000155.1,Lj3g0006809.1	TRINITY_DN13713_c0_g1_i1.p1,TRINITY_DN13713_c0_g1_i2.p1,TRINITY_DN13713_c0_g2_i1.p1,TRINITY_DN13713_c0_g3_i1.p1,TRINITY_DN13713_c0_g3_i2.p1,TRINITY_DN909_c0_g1_i1.p1,TRINITY_DN909_c0_g1_i3.p1
31	*	Lj2g0024035.1	TRINITY_DN10400_c0_g1_i1.p2,TRINITY_DN10400_c0_g1_i2.p2,TRINITY_DN10400_c0_g1_i3.p2,TRINITY_DN10400_c0_g3_i2.p1,TRINITY_DN1306_c0_g1_i1.p3,TRINITY_DN1306_c0_g1_i16.p1,TRINITY_DN1306_c0_g1_i9.p1,TRINITY_DN13396_c0_g1_i2.p1,TRINITY_DN13396_c0_g2_i1.p5,TRINITY_DN13396_c0_g2_i3.p3,TRINITY_DN13457_c0_g4_i1.p1,TRINITY_DN13457_c0_g5_i3.p2,TRINITY_DN13476_c0_g1_i2.p2,TRINITY_DN25553_c0_g2_i1.p1,TRINITY_D…
32	DCAR_002798,DCAR_002797,DCAR_002453,DCAR_002454,DCAR_005847,DCAR_031430,DCAR_012412,DCAR_012411,DCAR_012410,DCAR_030543,DCAR_030542,DCAR_018352,DCAR_018351,DCAR_018353	Lj1g0024213.1,Lj1g0013744.1,Lj1g0013766.1,Lj3g0013835.1,Lj3g0001522.1,Lj5g0009199.1,Lj5g0002013.1,Lj6g0007963.1,Lj4g0003969.1	TRINITY_DN15427_c0_g1_i10.p2,TRINITY_DN29653_c0_g1_i1.p1,TRINITY_DN29653_c0_g1_i2.p1
33	DCAR_031893	*	TRINITY_DN10691_c1_g1_i1.p1,TRINITY_DN10691_c1_g1_i5.p1,TRINITY_DN10691_c1_g1_i6.p1,TRINITY_DN14138_c0_g1_i1.p1,TRINITY_DN1437_c2_g1_i1.p1,TRINITY_DN1437_c2_g1_i2.p1,TRINITY_DN148_c2_g1_i1.p2,TRINITY_DN15276_c0_g3_i1.p1,TRINITY_DN1761_c0_g1_i1.p1,TRINITY_DN18130_c0_g2_i1.p2,TRINITY_DN21877_c0_g1_i1.p2,TRINITY_DN24486_c0_g1_i1.p1,TRINITY_DN24861_c1_g1_i2.p1,TRINITY_DN24861_c1_g1_i3.p1,TRINITY_DN27…
34	DCAR_004181,DCAR_004184,DCAR_004180,DCAR_024460,DCAR_015529	Lj1g0007121.1,Lj5g0017674.1,Lj5g0008090.1,Lj5g0015336.1,Lj5g0023366.1,Lj5g0003096.1,LjContig00408g0024146.1,LjContig00408g0014473.1,LjContig00408g0015968.1,LjContig00408g0021573.1,Lj4g0012227.1	TRINITY_DN5560_c0_g1_i1.p1,TRINITY_DN5560_c0_g1_i2.p1,TRINITY_DN5560_c0_g1_i3.p1,TRINITY_DN5560_c0_g1_i4.p1,TRINITY_DN5560_c0_g1_i5.p1,TRINITY_DN5560_c0_g1_i6.p1,TRINITY_DN5560_c0_g1_i7.p1,TRINITY_DN5560_c0_g1_i8.p1,TRINITY_DN5560_c0_g1_i9.p1
35	DCAR_025295,DCAR_027607,DCAR_011714	Lj6g0024837.1	TRINITY_DN226_c0_g1_i1.p1,TRINITY_DN226_c0_g1_i10.p1,TRINITY_DN226_c0_g1_i11.p1,TRINITY_DN226_c0_g1_i13.p1,TRINITY_DN226_c0_g1_i14.p1,TRINITY_DN226_c0_g1_i16.p1,TRINITY_DN226_c0_g1_i17.p1,TRINITY_DN226_c0_g1_i18.p1,TRINITY_DN226_c0_g1_i2.p1,TRINITY_DN226_c0_g1_i20.p1,TRINITY_DN226_c0_g1_i21.p1,TRINITY_DN226_c0_g1_i22.p1,TRINITY_DN226_c0_g1_i23.p1,TRINITY_DN226_c0_g1_i24.p1,TRINITY_DN226_c0_g1_i3.…
36	DCAR_031927,DCAR_014362	Lj1g0015716.1,Lj1g0003342.1,Lj3g0014076.1,Lj3g0010942.1,Lj3g0006959.1,Lj5g0023903.1,LjContig00081g0010089.1,Lj2g0014388.1,LjContig00564g0008214.1,Lj6g0022384.1,Lj6g0002917.1,Lj4g0005121.1,Lj4g0022113.1	TRINITY_DN11327_c0_g1_i15.p1,TRINITY_DN11327_c0_g1_i16.p1,TRINITY_DN11327_c0_g1_i6.p1,TRINITY_DN2452_c0_g1_i1.p1,TRINITY_DN2452_c0_g1_i3.p1,TRINITY_DN6511_c0_g1_i1.p1,TRINITY_DN6815_c0_g2_i7.p1,TRINITY_DN7133_c0_g1_i1.p1,TRINITY_DN7133_c0_g1_i4.p1,TRINITY_DN775_c0_g2_i2.p1
37	DCAR_027606,DCAR_005962,DCAR_018918,DCAR_018919,DCAR_015630	Lj3g0000169.1,Lj3g0008655.1,Lj3g0025200.1,Lj3g0007584.1,Lj3g0008286.1,Lj3g0022633.1,Lj3g0000890.1,Lj3g0004278.1,Lj3g0024419.2,Lj3g0022203.1	TRINITY_DN13819_c0_g1_i1.p1,TRINITY_DN2576_c0_g1_i1.p1,TRINITY_DN3588_c0_g1_i2.p1,TRINITY_DN3822_c0_g1_i1.p1,TRINITY_DN3822_c0_g1_i3.p1,TRINITY_DN3822_c0_g1_i4.p1,TRINITY_DN3822_c1_g1_i1.p1,TRINITY_DN50130_c0_g2_i2.p1,TRINITY_DN6098_c0_g2_i1.p1,TRINITY_DN97724_c0_g1_i1.p1
38	DCAR_023311,DCAR_023315,DCAR_023316,DCAR_023312,DCAR_023317,DCAR_023313,DCAR_023321,DCAR_027034,DCAR_027031,DCAR_027032,DCAR_027040,DCAR_027033	Lj3g0018184.1,Lj3g0020652.1,Lj6g0000876.1,Lj6g0011975.1,Lj6g0015610.1,Lj6g0016390.1,Lj6g0010757.1,Lj6g0010149.1,Lj4g0003328.1,Lj4g0015677.1	TRINITY_DN20150_c0_g1_i1.p1,TRINITY_DN39268_c0_g2_i1.p1
39	DCAR_030295,DCAR_030411,DCAR_030280,DCAR_031011,DCAR_030271,DCAR_030412,DCAR_031012,DCAR_030240,DCAR_031052,DCAR_030277,DCAR_030241,DCAR_031009,DCAR_030276,DCAR_030279,DCAR_030298,DCAR_012836	Lj1g0009087.1,Lj1g0015052.1,Lj1g0022948.1,Lj3g0020164.1,Lj2g0018296.1,Lj2g0025647.1,Lj2g0016680.1	TRINITY_DN97833_c0_g1_i1.p1
40	DCAR_004575,DCAR_024865,DCAR_024866,DCAR_027568,DCAR_027572,DCAR_027585,DCAR_027574,DCAR_007991,DCAR_008001,DCAR_007993,DCAR_008003,DCAR_007999,DCAR_009118,DCAR_029326,DCAR_019650,DCAR_014294,DCAR_014292	Lj1g0021652.1,Lj1g0009038.1,Lj1g0019701.1,Lj1g0015877.1,Lj1g0020999.1	TRINITY_DN6121_c0_g1_i3.p1
41	DCAR_028352	Lj1g0013828.1,Lj1g0015020.1,Lj6g0004382.1,Lj6g0015390.1	TRINITY_DN1189_c0_g2_i5.p1,TRINITY_DN1304_c0_g1_i2.p1,TRINITY_DN15039_c0_g1_i3.p1,TRINITY_DN16819_c1_g1_i2.p1,TRINITY_DN18656_c1_g1_i1.p1,TRINITY_DN19695_c0_g3_i1.p1,TRINITY_DN20318_c1_g1_i1.p1,TRINITY_DN2214_c0_g1_i4.p1,TRINITY_DN22967_c0_g1_i1.p1,TRINITY_DN24399_c0_g1_i3.p1,TRINITY_DN28914_c0_g3_i1.p1,TRINITY_DN33849_c0_g1_i1.p1,TRINITY_DN39323_c0_g3_i2.p1,TRINITY_DN46349_c0_g1_i1.p1,TRINITY_DN…
42	DCAR_005933,DCAR_005853,DCAR_008442,DCAR_006787,DCAR_008437,DCAR_008438,DCAR_008441,DCAR_008436,DCAR_008440,DCAR_020661	Lj1g0019322.1,Lj1g0001604.1,Lj1g0022932.1,Lj1g0002414.1,Lj3g0002685.1,Lj4g0028005.1	TRINITY_DN22721_c0_g1_i1.p1,TRINITY_DN28469_c0_g1_i1.p1,TRINITY_DN28469_c0_g1_i2.p1,TRINITY_DN28469_c0_g1_i3.p1,TRINITY_DN28469_c0_g1_i4.p1,TRINITY_DN28469_c0_g1_i5.p1,TRINITY_DN28469_c1_g2_i1.p1
43	*	Lj1g0026464.1,Lj1g0016672.1,Lj1g0012427.1,Lj1g0004876.1,Lj1g0019745.1,Lj3g0021112.1,Lj3g0021709.1,Lj5g0021917.1,LjContig00408g0026416.1,LjContig00141g0016135.1,Lj2g0005800.1,Lj2g0025940.1,Lj2g0004387.1,LjContig00045g0028034.1,LjContig00080g0019961.1,Lj4g0010253.1,Lj4g0012100.1,Lj4g0023280.1,Lj4g0023678.1,Lj4g0015219.1	TRINITY_DN46786_c0_g1_i1.p1,TRINITY_DN46786_c0_g1_i2.p1,TRINITY_DN9754_c1_g1_i2.p1
44	DCAR_024468	Lj1g0020610.1,Lj3g0004260.1,Lj3g0006231.1,Lj3g0025279.1,LjContig00141g0016231.1,LjContig00141g0001851.1,LjContig00141g0003577.1,LjContig00141g0021943.1,LjContig00141g0021303.1	TRINITY_DN30673_c0_g1_i1.p1,TRINITY_DN37324_c1_g1_i2.p1,TRINITY_DN6508_c0_g1_i1.p1,TRINITY_DN6508_c0_g1_i2.p1,TRINITY_DN6706_c0_g1_i1.p1,TRINITY_DN6706_c0_g1_i10.p1,TRINITY_DN6706_c0_g1_i11.p1,TRINITY_DN6706_c0_g1_i2.p1,TRINITY_DN6706_c0_g1_i3.p1,TRINITY_DN6706_c0_g1_i4.p1,TRINITY_DN6706_c0_g1_i6.p1,TRINITY_DN6706_c0_g1_i7.p1
45	DCAR_027601,DCAR_005952,DCAR_007433,DCAR_018922,DCAR_015634	Lj3g0015932.2,Lj3g0017979.1,LjContig00141g0002299.3	TRINITY_DN416_c0_g1_i1.p1,TRINITY_DN416_c0_g1_i11.p1,TRINITY_DN416_c0_g1_i12.p1,TRINITY_DN416_c0_g1_i3.p1,TRINITY_DN416_c0_g1_i4.p1,TRINITY_DN416_c0_g1_i5.p1,TRINITY_DN416_c0_g1_i6.p1,TRINITY_DN416_c0_g1_i7.p1,TRINITY_DN416_c0_g1_i8.p1,TRINITY_DN416_c0_g1_i9.p1,TRINITY_DN6821_c0_g1_i1.p1,TRINITY_DN6821_c0_g1_i2.p1,TRINITY_DN6821_c0_g1_i3.p1,TRINITY_DN6821_c0_g1_i4.p1
46	DCAR_026797,DCAR_030794	Lj3g0003302.1,Lj3g0004305.1,Lj3g0000715.1,Lj3g0003130.1,Lj5g0006257.1,Lj5g0025218.1,Lj2g0018038.1,Lj2g0012763.1,Lj2g0018620.1,Lj6g0016590.1	TRINITY_DN1070_c1_g1_i3.p1,TRINITY_DN12064_c1_g1_i2.p1,TRINITY_DN4248_c0_g1_i1.p1,TRINITY_DN4248_c0_g1_i3.p1,TRINITY_DN4635_c0_g1_i10.p1,TRINITY_DN5720_c0_g1_i1.p1,TRINITY_DN5720_c0_g1_i2.p1,TRINITY_DN72610_c0_g1_i1.p1,TRINITY_DN7435_c0_g1_i1.p2,TRINITY_DN7435_c0_g1_i3.p2
47	DCAR_002752,DCAR_024943,DCAR_028354,DCAR_005819,DCAR_030893,DCAR_019752,DCAR_021153	Lj1g0008511.1,Lj2g0002608.1,LjContig00564g0011372.1,Lj4g0001025.2	TRINITY_DN5188_c0_g2_i4.p1,TRINITY_DN6579_c0_g1_i4.p1,TRINITY_DN8727_c0_g1_i1.p1,TRINITY_DN8727_c0_g1_i10.p1,TRINITY_DN8727_c0_g1_i3.p1,TRINITY_DN8727_c0_g1_i4.p1,TRINITY_DN8727_c0_g1_i5.p1,TRINITY_DN8727_c0_g1_i7.p1,TRINITY_DN8727_c0_g1_i8.p1,TRINITY_DN8727_c0_g1_i9.p1
48	DCAR_003987,DCAR_026305,DCAR_028594,DCAR_005935,DCAR_029675,DCAR_018084,DCAR_018081,DCAR_018082,DCAR_018079,DCAR_018085,DCAR_018083,DCAR_016169	Lj5g0002046.1,Lj5g0022192.1,Lj5g0014248.1,Lj5g0025357.1,Lj4g0013904.1	TRINITY_DN15830_c0_g1_i1.p1,TRINITY_DN15830_c0_g1_i2.p1,TRINITY_DN15830_c0_g1_i7.p1,TRINITY_DN62647_c0_g2_i1.p1
49	DCAR_029767	Lj1g0016945.1,Lj1g0019762.1,Lj1g0012385.1,Lj1g0006887.1,Lj1g0028071.1,Lj1g0013584.1,Lj1g0009061.1,Lj1g0004296.1,Lj1g0003090.2,Lj1g0010449.1,Lj1g0001805.1,Lj3g0018350.1,Lj3g0020836.1,Lj5g0009804.1,Lj2g0015938.1,Lj2g0015027.2,Lj6g0025145.1,Lj6g0015347.1	TRINITY_DN3960_c0_g1_i1.p1,TRINITY_DN3960_c0_g1_i2.p1
50	DCAR_003942,DCAR_003943,DCAR_003939,DCAR_003944,DCAR_027952,DCAR_027950,DCAR_027951,DCAR_007901,DCAR_005105,DCAR_029630	Lj2g0021561.1,Lj2g0016806.1,Lj4g0023069.1	TRINITY_DN6587_c0_g1_i12.p1,TRINITY_DN6587_c0_g1_i14.p1,TRINITY_DN6587_c0_g1_i16.p1,TRINITY_DN6587_c0_g1_i4.p1,TRINITY_DN6587_c0_g1_i6.p1,TRINITY_DN6587_c0_g1_i7.p1,TRINITY_DN6587_c0_g1_i8.p1
51	DCAR_023416,DCAR_026937,DCAR_026938,DCAR_026934,DCAR_026935,DCAR_026939	LjContig00272g0016156.1,LjContig00272g0016451.1,LjContig00272g0000872.1,LjContig00272g0019978.1,Lj1g0002440.1,Lj5g0027658.1,Lj5g0022613.1,Lj6g0025252.1,Lj4g0012458.1,LjContig00310g0002689.1,LjContig00310g0015993.1	TRINITY_DN17350_c0_g1_i1.p1,TRINITY_DN17350_c0_g1_i3.p1,TRINITY_DN17350_c0_g1_i5.p1
52	DCAR_007728,DCAR_021221,DCAR_021217,DCAR_021222,DCAR_021218,DCAR_021219,DCAR_021223	Lj1g0006930.1,Lj1g0017541.1,Lj1g0009402.1,Lj1g0022771.1,Lj2g0003612.1,Lj2g0011703.1,Lj2g0022909.1,Lj2g0024040.1,Lj2g0010493.1,Lj6g0003512.1,LjContig00175g0003172.1,Lj4g0006650.1	TRINITY_DN52797_c0_g1_i1.p1
53	DCAR_030590,DCAR_013316,DCAR_014729,DCAR_021045	Lj3g0021324.1,Lj2g0027775.1,Lj6g0006244.1,Lj6g0015212.1,Lj4g0001322.1,Lj4g0023416.1,LjContig00310g0019453.2	TRINITY_DN3635_c0_g1_i1.p1,TRINITY_DN3635_c0_g1_i2.p1,TRINITY_DN3635_c0_g1_i3.p1,TRINITY_DN6359_c0_g1_i10.p1,TRINITY_DN756_c0_g1_i1.p1,TRINITY_DN756_c0_g1_i3.p1,TRINITY_DN756_c0_g1_i4.p1,TRINITY_DN756_c0_g1_i5.p1,TRINITY_DN783_c0_g2_i2.p1
54	DCAR_015703	Lj2g0023121.1,Lj2g0014258.1,Lj6g0005332.1,Lj6g0022371.1,Lj4g0017027.1,Lj4g0021901.1	TRINITY_DN4434_c0_g1_i1.p1,TRINITY_DN4434_c0_g1_i3.p1,TRINITY_DN4434_c0_g1_i6.p1,TRINITY_DN4434_c0_g3_i1.p1,TRINITY_DN46625_c0_g3_i1.p1,TRINITY_DN46625_c0_g3_i2.p1,TRINITY_DN4818_c0_g1_i1.p1,TRINITY_DN4818_c0_g1_i3.p1,TRINITY_DN4818_c0_g1_i4.p1,TRINITY_DN4818_c0_g1_i5.p1,TRINITY_DN4818_c0_g1_i6.p1,TRINITY_DN4818_c0_g1_i7.p1,TRINITY_DN4818_c0_g1_i8.p1
55	*	LjContig00081g0009728.1,LjContig00081g0028042.1,LjContig00155g0014724.1,LjContig00155g0015949.1,LjContig00155g0013494.1,LjContig00155g0015810.1,LjContig00155g0000309.1,LjContig00155g0003088.1,LjContig00155g0007092.1,LjContig00155g0005648.1	TRINITY_DN1028_c0_g1_i1.p1,TRINITY_DN1028_c0_g1_i2.p1,TRINITY_DN1028_c0_g1_i3.p1,TRINITY_DN2060_c0_g1_i1.p1,TRINITY_DN2060_c0_g1_i10.p1,TRINITY_DN2060_c0_g1_i4.p1,TRINITY_DN2060_c0_g1_i5.p1,TRINITY_DN2060_c0_g1_i6.p1,TRINITY_DN2060_c0_g1_i8.p1,TRINITY_DN7925_c0_g2_i1.p1
56	DCAR_004682,DCAR_004675,DCAR_001832,DCAR_028105,DCAR_005187,DCAR_005778,DCAR_012084,DCAR_012065,DCAR_012083,DCAR_012081,DCAR_015528	LjContig00272g0011467.1,LjContig00049g0010356.1,LjContig00081g0000300.1,Lj2g0012615.1,LjContig00564g0006228.1,LjContig00564g0020447.1,LjContig00310g0014828.1	TRINITY_DN12750_c0_g1_i10.p1
57	DCAR_031731,DCAR_025151,DCAR_025150,DCAR_024918,DCAR_006113,DCAR_006121,DCAR_006119,DCAR_006114,DCAR_008810,DCAR_018524,DCAR_012733	Lj1g0006174.1,Lj1g0021433.1,Lj1g0003160.1,Lj1g0007573.1,Lj6g0012724.1,Lj4g0025445.1	TRINITY_DN5748_c0_g1_i1.p1,TRINITY_DN7109_c0_g1_i1.p1
58	DCAR_027138,DCAR_005126,DCAR_005456,DCAR_010003,DCAR_022671,DCAR_030104,DCAR_030561,DCAR_031810,DCAR_030060,DCAR_029290,DCAR_017413,DCAR_018007,DCAR_018564,DCAR_015986	Lj1g0028093.1	TRINITY_DN1067_c0_g1_i1.p1,TRINITY_DN1067_c0_g1_i4.p1,TRINITY_DN1067_c0_g1_i7.p1,TRINITY_DN1067_c0_g1_i8.p1
59	DCAR_007914,DCAR_016111	Lj3g0007540.1,Lj3g0001630.1,Lj3g0017219.1,Lj5g0013774.1,Lj5g0000107.1,Lj2g0004136.1,Lj2g0020159.1,LjContig00357g0019766.1,Lj6g0013884.1,Lj6g0010371.1,Lj6g0007352.1,Lj6g0020925.1,Lj6g0011452.1,Lj6g0011297.1,Lj4g0000968.1	TRINITY_DN3574_c0_g1_i14.p1,TRINITY_DN3574_c0_g1_i17.p1
60	DCAR_029849	Lj1g0008084.4,Lj1g0007570.1,Lj3g0018399.1,Lj3g0007342.1,Lj3g0027566.1,Lj3g0024283.1,Lj3g0016014.1,Lj3g0003742.1,Lj3g0016422.1,Lj3g0002296.1,Lj3g0019960.2,Lj3g0025511.1,Lj3g0020086.1,Lj3g0001579.1,Lj3g0020080.1,Lj3g0009889.1,Lj2g0020721.1,Lj6g0002704.2	*
61	DCAR_018756,DCAR_015499	*	TRINITY_DN4929_c0_g1_i1.p1,TRINITY_DN4929_c0_g1_i11.p1,TRINITY_DN4929_c0_g1_i12.p1,TRINITY_DN4929_c0_g1_i13.p1,TRINITY_DN4929_c0_g1_i14.p1,TRINITY_DN4929_c0_g1_i15.p1,TRINITY_DN4929_c0_g1_i16.p1,TRINITY_DN4929_c0_g1_i17.p1,TRINITY_DN4929_c0_g1_i19.p1,TRINITY_DN4929_c0_g1_i21.p1,TRINITY_DN4929_c0_g1_i23.p1,TRINITY_DN4929_c0_g1_i24.p1,TRINITY_DN4929_c0_g1_i26.p1,TRINITY_DN4929_c0_g1_i3.p1,TRINITY_D…
62	DCAR_002579,DCAR_002580,DCAR_002586,DCAR_002587,DCAR_006601,DCAR_030368	Lj3g0007653.1,Lj3g0001378.1,Lj3g0019482.1,Lj3g0019796.1,Lj4g0010232.1,Lj4g0013993.1	TRINITY_DN5594_c0_g1_i1.p1,TRINITY_DN5594_c0_g1_i4.p1,TRINITY_DN5594_c0_g1_i5.p1,TRINITY_DN6422_c0_g1_i2.p1,TRINITY_DN6422_c0_g1_i3.p1,TRINITY_DN6422_c0_g1_i4.p1
63	DCAR_002971,DCAR_016343,DCAR_023141	Lj1g0001560.1,Lj1g0022299.1,Lj1g0014327.1,Lj4g0002138.1	TRINITY_DN15517_c0_g1_i2.p1,TRINITY_DN15517_c0_g1_i9.p1,TRINITY_DN2920_c0_g1_i1.p1,TRINITY_DN2920_c0_g1_i12.p1,TRINITY_DN2920_c0_g1_i2.p1,TRINITY_DN2920_c0_g1_i4.p1,TRINITY_DN2920_c0_g1_i8.p1,TRINITY_DN2920_c0_g1_i9.p1,TRINITY_DN2920_c0_g2_i1.p1,TRINITY_DN2920_c0_g2_i2.p1,TRINITY_DN2920_c0_g2_i3.p1
64	DCAR_004601,DCAR_000646,DCAR_025063,DCAR_029471	Lj1g0023152.1,Lj3g0008598.1	TRINITY_DN2049_c0_g1_i1.p1,TRINITY_DN2049_c0_g1_i11.p1,TRINITY_DN2049_c0_g1_i12.p1,TRINITY_DN2049_c0_g1_i14.p1,TRINITY_DN2049_c0_g1_i15.p1,TRINITY_DN2049_c0_g1_i2.p1,TRINITY_DN2049_c0_g1_i3.p1,TRINITY_DN2049_c0_g1_i4.p1,TRINITY_DN2049_c0_g1_i5.p1,TRINITY_DN2049_c0_g1_i6.p1,TRINITY_DN2049_c0_g1_i7.p1,TRINITY_DN2049_c0_g1_i8.p1
65	DCAR_004337,DCAR_024216,DCAR_024215,DCAR_008318	Lj1g0005602.1,Lj3g0014709.1,LjContig00081g0004985.1	TRINITY_DN2905_c0_g1_i1.p1,TRINITY_DN2905_c0_g1_i10.p1,TRINITY_DN2905_c0_g1_i12.p1,TRINITY_DN2905_c0_g1_i2.p1,TRINITY_DN2905_c0_g1_i3.p1,TRINITY_DN2905_c0_g1_i4.p1,TRINITY_DN2905_c0_g1_i5.p1,TRINITY_DN2905_c0_g1_i6.p1,TRINITY_DN2905_c0_g1_i7.p1,TRINITY_DN2905_c0_g1_i8.p1,TRINITY_DN2905_c0_g1_i9.p1
66	DCAR_024392	Lj3g0003389.1,Lj3g0006154.1,Lj3g0021503.1,Lj3g0017837.1,Lj3g0016357.1,Lj3g0006832.1,Lj3g0003470.1,Lj3g0022150.1,Lj3g0022287.1,Lj3g0022458.1,Lj3g0004905.1,Lj3g0015190.1,Lj5g0013105.1,Lj4g0000106.1,Lj4g0011867.1	TRINITY_DN2355_c0_g2_i1.p1,TRINITY_DN2355_c0_g2_i2.p1
67	DCAR_024551,DCAR_005291,DCAR_006481	LjContig00389g0020789.1,Lj1g0028103.1,Lj3g0026348.1,Lj3g0018409.1	TRINITY_DN2478_c0_g1_i1.p1,TRINITY_DN2478_c0_g1_i3.p1,TRINITY_DN2478_c0_g1_i4.p1,TRINITY_DN2478_c0_g1_i5.p1,TRINITY_DN2478_c0_g1_i6.p1,TRINITY_DN2478_c0_g1_i7.p1,TRINITY_DN2759_c1_g1_i2.p1,TRINITY_DN2759_c1_g1_i3.p1,TRINITY_DN2759_c1_g1_i4.p1,TRINITY_DN2759_c1_g1_i8.p1,TRINITY_DN77_c0_g1_i1.p1
68	DCAR_032095	LjContig00097g0009783.1,Lj5g0002401.1,Lj5g0026620.1,Lj5g0011557.1,Lj5g0008876.1,LjContig00006g0015344.1,Lj2g0016942.1,Lj6g0027222.1,Lj6g0018143.1,Lj6g0002287.1,Lj6g0009700.1,LjContig00182g0023147.1,LjContig00372g0009140.1,LjContig00372g0019103.1,LjContig00371g0011613.1,LjContig00371g0016194.1	TRINITY_DN6325_c0_g1_i1.p1
69	DCAR_027262,DCAR_011612,DCAR_016736,DCAR_013887,DCAR_022939	Lj1g0020044.1,Lj5g0020448.1,Lj2g0023288.1,Lj4g0022960.1	TRINITY_DN10907_c0_g1_i1.p1,TRINITY_DN10907_c0_g1_i2.p1,TRINITY_DN10907_c0_g1_i3.p1,TRINITY_DN318_c0_g2_i2.p1,TRINITY_DN318_c0_g2_i3.p1,TRINITY_DN318_c0_g2_i4.p1,TRINITY_DN318_c0_g2_i7.p1,TRINITY_DN9934_c1_g1_i2.p1,TRINITY_DN9934_c1_g2_i2.p1
70	DCAR_027777,DCAR_011760,DCAR_011761,DCAR_021992	Lj1g0021302.1,LjContig00141g0003191.1,Lj4g0013075.1,Lj4g0004085.1	TRINITY_DN12724_c1_g1_i1.p1,TRINITY_DN12724_c1_g1_i2.p1,TRINITY_DN12724_c1_g1_i3.p1,TRINITY_DN12724_c1_g1_i4.p1,TRINITY_DN12724_c1_g1_i6.p1,TRINITY_DN12724_c1_g1_i8.p1,TRINITY_DN12724_c1_g1_i9.p1,TRINITY_DN12724_c1_g2_i1.p1,TRINITY_DN17159_c0_g1_i1.p2,TRINITY_DN92733_c0_g1_i1.p1
71	DCAR_005487	LjContig00272g0009285.1,Lj1g0016720.1,Lj1g0004081.1,Lj1g0001620.1,Lj1g0007225.1,Lj3g0010919.1,Lj3g0004214.1,Lj3g0017061.1,LjContig00141g0023111.1,Lj2g0028014.1,Lj2g0024330.1,Lj2g0028060.1,Lj2g0010408.1,LjContig00357g0008414.1,Lj6g0017025.1,Lj6g0020842.1,Lj4g0008390.1	*
72	DCAR_009787	Lj3g0022341.1,Lj3g0015210.1,Lj3g0002841.1,Lj3g0003914.1,Lj3g0000669.1,Lj3g0025041.1,Lj6g0008325.1,Lj6g0027908.1,Lj6g0005842.1,Lj4g0016786.1	TRINITY_DN1441_c0_g1_i11.p1,TRINITY_DN2028_c0_g1_i1.p1,TRINITY_DN2028_c0_g1_i3.p1,TRINITY_DN3903_c1_g1_i1.p1,TRINITY_DN3903_c1_g1_i2.p1,TRINITY_DN476_c3_g1_i1.p1,TRINITY_DN6583_c1_g1_i2.p1
73	DCAR_008672	*	TRINITY_DN1464_c2_g2_i1.p1,TRINITY_DN15626_c0_g1_i3.p2,TRINITY_DN26498_c3_g1_i1.p1,TRINITY_DN2865_c0_g1_i13.p2,TRINITY_DN36639_c0_g2_i1.p1,TRINITY_DN37537_c1_g1_i1.p2,TRINITY_DN43322_c0_g1_i1.p1,TRINITY_DN49257_c0_g1_i1.p1,TRINITY_DN49257_c0_g1_i3.p1,TRINITY_DN49257_c0_g1_i4.p1,TRINITY_DN57044_c0_g1_i1.p1,TRINITY_DN6064_c0_g1_i2.p2,TRINITY_DN6547_c0_g1_i1.p2,TRINITY_DN6547_c0_g1_i2.p2,TRINITY_DN6…
74	DCAR_011294,DCAR_009655,DCAR_031180,DCAR_016414,DCAR_019913	Lj3g0007601.1,Lj2g0024327.1,Lj6g0006503.1,Lj4g0007163.1	TRINITY_DN1858_c1_g1_i1.p1,TRINITY_DN1858_c1_g1_i2.p1,TRINITY_DN1858_c1_g1_i4.p1,TRINITY_DN4039_c0_g1_i10.p1,TRINITY_DN4039_c0_g1_i13.p1,TRINITY_DN4039_c0_g1_i14.p1,TRINITY_DN4039_c0_g1_i4.p1,TRINITY_DN4039_c0_g1_i6.p1,TRINITY_DN4039_c0_g1_i9.p1
75	DCAR_029085,DCAR_029086,DCAR_029084,DCAR_029083,DCAR_029082	Lj5g0005135.1	TRINITY_DN3329_c0_g1_i1.p1,TRINITY_DN3329_c0_g1_i11.p1,TRINITY_DN3329_c0_g1_i2.p1,TRINITY_DN3329_c0_g1_i4.p1,TRINITY_DN3329_c0_g1_i5.p1,TRINITY_DN3329_c0_g1_i6.p1,TRINITY_DN3329_c0_g1_i7.p1,TRINITY_DN6002_c0_g2_i1.p1,TRINITY_DN6002_c0_g2_i2.p1,TRINITY_DN6002_c0_g2_i3.p1,TRINITY_DN6002_c0_g2_i4.p1,TRINITY_DN6002_c0_g2_i5.p1
76	DCAR_018223,DCAR_018226,DCAR_018224,DCAR_018225	LjContig00141g0012070.1,LjContig00141g0005074.1,LjContig00141g0016214.1,Lj6g0027105.1,Lj6g0012230.1	TRINITY_DN6375_c0_g1_i1.p1,TRINITY_DN6375_c0_g1_i10.p1,TRINITY_DN6375_c0_g1_i11.p1,TRINITY_DN6375_c0_g1_i12.p1,TRINITY_DN6375_c0_g1_i13.p1,TRINITY_DN6375_c0_g1_i2.p1,TRINITY_DN6375_c0_g1_i4.p1,TRINITY_DN6375_c0_g1_i8.p1,TRINITY_DN6375_c0_g1_i9.p1
77	DCAR_003837,DCAR_003838,DCAR_003877,DCAR_021667	Lj1g0013794.1,Lj5g0024307.1,Lj5g0011145.1,Lj2g0007049.1,Lj2g0003753.1,Lj2g0019967.1,Lj2g0028147.1,Lj2g0006674.1,Lj2g0004829.1,Lj6g0021528.1	TRINITY_DN7299_c0_g1_i1.p1,TRINITY_DN7299_c0_g1_i2.p1,TRINITY_DN7299_c0_g2_i1.p1
78	DCAR_001811,DCAR_001426,DCAR_010244,DCAR_011480,DCAR_030967,DCAR_019784,DCAR_019847	Lj1g0016355.1,Lj1g0020053.1,Lj1g0015665.1,Lj3g0021164.1,Lj3g0015374.1,Lj5g0007012.1,Lj2g0011840.1,Lj6g0015786.1,Lj4g0021829.1	TRINITY_DN6235_c0_g1_i12.p1
79	DCAR_004699,DCAR_000547,DCAR_012619,DCAR_018538	Lj1g0022994.1,Lj5g0017917.2	TRINITY_DN1072_c0_g1_i1.p1,TRINITY_DN1072_c0_g1_i14.p1,TRINITY_DN256_c0_g1_i1.p1,TRINITY_DN256_c0_g1_i11.p1,TRINITY_DN256_c0_g1_i2.p1,TRINITY_DN256_c0_g1_i3.p1,TRINITY_DN256_c0_g1_i4.p1,TRINITY_DN256_c0_g1_i6.p1,TRINITY_DN256_c0_g1_i7.p1,TRINITY_DN256_c0_g1_i8.p1,TRINITY_DN256_c0_g1_i9.p1
80	DCAR_027626,DCAR_027625	Lj2g0018274.1,Lj2g0016809.1,Lj2g0008788.1,Lj4g0019695.1,Lj4g0008126.1	TRINITY_DN13904_c0_g1_i3.p1,TRINITY_DN2915_c0_g1_i10.p1,TRINITY_DN2915_c0_g1_i12.p1,TRINITY_DN2915_c0_g1_i2.p1,TRINITY_DN2915_c0_g1_i4.p1,TRINITY_DN2915_c0_g1_i6.p1,TRINITY_DN2915_c0_g1_i8.p1,TRINITY_DN2915_c0_g1_i9.p1,TRINITY_DN54429_c0_g1_i1.p1,TRINITY_DN54429_c0_g1_i2.p1
81	DCAR_027657,DCAR_005993,DCAR_005985,DCAR_005995,DCAR_005990,DCAR_018865,DCAR_018896,DCAR_017881,DCAR_014701	Lj1g0022425.1,Lj3g0027100.1,Lj3g0000636.1,Lj3g0020745.1,Lj6g0011807.1,Lj4g0013162.1,Lj4g0023055.1	TRINITY_DN5283_c0_g2_i7.p1
82	DCAR_008402,DCAR_006744	LjContig00312_ERROPOS870357g0002920.1,Lj4g0005438.1	TRINITY_DN4296_c0_g1_i1.p1,TRINITY_DN4296_c0_g1_i10.p1,TRINITY_DN4296_c0_g1_i11.p1,TRINITY_DN4296_c0_g1_i2.p1,TRINITY_DN4296_c0_g1_i3.p1,TRINITY_DN4296_c0_g1_i4.p1,TRINITY_DN4296_c0_g1_i5.p1,TRINITY_DN4296_c0_g1_i7.p1,TRINITY_DN6307_c0_g1_i1.p1,TRINITY_DN6307_c0_g1_i2.p1,TRINITY_DN6307_c0_g1_i5.p1,TRINITY_DN6307_c0_g1_i6.p1,TRINITY_DN6307_c0_g1_i7.p1
83	DCAR_008664,DCAR_010605,DCAR_014542	Lj1g0015185.1,Lj1g0009263.1,Lj1g0002791.1,Lj3g0021311.1	TRINITY_DN1813_c0_g1_i2.p1,TRINITY_DN1813_c0_g1_i3.p1,TRINITY_DN1813_c0_g1_i4.p1,TRINITY_DN1813_c0_g1_i5.p1,TRINITY_DN1813_c0_g1_i6.p1,TRINITY_DN1813_c0_g1_i7.p1,TRINITY_DN844_c1_g1_i1.p1,TRINITY_DN844_c1_g1_i3.p1,TRINITY_DN844_c1_g1_i4.p1,TRINITY_DN844_c1_g1_i6.p1
84	DCAR_016630	LjContig00272g0010734.1,Lj6g0005543.1	TRINITY_DN5746_c0_g1_i1.p1,TRINITY_DN5746_c0_g1_i11.p1,TRINITY_DN5746_c0_g1_i14.p1,TRINITY_DN5746_c0_g1_i15.p1,TRINITY_DN5746_c0_g1_i16.p1,TRINITY_DN5746_c0_g1_i17.p1,TRINITY_DN5746_c0_g1_i18.p1,TRINITY_DN5746_c0_g1_i19.p1,TRINITY_DN5746_c0_g1_i2.p1,TRINITY_DN5746_c0_g1_i4.p1,TRINITY_DN5746_c0_g1_i5.p1,TRINITY_DN5746_c0_g1_i7.p1,TRINITY_DN5746_c0_g1_i8.p1,TRINITY_DN5746_c0_g1_i9.p1
85	*	Lj1g0025316.1,Lj1g0021780.1,Lj3g0002893.1,Lj3g0003210.1,Lj5g0001373.1,Lj2g0000821.1,Lj2g0022154.1,Lj2g0000672.1,Lj2g0023753.1,Lj2g0020237.1,Lj6g0020795.1,Lj4g0027571.1	TRINITY_DN7775_c0_g1_i10.p1,TRINITY_DN7775_c0_g1_i6.p1,TRINITY_DN9343_c0_g1_i1.p2,TRINITY_DN9343_c0_g1_i12.p3,TRINITY_DN9343_c0_g1_i13.p1
86	DCAR_003368,DCAR_002482,DCAR_002481,DCAR_027054,DCAR_000476,DCAR_029382,DCAR_030504,DCAR_022137	Lj1g0008492.1,Lj1g0014098.1,Lj1g0001962.1,Lj3g0023271.1,Lj3g0012240.1,Lj5g0009755.1,Lj5g0018266.1	TRINITY_DN42852_c0_g1_i1.p1
87	DCAR_004641,DCAR_031897,DCAR_022508,DCAR_021927,DCAR_022506,DCAR_021926	Lj3g0017442.1,Lj5g0023689.1,Lj5g0002472.1,Lj6g0022283.1,Lj6g0000820.1,Lj6g0004027.1,Lj6g0011540.1,Lj6g0015270.1	TRINITY_DN26454_c0_g1_i2.p1,TRINITY_DN26454_c0_g1_i3.p1
88	DCAR_024042	Lj1g0005876.1,Lj3g0003185.1,Lj5g0021114.1,Lj5g0007545.1,Lj6g0005712.1,Lj4g0005854.1,Lj4g0001302.1,Lj4g0000212.1	TRINITY_DN2012_c0_g1_i1.p1,TRINITY_DN2012_c0_g1_i14.p1,TRINITY_DN293_c0_g3_i2.p1,TRINITY_DN4115_c0_g1_i1.p1,TRINITY_DN4115_c0_g1_i11.p1,TRINITY_DN4115_c0_g1_i2.p1,TRINITY_DN4115_c1_g1_i1.p1
89	DCAR_025590,DCAR_025963	Lj1g0002634.1,Lj1g0001434.1,Lj1g0000693.1,Lj1g0014975.1,Lj1g0009970.1,Lj1g0015189.1,Lj1g0023343.1,Lj1g0023688.1,Lj2g0007282.1,Lj2g0021022.1,Lj6g0021872.1,LjContig00416g0000764.1,Lj4g0005566.1	TRINITY_DN9928_c5_g1_i4.p1
90	DCAR_031921	Lj3g0021191.1,Lj5g0018135.1,Lj2g0002584.1,Lj4g0026507.1	TRINITY_DN14795_c0_g1_i5.p1,TRINITY_DN5001_c0_g1_i1.p1,TRINITY_DN5001_c0_g1_i3.p1,TRINITY_DN5001_c0_g1_i8.p1,TRINITY_DN5001_c0_g1_i9.p1,TRINITY_DN6239_c0_g1_i1.p1,TRINITY_DN8218_c0_g1_i1.p1,TRINITY_DN8218_c0_g1_i2.p1,TRINITY_DN8218_c0_g1_i3.p1,TRINITY_DN8218_c0_g1_i4.p1,TRINITY_DN8218_c0_g1_i5.p1
91	DCAR_023821,DCAR_023820	Lj4g0012073.1	TRINITY_DN2056_c0_g1_i1.p1,TRINITY_DN2056_c0_g1_i10.p1,TRINITY_DN2056_c0_g1_i12.p1,TRINITY_DN2056_c0_g1_i14.p1,TRINITY_DN2056_c0_g1_i16.p1,TRINITY_DN2056_c0_g1_i18.p1,TRINITY_DN2056_c0_g1_i19.p1,TRINITY_DN2056_c0_g1_i21.p1,TRINITY_DN2056_c0_g1_i23.p1,TRINITY_DN2056_c0_g1_i25.p1,TRINITY_DN2056_c0_g1_i7.p1,TRINITY_DN4080_c0_g1_i1.p1,TRINITY_DN4080_c0_g1_i5.p1
92	DCAR_025502,DCAR_020920	Lj1g0019389.1,Lj1g0018343.1,Lj1g0019405.1,Lj1g0013049.1,Lj3g0017038.1,Lj3g0018186.1,Lj6g0024129.1,Lj6g0023370.1,Lj6g0008270.1,Lj6g0009824.1,Lj6g0002551.1,Lj6g0014644.1	TRINITY_DN13181_c0_g1_i3.p1,TRINITY_DN13181_c0_g1_i5.p1
93	DCAR_028138,DCAR_012538,DCAR_017536,DCAR_019208,DCAR_016021,DCAR_013298,DCAR_012963,DCAR_013297,DCAR_013294	Lj3g0019359.1,Lj3g0006292.1,Lj3g0008309.1,Lj4g0026784.1	TRINITY_DN1518_c0_g1_i1.p1,TRINITY_DN1518_c0_g1_i3.p1,TRINITY_DN30423_c0_g1_i1.p1
94	DCAR_027886,DCAR_007870	LjContig00049g0019850.1,Lj6g0019386.2,Lj4g0014904.1	TRINITY_DN537_c0_g1_i1.p1,TRINITY_DN537_c0_g1_i2.p1,TRINITY_DN537_c0_g1_i3.p1,TRINITY_DN537_c0_g1_i4.p1,TRINITY_DN537_c0_g1_i5.p1,TRINITY_DN537_c0_g1_i6.p1,TRINITY_DN537_c0_g1_i7.p1,TRINITY_DN537_c0_g1_i8.p1,TRINITY_DN537_c0_g2_i1.p1,TRINITY_DN537_c0_g2_i2.p1,TRINITY_DN537_c0_g2_i3.p1
95	DCAR_031739,DCAR_014730	Lj2g0013992.1,Lj4g0004392.1	TRINITY_DN2825_c0_g1_i1.p1,TRINITY_DN2825_c0_g1_i10.p1,TRINITY_DN2825_c0_g1_i12.p1,TRINITY_DN2825_c0_g1_i13.p1,TRINITY_DN2825_c0_g1_i14.p1,TRINITY_DN2825_c0_g1_i2.p1,TRINITY_DN2825_c0_g1_i3.p1,TRINITY_DN2825_c0_g1_i6.p1,TRINITY_DN2825_c0_g1_i7.p1,TRINITY_DN2825_c0_g1_i9.p1,TRINITY_DN6872_c0_g2_i1.p1,TRINITY_DN6872_c0_g2_i4.p1
96	DCAR_011752,DCAR_011753,DCAR_011754,DCAR_011751	LjContig00049g0017470.1,Lj3g0017449.1,LjContig00141g0021153.1,LjContig00141g0004775.1,LjContig00141g0018689.1,LjContig00141g0022165.1,LjContig00141g0016823.1,LjContig00400g0024051.1,LjContig00274_ERROPOS1100000g0007417.1,Lj4g0002716.1,Lj4g0010777.1	TRINITY_DN81230_c0_g1_i1.p1
97	DCAR_010169,DCAR_008901,DCAR_030212,DCAR_029551	Lj1g0019594.1,LjContig00047_ERROPOS266959g0008100.1,LjContig00047_ERROPOS266959g0006159.1,LjContig00047_ERROPOS266959g0000853.1,LjContig00047_ERROPOS266959g0022553.1	TRINITY_DN11063_c1_g1_i2.p1,TRINITY_DN11063_c1_g1_i4.p1,TRINITY_DN36823_c0_g1_i1.p1,TRINITY_DN36823_c0_g1_i2.p1,TRINITY_DN36823_c0_g1_i3.p1,TRINITY_DN883_c1_g3_i1.p1,TRINITY_DN883_c1_g3_i4.p1
98	DCAR_011130,DCAR_016551,DCAR_016554,DCAR_021522	Lj1g0005983.1,Lj1g0004467.1,Lj2g0003381.1,Lj4g0026272.1	TRINITY_DN12603_c0_g1_i10.p1,TRINITY_DN12603_c0_g1_i3.p1,TRINITY_DN12603_c0_g1_i7.p1,TRINITY_DN12603_c0_g1_i8.p1,TRINITY_DN4069_c0_g1_i3.p1,TRINITY_DN4069_c0_g1_i4.p1,TRINITY_DN4069_c0_g1_i5.p1,TRINITY_DN4069_c0_g1_i6.p1
99	DCAR_010568,DCAR_020385	Lj1g0008616.1,Lj1g0020436.1,LjContig00155g0020876.1	TRINITY_DN1443_c0_g1_i1.p1,TRINITY_DN1443_c0_g1_i13.p1,TRINITY_DN1443_c0_g1_i5.p1,TRINITY_DN1443_c0_g1_i6.p1,TRINITY_DN1443_c0_g1_i7.p1,TRINITY_DN1443_c0_g1_i9.p1,TRINITY_DN767_c0_g1_i2.p1,TRINITY_DN767_c0_g1_i3.p1,TRINITY_DN767_c0_g1_i5.p1,TRINITY_DN767_c0_g1_i7.p1,TRINITY_DN767_c0_g1_i8.p1
100	DCAR_018974	Lj3g0026550.1,Lj3g0026175.1,Lj5g0001134.1,LjContig00564g0001972.1,Lj6g0001407.1,Lj6g0015357.1,Lj4g0019490.1	TRINITY_DN1583_c0_g1_i1.p1,TRINITY_DN1583_c0_g1_i2.p1,TRINITY_DN1583_c0_g1_i4.p1,TRINITY_DN1583_c0_g1_i5.p1,TRINITY_DN1583_c0_g1_i6.p1,TRINITY_DN1583_c0_g1_i7.p1,TRINITY_DN1583_c0_g1_i8.p1,TRINITY_DN1583_c0_g1_i9.p1
101	DCAR_022038,DCAR_022036,DCAR_022042	Lj4g0015077.1,Lj4g0024998.1,Lj4g0005339.1,Lj4g0021855.1,Lj4g0022143.1	TRINITY_DN1022_c0_g2_i1.p1,TRINITY_DN1022_c0_g3_i1.p1,TRINITY_DN1093_c0_g1_i2.p1,TRINITY_DN1093_c0_g3_i1.p1,TRINITY_DN1093_c0_g3_i2.p1,TRINITY_DN1093_c0_g3_i3.p1,TRINITY_DN2500_c1_g1_i3.p1,TRINITY_DN31735_c0_g1_i1.p1
102	*	LjContig00201_ERROPOS200000g0010907.1,Lj1g0012060.1,Lj3g0020321.1,Lj3g0010137.1,Lj5g0020114.1,Lj5g0012424.1,Lj2g0004758.1,Lj2g0005848.1,Lj2g0007703.1,Lj6g0011198.1,Lj6g0008318.1,Lj4g0019340.1,Lj4g0014165.1,Lj4g0020141.1,Lj4g0016394.1	TRINITY_DN8993_c0_g1_i4.p1
103	DCAR_000994,DCAR_000993,DCAR_000992,DCAR_000986,DCAR_001002,DCAR_000988	Lj4g0008380.1	TRINITY_DN17784_c1_g1_i1.p1,TRINITY_DN17784_c1_g1_i2.p1,TRINITY_DN7469_c0_g1_i1.p1,TRINITY_DN7469_c0_g1_i2.p1,TRINITY_DN7469_c0_g1_i3.p1,TRINITY_DN7469_c0_g1_i4.p1,TRINITY_DN7469_c0_g1_i5.p1,TRINITY_DN7469_c0_g2_i4.p1
104	DCAR_002348,DCAR_002346,DCAR_002345,DCAR_002322,DCAR_030719,DCAR_030720,DCAR_030725,DCAR_018409	Lj2g0019120.1,Lj2g0015122.1,Lj2g0005108.1,Lj2g0021750.1	TRINITY_DN14760_c0_g1_i1.p1,TRINITY_DN6049_c0_g1_i1.p1,TRINITY_DN6049_c0_g1_i2.p1
105	DCAR_004138,DCAR_028132,DCAR_008070	Lj6g0014531.1,Lj4g0021109.1	TRINITY_DN10222_c0_g1_i1.p1,TRINITY_DN10222_c0_g1_i2.p1,TRINITY_DN10222_c0_g1_i4.p1,TRINITY_DN10222_c0_g2_i1.p1,TRINITY_DN10222_c0_g3_i1.p1,TRINITY_DN7841_c0_g1_i1.p1,TRINITY_DN7841_c0_g1_i10.p1,TRINITY_DN7841_c0_g1_i11.p1,TRINITY_DN7841_c0_g1_i2.p1,TRINITY_DN7841_c0_g1_i7.p1
106	DCAR_000619,DCAR_004627,DCAR_027550,DCAR_011794,DCAR_032140	LjContig00312_ERROPOS870357g0025374.1,LjContig00357g0025452.1,Lj6g0026698.1,Lj4g0025304.1	TRINITY_DN4625_c0_g2_i1.p1,TRINITY_DN4625_c0_g2_i2.p1,TRINITY_DN4625_c0_g2_i3.p1,TRINITY_DN4625_c0_g2_i4.p1,TRINITY_DN4625_c0_g2_i5.p1,TRINITY_DN4625_c0_g2_i6.p1
107	DCAR_001745,DCAR_025327,DCAR_006667	Lj1g0025507.1,Lj6g0002712.1	TRINITY_DN2850_c0_g1_i1.p1,TRINITY_DN2850_c0_g1_i2.p1,TRINITY_DN2850_c0_g1_i3.p1,TRINITY_DN2850_c0_g1_i4.p1,TRINITY_DN4187_c0_g1_i1.p1,TRINITY_DN4187_c0_g1_i2.p1,TRINITY_DN4187_c0_g1_i3.p1,TRINITY_DN4187_c0_g1_i4.p1,TRINITY_DN4187_c0_g1_i5.p1,TRINITY_DN4187_c0_g1_i6.p1
108	DCAR_001754,DCAR_001753,DCAR_006670,DCAR_029180	Lj3g0025295.1,Lj6g0001111.3,Lj6g0013996.1	TRINITY_DN640_c0_g1_i10.p1,TRINITY_DN640_c0_g1_i12.p1,TRINITY_DN640_c0_g1_i16.p1,TRINITY_DN640_c0_g1_i18.p1,TRINITY_DN640_c0_g1_i2.p1,TRINITY_DN640_c0_g1_i3.p1,TRINITY_DN640_c0_g1_i6.p1,TRINITY_DN640_c0_g1_i9.p1
109	DCAR_004700	Lj1g0005151.1,Lj1g0003611.1,Lj1g0010170.1,Lj1g0011864.1,LjContig00047_ERROPOS266959g0001517.1,Lj5g0000055.1,Lj5g0009770.1,Lj2g0021744.1	TRINITY_DN26805_c0_g1_i1.p1,TRINITY_DN26805_c0_g1_i2.p1,TRINITY_DN26805_c0_g1_i3.p1,TRINITY_DN38519_c1_g1_i1.p1,TRINITY_DN38625_c0_g1_i1.p1,TRINITY_DN81401_c0_g1_i1.p1
110	DCAR_003659,DCAR_009964,DCAR_017518,DCAR_022457	Lj1g0005603.1,Lj3g0014331.1,Lj4g0025152.1	TRINITY_DN11396_c0_g1_i1.p1,TRINITY_DN11396_c2_g1_i1.p1,TRINITY_DN11396_c2_g1_i2.p1,TRINITY_DN11396_c2_g1_i3.p1,TRINITY_DN11396_c2_g1_i4.p1,TRINITY_DN18626_c0_g1_i1.p1,TRINITY_DN18626_c0_g1_i2.p1,TRINITY_DN421_c0_g1_i2.p1
111	DCAR_004273,DCAR_014150,DCAR_020413	LjContig00141g0024795.1,Lj2g0009365.1,Lj6g0024021.1	TRINITY_DN16721_c0_g1_i1.p1,TRINITY_DN16721_c0_g1_i2.p1,TRINITY_DN16721_c0_g1_i3.p1,TRINITY_DN16721_c0_g1_i4.p1,TRINITY_DN6079_c0_g1_i1.p1,TRINITY_DN6079_c0_g1_i11.p1,TRINITY_DN6079_c0_g1_i2.p1,TRINITY_DN6079_c0_g1_i8.p1,TRINITY_DN6079_c0_g1_i9.p1
112	DCAR_002371,DCAR_030684	Lj1g0022849.1,Lj5g0026883.1,Lj5g0007657.1	TRINITY_DN2433_c0_g1_i1.p1,TRINITY_DN2433_c0_g1_i2.p1,TRINITY_DN2433_c0_g1_i3.p1,TRINITY_DN2433_c0_g1_i5.p1,TRINITY_DN2433_c1_g1_i1.p1,TRINITY_DN2433_c1_g1_i2.p1,TRINITY_DN2433_c1_g1_i6.p1,TRINITY_DN6131_c0_g1_i11.p1,TRINITY_DN6131_c0_g1_i12.p1,TRINITY_DN6131_c0_g1_i23.p1
113	DCAR_031474,DCAR_026145,DCAR_024450,DCAR_007161,DCAR_005969,DCAR_030196,DCAR_017738,DCAR_017523,DCAR_020286,DCAR_021064	Lj1g0005957.1,Lj4g0025683.1	TRINITY_DN14886_c0_g1_i3.p1,TRINITY_DN14886_c0_g1_i4.p1,TRINITY_DN14886_c0_g1_i6.p1
114	DCAR_024516,DCAR_024517,DCAR_030312,DCAR_030314,DCAR_030311	Lj5g0018251.1,Lj6g0001033.1,Lj6g0011112.1,Lj6g0020645.1,Lj6g0011861.1,Lj6g0000924.1,Lj6g0008254.1,Lj6g0018982.1,Lj6g0010195.1	TRINITY_DN17164_c0_g1_i3.p1
115	DCAR_025099,DCAR_006828,DCAR_004949	Lj3g0022173.1,Lj2g0016903.1,Lj2g0025727.1	TRINITY_DN153_c0_g1_i2.p1,TRINITY_DN153_c0_g1_i3.p1,TRINITY_DN5084_c0_g1_i1.p1,TRINITY_DN5084_c0_g1_i10.p1,TRINITY_DN5084_c0_g1_i3.p1,TRINITY_DN5084_c0_g1_i5.p1,TRINITY_DN5084_c0_g1_i6.p1,TRINITY_DN5084_c0_g1_i7.p1,TRINITY_DN5084_c0_g1_i8.p1
116	DCAR_023661,DCAR_007241	Lj3g0020914.1,Lj5g0018780.1,Lj2g0013467.1,Lj2g0001611.1,LjContig00564g0001424.1	TRINITY_DN1444_c0_g1_i1.p1,TRINITY_DN1444_c0_g1_i2.p1,TRINITY_DN1444_c0_g1_i3.p1,TRINITY_DN1444_c0_g1_i4.p1,TRINITY_DN1444_c0_g1_i5.p1,TRINITY_DN1444_c0_g1_i6.p1,TRINITY_DN1444_c0_g1_i7.p1,TRINITY_DN17141_c0_g2_i1.p1
117	DCAR_025615,DCAR_021384	Lj1g0012759.1,Lj5g0024632.2	TRINITY_DN12403_c0_g1_i1.p1,TRINITY_DN12403_c0_g1_i11.p1,TRINITY_DN12403_c0_g1_i13.p1,TRINITY_DN12403_c0_g1_i4.p1,TRINITY_DN12403_c0_g1_i5.p1,TRINITY_DN12403_c0_g1_i6.p1,TRINITY_DN5993_c0_g1_i1.p1,TRINITY_DN5993_c0_g1_i2.p1,TRINITY_DN5993_c0_g1_i4.p1,TRINITY_DN5993_c0_g1_i6.p1,TRINITY_DN5993_c0_g1_i9.p1
118	DCAR_024903,DCAR_007866,DCAR_007740,DCAR_009695,DCAR_015700,DCAR_015679	Lj2g0017985.1,Lj2g0028107.1,Lj6g0024738.1,Lj6g0011510.1	TRINITY_DN2033_c0_g1_i1.p1,TRINITY_DN2033_c0_g1_i2.p1,TRINITY_DN2033_c0_g1_i3.p1,TRINITY_DN2033_c0_g1_i4.p1,TRINITY_DN6809_c2_g1_i1.p1
119	DCAR_028748,DCAR_012096,DCAR_014594	Lj3g0008496.1,Lj3g0020272.1,Lj2g0005987.1,LjContig00238g0018309.1	TRINITY_DN3479_c0_g1_i3.p1,TRINITY_DN3479_c0_g1_i6.p1,TRINITY_DN6640_c0_g1_i1.p1,TRINITY_DN6640_c0_g1_i2.p1,TRINITY_DN75413_c0_g1_i1.p1,TRINITY_DN9102_c0_g1_i2.p1,TRINITY_DN9102_c0_g1_i4.p1,TRINITY_DN9102_c0_g1_i6.p1
120	DCAR_028370,DCAR_005138,DCAR_015793	Lj1g0022373.1,Lj1g0018328.1,Lj1g0008887.1,Lj1g0004986.1,Lj3g0026074.1,Lj3g0019862.1,Lj3g0021261.1,Lj6g0007328.2,Lj4g0000891.1	TRINITY_DN10107_c0_g2_i12.p1,TRINITY_DN10107_c0_g2_i8.p1,TRINITY_DN10107_c0_g2_i9.p1
121	DCAR_027661,DCAR_019166,DCAR_015197	Lj3g0019786.1,Lj3g0011224.1,Lj4g0005998.1	TRINITY_DN4087_c0_g1_i1.p1,TRINITY_DN4087_c0_g1_i2.p1,TRINITY_DN4087_c0_g1_i3.p1,TRINITY_DN4087_c0_g1_i4.p1,TRINITY_DN4087_c0_g1_i5.p1,TRINITY_DN4087_c0_g1_i6.p1,TRINITY_DN4087_c0_g1_i7.p1,TRINITY_DN4087_c0_g1_i8.p1,TRINITY_DN4087_c0_g1_i9.p1
122	DCAR_006638,DCAR_006639,DCAR_008447,DCAR_011240	Lj1g0007306.1,Lj1g0016533.1,Lj3g0023427.1,Lj3g0014956.1,Lj3g0020461.1,Lj3g0005023.1,Lj3g0000497.1,Lj3g0011544.1,Lj6g0026228.1,Lj4g0008096.1,Lj4g0013542.1	*
123	DCAR_006103,DCAR_006091,DCAR_006088,DCAR_006083,DCAR_006094,DCAR_006090,DCAR_006085,DCAR_018787,DCAR_022769	Lj3g0000918.1,Lj3g0004356.1	TRINITY_DN4062_c0_g1_i1.p1,TRINITY_DN4062_c0_g1_i2.p1,TRINITY_DN4062_c0_g1_i3.p1,TRINITY_DN4062_c0_g1_i8.p1
124	DCAR_007026,DCAR_031175	Lj6g0025430.2	TRINITY_DN3421_c0_g1_i1.p1,TRINITY_DN3421_c0_g1_i10.p1,TRINITY_DN3421_c0_g1_i11.p1,TRINITY_DN3421_c0_g1_i12.p1,TRINITY_DN3421_c0_g1_i2.p1,TRINITY_DN3421_c0_g1_i3.p1,TRINITY_DN3421_c0_g1_i4.p1,TRINITY_DN3421_c0_g1_i5.p1,TRINITY_DN3421_c0_g1_i6.p1,TRINITY_DN3421_c0_g1_i7.p1,TRINITY_DN3421_c0_g1_i8.p1,TRINITY_DN3421_c0_g1_i9.p1
125	DCAR_007548,DCAR_016234,DCAR_016236,DCAR_016235	Lj1g0004205.1,Lj3g0013768.1,Lj3g0009391.1,Lj3g0023365.1,Lj3g0007013.1,Lj3g0009375.1,Lj5g0008310.1,Lj5g0006724.1	TRINITY_DN10905_c0_g1_i1.p1,TRINITY_DN10905_c0_g1_i2.p1,TRINITY_DN12930_c1_g1_i2.p1
126	DCAR_006452	Lj5g0023323.1,Lj2g0025480.1	TRINITY_DN690_c0_g1_i1.p1,TRINITY_DN690_c0_g1_i12.p1,TRINITY_DN690_c0_g1_i14.p1,TRINITY_DN690_c0_g1_i2.p1,TRINITY_DN690_c0_g1_i21.p1,TRINITY_DN690_c0_g1_i3.p1,TRINITY_DN690_c0_g1_i4.p1,TRINITY_DN690_c0_g1_i5.p1,TRINITY_DN690_c0_g1_i6.p1,TRINITY_DN690_c0_g1_i7.p1,TRINITY_DN690_c0_g1_i8.p1,TRINITY_DN690_c0_g1_i9.p1
127	DCAR_007308	LjContig00049g0003032.1,Lj3g0000878.1,Lj3g0016369.1,Lj3g0023830.1,Lj3g0012274.1,Lj3g0025636.1,Lj3g0000560.1,Lj2g0028011.1,Lj2g0025965.1	TRINITY_DN11204_c0_g1_i1.p1,TRINITY_DN5055_c0_g1_i1.p1,TRINITY_DN5055_c0_g1_i3.p1,TRINITY_DN5055_c0_g1_i4.p1,TRINITY_DN5055_c0_g1_i8.p1
128	DCAR_006436,DCAR_031306,DCAR_013000	Lj1g0009381.1,Lj1g0015182.1,Lj1g0022539.1,Lj3g0020172.1,Lj5g0018268.1,Lj5g0023944.1,Lj5g0004947.1,Lj2g0013276.1	TRINITY_DN12681_c0_g1_i1.p1,TRINITY_DN15144_c1_g2_i1.p1,TRINITY_DN15144_c1_g2_i3.p1,TRINITY_DN9249_c0_g1_i1.p1
129	DCAR_008911	Lj1g0014234.1,Lj5g0014161.1	TRINITY_DN2838_c1_g1_i1.p1,TRINITY_DN2838_c1_g1_i12.p1,TRINITY_DN2838_c1_g1_i13.p1,TRINITY_DN2838_c1_g1_i14.p1,TRINITY_DN2838_c1_g1_i15.p1,TRINITY_DN2838_c1_g1_i16.p1,TRINITY_DN2838_c1_g1_i3.p1,TRINITY_DN2838_c1_g1_i4.p1,TRINITY_DN2838_c1_g1_i7.p1,TRINITY_DN2838_c1_g1_i9.p1,TRINITY_DN8788_c1_g1_i1.p1,TRINITY_DN952_c0_g1_i3.p1
130	DCAR_010081,DCAR_010079	Lj5g0008512.1,Lj5g0016253.1,Lj2g0024032.1,Lj6g0001211.1	TRINITY_DN6542_c0_g1_i1.p1,TRINITY_DN6542_c0_g1_i10.p1,TRINITY_DN6542_c0_g1_i3.p1,TRINITY_DN6542_c0_g1_i4.p1,TRINITY_DN6542_c0_g1_i5.p1,TRINITY_DN6542_c0_g1_i6.p1,TRINITY_DN6542_c0_g1_i7.p1,TRINITY_DN6542_c0_g1_i8.p1,TRINITY_DN6542_c0_g1_i9.p1
131	DCAR_011378,DCAR_015166,DCAR_015165	Lj5g0020449.1,Lj2g0014320.1,Lj2g0009969.1,Lj2g0020550.1,Lj2g0013942.1,Lj2g0013570.1,Lj2g0015026.1,Lj2g0021827.1,Lj4g0007378.1	TRINITY_DN6996_c0_g1_i3.p1,TRINITY_DN6996_c0_g2_i1.p1,TRINITY_DN6996_c0_g2_i6.p1
132	DCAR_011563,DCAR_023161	Lj1g0020090.1,Lj4g0022383.1	TRINITY_DN5137_c0_g1_i1.p1,TRINITY_DN5137_c0_g1_i10.p1,TRINITY_DN5137_c0_g1_i11.p1,TRINITY_DN5137_c0_g1_i12.p1,TRINITY_DN5137_c0_g1_i2.p1,TRINITY_DN5137_c0_g1_i3.p1,TRINITY_DN5137_c0_g1_i4.p1,TRINITY_DN5137_c0_g1_i5.p1,TRINITY_DN5137_c0_g1_i6.p1,TRINITY_DN5137_c0_g1_i7.p1,TRINITY_DN5137_c0_g1_i9.p1
133	DCAR_009458,DCAR_018073	Lj5g0022168.1	TRINITY_DN1498_c0_g1_i10.p1,TRINITY_DN1498_c0_g1_i11.p1,TRINITY_DN1498_c0_g1_i12.p1,TRINITY_DN1498_c0_g1_i13.p1,TRINITY_DN1498_c0_g1_i2.p1,TRINITY_DN1498_c0_g1_i3.p1,TRINITY_DN1498_c0_g1_i4.p1,TRINITY_DN1498_c0_g1_i5.p1,TRINITY_DN1498_c0_g1_i6.p1,TRINITY_DN1498_c0_g1_i7.p1,TRINITY_DN1498_c0_g1_i8.p1,TRINITY_DN1498_c0_g1_i9.p1
134	DCAR_030786	Lj1g0018454.1,Lj1g0006517.1,Lj3g0003645.1,LjContig00408g0016239.1,Lj2g0020853.1,LjContig00222g0024826.1,LjContig00222g0026015.1,LjContig00222g0023597.1,LjContig00222g0013468.1,LjContig00222g0012656.1,LjContig00222g0015800.1,Lj4g0019734.1,Lj4g0027646.1	TRINITY_DN37330_c0_g2_i1.p1
135	DCAR_019456,DCAR_020930	Lj1g0023955.1,Lj5g0004674.1	TRINITY_DN5604_c0_g1_i1.p1,TRINITY_DN5604_c0_g1_i10.p1,TRINITY_DN5604_c0_g1_i11.p1,TRINITY_DN5604_c0_g1_i2.p1,TRINITY_DN5604_c0_g1_i3.p1,TRINITY_DN5604_c0_g1_i4.p1,TRINITY_DN5604_c0_g1_i5.p1,TRINITY_DN5604_c0_g1_i6.p1,TRINITY_DN5604_c0_g1_i7.p1,TRINITY_DN5604_c0_g1_i8.p1,TRINITY_DN5604_c0_g1_i9.p1
136	DCAR_017683,DCAR_014996	Lj1g0013439.1,Lj5g0020464.1	TRINITY_DN2724_c0_g1_i11.p1,TRINITY_DN2724_c0_g1_i15.p1,TRINITY_DN2724_c0_g1_i16.p1,TRINITY_DN2724_c0_g1_i2.p1,TRINITY_DN2724_c0_g1_i4.p1,TRINITY_DN2724_c0_g1_i6.p1,TRINITY_DN2724_c0_g1_i7.p1,TRINITY_DN2724_c0_g1_i8.p1,TRINITY_DN626_c0_g1_i1.p1,TRINITY_DN626_c0_g2_i1.p1,TRINITY_DN626_c0_g2_i2.p1
137	DCAR_016951,DCAR_020637,DCAR_020636	Lj1g0014349.1,Lj1g0001053.1,Lj1g0012851.1,Lj1g0018995.1,Lj1g0021171.1	TRINITY_DN19390_c0_g1_i1.p1,TRINITY_DN19390_c0_g1_i10.p1,TRINITY_DN19390_c0_g1_i11.p1,TRINITY_DN21517_c0_g1_i1.p1,TRINITY_DN9750_c0_g1_i1.p1,TRINITY_DN9750_c0_g1_i14.p1,TRINITY_DN9750_c0_g1_i5.p1
138	DCAR_013221	Lj1g0006405.1,Lj2g0008036.1,Lj6g0016433.1,Lj6g0010519.1,Lj6g0023575.1,Lj6g0014410.1,Lj6g0025844.1,Lj6g0028087.1,Lj4g0025591.1,Lj4g0009275.1	TRINITY_DN10273_c0_g3_i1.p1,TRINITY_DN10273_c0_g3_i3.p1,TRINITY_DN1309_c0_g2_i4.p1,TRINITY_DN1309_c0_g2_i6.p1
139	DCAR_021716	Lj2g0009789.1	TRINITY_DN2386_c0_g1_i1.p1,TRINITY_DN2386_c0_g1_i10.p1,TRINITY_DN2386_c0_g1_i11.p1,TRINITY_DN2386_c0_g1_i14.p1,TRINITY_DN2386_c0_g1_i15.p1,TRINITY_DN2386_c0_g1_i2.p1,TRINITY_DN2386_c0_g1_i3.p1,TRINITY_DN2386_c0_g1_i4.p1,TRINITY_DN2386_c0_g1_i5.p1,TRINITY_DN2386_c0_g1_i6.p1,TRINITY_DN2386_c0_g1_i7.p1,TRINITY_DN2386_c0_g1_i8.p1,TRINITY_DN2386_c0_g1_i9.p1
140	DCAR_002283,DCAR_012624,DCAR_030777	Lj5g0014607.1,Lj5g0025126.1	TRINITY_DN8176_c0_g1_i1.p1,TRINITY_DN8176_c0_g1_i10.p1,TRINITY_DN8176_c0_g1_i11.p1,TRINITY_DN8176_c0_g1_i12.p1,TRINITY_DN8176_c0_g1_i3.p1,TRINITY_DN8176_c0_g1_i5.p1,TRINITY_DN8176_c0_g1_i6.p1,TRINITY_DN8176_c0_g1_i8.p1,TRINITY_DN8176_c0_g1_i9.p1
141	DCAR_003619,DCAR_022044,DCAR_022043,DCAR_022055,DCAR_022049	Lj5g0010415.1,Lj5g0022703.1,Lj5g0004449.1,Lj6g0023421.1	TRINITY_DN30178_c0_g1_i1.p1,TRINITY_DN30178_c0_g1_i2.p1,TRINITY_DN6281_c1_g1_i1.p1,TRINITY_DN6281_c1_g1_i2.p1,TRINITY_DN6281_c1_g1_i3.p1
142	DCAR_002320,DCAR_005690,DCAR_012544,DCAR_030743	Lj1g0001013.1,Lj1g0006108.1,Lj5g0005767.1	TRINITY_DN10840_c0_g1_i1.p1,TRINITY_DN10840_c0_g2_i1.p1,TRINITY_DN16000_c0_g1_i1.p1,TRINITY_DN16000_c0_g1_i3.p1,TRINITY_DN16000_c0_g1_i5.p1,TRINITY_DN8903_c0_g1_i1.p1,TRINITY_DN8903_c0_g1_i4.p1
143	DCAR_002354,DCAR_024202,DCAR_027268,DCAR_030712	Lj1g0027501.1,Lj5g0011060.1,Lj5g0015298.1	TRINITY_DN25572_c0_g1_i1.p1,TRINITY_DN25572_c0_g2_i1.p1,TRINITY_DN25572_c0_g2_i5.p1,TRINITY_DN25572_c0_g3_i1.p1,TRINITY_DN2783_c0_g1_i3.p1,TRINITY_DN2783_c0_g1_i5.p1,TRINITY_DN2783_c0_g1_i9.p1
144	DCAR_004711,DCAR_009475,DCAR_020143	Lj1g0010320.3,Lj5g0009844.1	TRINITY_DN2686_c0_g1_i14.p1,TRINITY_DN2686_c0_g1_i17.p1,TRINITY_DN2686_c0_g1_i19.p1,TRINITY_DN2686_c0_g1_i22.p1,TRINITY_DN2686_c0_g1_i24.p1,TRINITY_DN2686_c0_g1_i25.p1,TRINITY_DN2686_c0_g1_i27.p1,TRINITY_DN2686_c0_g1_i31.p1,TRINITY_DN2686_c0_g1_i7.p1
145	DCAR_004501,DCAR_024598,DCAR_023631,DCAR_024597,DCAR_015150,DCAR_015147,DCAR_015149	Lj5g0001414.1,Lj5g0003818.1,Lj2g0016363.1,Lj2g0017271.2,Lj4g0003762.1,Lj4g0027056.1	TRINITY_DN12420_c1_g1_i2.p1
146	DCAR_004301,DCAR_006302,DCAR_016394,DCAR_016398,DCAR_016402,DCAR_016395,DCAR_017832,DCAR_016401,DCAR_016396,DCAR_016400,DCAR_016397,DCAR_021098	*	TRINITY_DN37421_c0_g1_i1.p1,TRINITY_DN38830_c1_g1_i1.p1
147	DCAR_002777,DCAR_012444,DCAR_018377	Lj1g0025994.1,Lj5g0007227.1	TRINITY_DN2292_c0_g1_i1.p1,TRINITY_DN2292_c0_g1_i3.p1,TRINITY_DN2292_c0_g1_i4.p1,TRINITY_DN2292_c0_g1_i5.p1,TRINITY_DN2292_c0_g2_i1.p1,TRINITY_DN2292_c0_g2_i2.p1,TRINITY_DN2292_c0_g2_i3.p1,TRINITY_DN2292_c0_g2_i4.p1,TRINITY_DN2292_c0_g2_i5.p1
148	DCAR_004392,DCAR_018360	Lj1g0024277.1,Lj5g0012373.1	TRINITY_DN1345_c0_g1_i1.p1,TRINITY_DN1345_c0_g1_i10.p1,TRINITY_DN1345_c0_g1_i2.p1,TRINITY_DN1345_c0_g1_i3.p1,TRINITY_DN1345_c0_g1_i4.p1,TRINITY_DN1345_c0_g1_i5.p1,TRINITY_DN1345_c0_g1_i6.p1,TRINITY_DN1345_c0_g1_i7.p1,TRINITY_DN1345_c0_g1_i8.p1,TRINITY_DN1345_c0_g1_i9.p1
149	DCAR_002700	Lj5g0027434.1	TRINITY_DN423_c0_g1_i10.p1,TRINITY_DN423_c0_g1_i11.p1,TRINITY_DN423_c0_g1_i12.p1,TRINITY_DN423_c0_g1_i13.p1,TRINITY_DN423_c0_g1_i14.p1,TRINITY_DN423_c0_g1_i15.p1,TRINITY_DN423_c0_g1_i2.p1,TRINITY_DN423_c0_g1_i3.p1,TRINITY_DN423_c0_g1_i4.p1,TRINITY_DN423_c0_g1_i5.p1,TRINITY_DN423_c0_g1_i8.p1,TRINITY_DN423_c0_g1_i9.p1
150	DCAR_002901,DCAR_005766,DCAR_029359,DCAR_018313	Lj1g0009477.1,Lj5g0012226.1,Lj4g0016267.1	TRINITY_DN11168_c0_g1_i1.p1,TRINITY_DN11168_c0_g1_i3.p1,TRINITY_DN11168_c0_g1_i4.p1,TRINITY_DN11168_c0_g1_i7.p1,TRINITY_DN11168_c0_g2_i1.p1,TRINITY_DN5538_c1_g1_i2.p1,TRINITY_DN5538_c1_g1_i4.p1
151	DCAR_003342,DCAR_022153	Lj1g0012568.1,Lj5g0001145.1	TRINITY_DN26_c0_g1_i10.p1,TRINITY_DN26_c0_g1_i11.p1,TRINITY_DN26_c0_g1_i2.p1,TRINITY_DN26_c0_g1_i3.p1,TRINITY_DN26_c0_g1_i4.p1,TRINITY_DN26_c0_g1_i5.p1,TRINITY_DN26_c0_g1_i6.p1,TRINITY_DN26_c0_g1_i7.p1,TRINITY_DN26_c0_g1_i8.p1,TRINITY_DN26_c0_g1_i9.p1
152	DCAR_002463,DCAR_030536	Lj1g0012908.1,Lj1g0006309.1,Lj1g0023339.1,Lj3g0007276.1,Lj5g0007794.1,Lj4g0005592.1	TRINITY_DN18100_c0_g1_i1.p1,TRINITY_DN18100_c0_g1_i3.p1,TRINITY_DN18100_c0_g1_i4.p1,TRINITY_DN18100_c0_g1_i5.p1,TRINITY_DN9475_c0_g1_i1.p1,TRINITY_DN9475_c0_g1_i4.p1
153	DCAR_024470,DCAR_030801,DCAR_030807,DCAR_030808	Lj1g0003730.1,Lj1g0021965.1,Lj3g0019011.1,Lj3g0007406.1,Lj3g0012843.1,Lj3g0028032.1,Lj3g0001460.1,Lj3g0002808.1	TRINITY_DN16551_c0_g1_i1.p1,TRINITY_DN16551_c0_g1_i11.p1
154	DCAR_024963	Lj2g0027797.1,Lj4g0009423.1	TRINITY_DN2305_c0_g1_i1.p1,TRINITY_DN2305_c0_g1_i10.p1,TRINITY_DN2305_c0_g1_i12.p1,TRINITY_DN2305_c0_g1_i13.p1,TRINITY_DN2305_c0_g1_i14.p1,TRINITY_DN2305_c0_g1_i15.p1,TRINITY_DN2305_c0_g1_i3.p1,TRINITY_DN2305_c0_g1_i4.p1,TRINITY_DN2305_c0_g1_i6.p1,TRINITY_DN2305_c0_g1_i8.p1,TRINITY_DN2305_c0_g1_i9.p1
155	DCAR_024799,DCAR_024954,DCAR_028252,DCAR_010485,DCAR_011865	Lj3g0021545.1,Lj2g0019159.1,Lj6g0024448.1,Lj6g0005578.1,Lj6g0005937.1	TRINITY_DN38591_c0_g2_i1.p1,TRINITY_DN8287_c0_g2_i1.p1,TRINITY_DN8287_c0_g3_i1.p1,TRINITY_DN8287_c0_g3_i2.p1
156	DCAR_025507	Lj3g0008418.1,Lj5g0000755.1,Lj4g0026689.1	TRINITY_DN20801_c2_g1_i1.p1,TRINITY_DN20801_c2_g1_i3.p1,TRINITY_DN912_c0_g1_i1.p1,TRINITY_DN912_c0_g1_i10.p1,TRINITY_DN912_c0_g1_i11.p1,TRINITY_DN912_c0_g1_i2.p1,TRINITY_DN912_c0_g1_i3.p1,TRINITY_DN912_c0_g1_i6.p1,TRINITY_DN912_c0_g1_i7.p1,TRINITY_DN912_c0_g1_i8.p1
157	DCAR_025754,DCAR_008822,DCAR_012795,DCAR_021476	Lj1g0028053.1,Lj5g0011581.1,Lj2g0025613.1,Lj4g0022118.1	TRINITY_DN20382_c0_g1_i1.p1,TRINITY_DN20382_c0_g1_i2.p1,TRINITY_DN2847_c0_g1_i13.p1,TRINITY_DN3293_c0_g1_i10.p1,TRINITY_DN3293_c0_g1_i12.p1,TRINITY_DN3293_c0_g1_i16.p1
158	DCAR_028806,DCAR_028805,DCAR_012147,DCAR_012148,DCAR_012145,DCAR_012144,DCAR_012146	Lj1g0000335.1,Lj1g0004506.1,Lj1g0019848.1,Lj1g0024920.1,Lj1g0005340.1,Lj3g0007766.1,Lj3g0023501.1	*
159	DCAR_027671,DCAR_018890,DCAR_018891,DCAR_018889,DCAR_015605,DCAR_015606	Lj1g0007550.1,Lj5g0021438.1,Lj5g0028050.1,Lj5g0013153.1	TRINITY_DN18722_c0_g1_i1.p1,TRINITY_DN18722_c0_g2_i1.p1,TRINITY_DN18722_c0_g2_i2.p1,TRINITY_DN18722_c0_g3_i1.p1
160	DCAR_028032,DCAR_009496,DCAR_010141,DCAR_013882	Lj1g0018125.1,Lj1g0011495.1,Lj1g0002502.1,Lj3g0000482.1,Lj3g0024158.1,Lj2g0021846.1,Lj4g0002052.1,Lj4g0016269.1	TRINITY_DN43119_c0_g1_i2.p1,TRINITY_DN6801_c1_g1_i2.p1
161	DCAR_008631,DCAR_006945	Lj1g0014988.1	TRINITY_DN5035_c0_g1_i10.p1,TRINITY_DN5035_c0_g1_i11.p1,TRINITY_DN5035_c0_g1_i12.p1,TRINITY_DN5035_c0_g1_i13.p1,TRINITY_DN5035_c0_g1_i14.p1,TRINITY_DN5035_c0_g1_i16.p1,TRINITY_DN5035_c0_g1_i2.p1,TRINITY_DN5035_c0_g1_i3.p1,TRINITY_DN5035_c0_g1_i4.p1,TRINITY_DN5035_c0_g1_i5.p1,TRINITY_DN5035_c0_g1_i9.p1
162	DCAR_006116,DCAR_006122,DCAR_022765	Lj3g0002714.1,Lj3g0003103.1	TRINITY_DN6602_c0_g1_i1.p1,TRINITY_DN6602_c0_g1_i10.p1,TRINITY_DN6602_c0_g1_i11.p1,TRINITY_DN6602_c0_g1_i12.p1,TRINITY_DN6602_c0_g1_i4.p1,TRINITY_DN6602_c0_g1_i5.p1,TRINITY_DN6602_c0_g1_i6.p1,TRINITY_DN6602_c0_g1_i7.p1,TRINITY_DN6602_c0_g1_i8.p1
163	DCAR_006217	Lj1g0022055.3,Lj5g0007725.1	TRINITY_DN1768_c0_g1_i1.p1,TRINITY_DN1768_c0_g1_i2.p1,TRINITY_DN1768_c0_g1_i3.p1,TRINITY_DN1768_c0_g1_i4.p1,TRINITY_DN1768_c0_g1_i6.p1,TRINITY_DN2804_c0_g1_i1.p1,TRINITY_DN2804_c0_g1_i11.p1,TRINITY_DN2804_c0_g1_i2.p1,TRINITY_DN2804_c0_g1_i3.p1,TRINITY_DN2804_c0_g1_i8.p1,TRINITY_DN2804_c0_g1_i9.p1
164	DCAR_006288,DCAR_015664	Lj2g0024598.2,Lj4g0010573.1	TRINITY_DN1910_c0_g1_i1.p1,TRINITY_DN1910_c0_g1_i10.p1,TRINITY_DN1910_c0_g1_i11.p1,TRINITY_DN1910_c0_g1_i3.p1,TRINITY_DN1910_c0_g1_i4.p1,TRINITY_DN1910_c0_g1_i5.p1,TRINITY_DN1910_c0_g1_i6.p1,TRINITY_DN1910_c0_g1_i7.p1,TRINITY_DN1910_c0_g1_i8.p1,TRINITY_DN1910_c0_g1_i9.p1
165	DCAR_009398,DCAR_009402,DCAR_009401,DCAR_009396,DCAR_010855,DCAR_009399,DCAR_009403,DCAR_018155,DCAR_020227,DCAR_020228,DCAR_020226	LjContig00238g0004785.1	TRINITY_DN93334_c0_g1_i1.p1,TRINITY_DN98985_c0_g1_i1.p1
166	DCAR_012633,DCAR_018552	Lj1g0008438.1	TRINITY_DN32006_c0_g1_i2.p1,TRINITY_DN6318_c0_g1_i1.p1,TRINITY_DN6318_c0_g1_i11.p1,TRINITY_DN6318_c0_g1_i13.p1,TRINITY_DN6318_c0_g1_i14.p1,TRINITY_DN6318_c0_g1_i15.p1,TRINITY_DN6318_c0_g1_i2.p1,TRINITY_DN6318_c0_g1_i4.p1,TRINITY_DN6318_c0_g1_i6.p1,TRINITY_DN6318_c0_g1_i7.p1,TRINITY_DN6318_c0_g1_i9.p1
167	DCAR_011248	Lj2g0025004.1	TRINITY_DN836_c0_g1_i1.p1,TRINITY_DN836_c0_g1_i10.p1,TRINITY_DN836_c0_g1_i11.p1,TRINITY_DN836_c0_g1_i12.p1,TRINITY_DN836_c0_g1_i13.p1,TRINITY_DN836_c0_g1_i2.p1,TRINITY_DN836_c0_g1_i3.p1,TRINITY_DN836_c0_g1_i4.p1,TRINITY_DN836_c0_g1_i5.p1,TRINITY_DN836_c0_g1_i6.p1,TRINITY_DN836_c0_g1_i8.p1,TRINITY_DN836_c0_g1_i9.p1
168	DCAR_009299,DCAR_020834	Lj1g0021596.1,Lj5g0026041.1	TRINITY_DN940_c0_g1_i1.p1,TRINITY_DN940_c0_g1_i10.p1,TRINITY_DN940_c0_g1_i11.p1,TRINITY_DN940_c0_g1_i3.p1,TRINITY_DN940_c0_g1_i4.p1,TRINITY_DN940_c0_g1_i5.p1,TRINITY_DN940_c0_g1_i6.p1,TRINITY_DN940_c0_g1_i7.p1,TRINITY_DN940_c0_g1_i8.p1,TRINITY_DN940_c0_g1_i9.p1
169	DCAR_008746,DCAR_021087	LjContig00155g0013055.1,LjContig00155g0016745.1	TRINITY_DN10349_c0_g1_i10.p1,TRINITY_DN10349_c0_g1_i17.p1,TRINITY_DN1389_c0_g1_i1.p1,TRINITY_DN1389_c0_g1_i2.p1,TRINITY_DN1389_c0_g1_i3.p1,TRINITY_DN1389_c0_g1_i4.p1,TRINITY_DN1389_c0_g1_i5.p1,TRINITY_DN1389_c0_g1_i6.p1,TRINITY_DN1389_c0_g1_i7.p1,TRINITY_DN1389_c0_g1_i8.p1
170	DCAR_028968,DCAR_023013	Lj1g0004522.2,Lj3g0000522.2	TRINITY_DN892_c0_g1_i1.p1,TRINITY_DN892_c0_g1_i10.p1,TRINITY_DN892_c0_g1_i12.p1,TRINITY_DN892_c0_g1_i14.p1,TRINITY_DN892_c0_g1_i15.p1,TRINITY_DN892_c0_g1_i16.p1,TRINITY_DN892_c0_g1_i3.p1,TRINITY_DN892_c0_g1_i5.p1,TRINITY_DN892_c0_g1_i7.p1,TRINITY_DN892_c0_g1_i8.p1
171	DCAR_018023,DCAR_018026,DCAR_018019,DCAR_018020,DCAR_014674,DCAR_014673,DCAR_014672,DCAR_014671	Lj6g0004328.1	TRINITY_DN5093_c0_g1_i11.p1,TRINITY_DN5093_c0_g1_i2.p1,TRINITY_DN5093_c0_g1_i3.p1,TRINITY_DN5093_c0_g1_i4.p1,TRINITY_DN5093_c0_g1_i7.p1
172	DCAR_018799,DCAR_018800,DCAR_015526	Lj3g0011146.3,Lj3g0026079.1,Lj3g0021482.1	TRINITY_DN2870_c0_g1_i1.p1,TRINITY_DN2870_c0_g1_i2.p1,TRINITY_DN2870_c0_g1_i3.p1,TRINITY_DN2870_c0_g1_i5.p1,TRINITY_DN789_c2_g1_i1.p1,TRINITY_DN789_c2_g1_i2.p1,TRINITY_DN789_c2_g1_i3.p1,TRINITY_DN789_c2_g1_i4.p1
173	DCAR_019233,DCAR_012905	LjContig00272g0016751.1,Lj6g0018510.3	TRINITY_DN270_c0_g1_i1.p1,TRINITY_DN270_c0_g1_i10.p1,TRINITY_DN270_c0_g1_i11.p1,TRINITY_DN270_c0_g1_i12.p1,TRINITY_DN270_c0_g1_i13.p1,TRINITY_DN270_c0_g1_i2.p1,TRINITY_DN270_c0_g1_i3.p1,TRINITY_DN270_c0_g1_i4.p1,TRINITY_DN270_c0_g1_i7.p1,TRINITY_DN270_c0_g1_i9.p1
174	DCAR_017823,DCAR_014878	Lj4g0019515.1	TRINITY_DN3920_c0_g1_i1.p1,TRINITY_DN3920_c0_g1_i10.p1,TRINITY_DN3920_c0_g1_i11.p1,TRINITY_DN3920_c0_g1_i2.p1,TRINITY_DN3920_c0_g1_i3.p1,TRINITY_DN3920_c0_g1_i4.p1,TRINITY_DN3920_c0_g1_i5.p1,TRINITY_DN3920_c0_g1_i6.p1,TRINITY_DN3920_c0_g1_i7.p1,TRINITY_DN3920_c0_g1_i8.p1,TRINITY_DN3920_c0_g1_i9.p1
175	*	Lj3g0018074.1,Lj3g0022246.1,Lj3g0023200.1,Lj3g0026706.1,Lj3g0024815.1,Lj3g0000487.1,Lj3g0014579.1,Lj3g0018314.1,Lj3g0015110.1,Lj3g0027922.1,Lj3g0025340.1	TRINITY_DN6664_c0_g1_i2.p1,TRINITY_DN6664_c0_g1_i4.p1,TRINITY_DN6664_c0_g1_i6.p1
176	DCAR_003410,DCAR_010064,DCAR_023259	LjContig00141g0000194.1,Lj2g0006212.1,Lj6g0016864.1	TRINITY_DN6916_c0_g1_i1.p1,TRINITY_DN6916_c0_g1_i2.p1,TRINITY_DN6916_c0_g1_i3.p1,TRINITY_DN6916_c0_g1_i4.p1,TRINITY_DN6916_c0_g1_i5.p1,TRINITY_DN6916_c1_g1_i4.p1,TRINITY_DN6916_c1_g3_i1.p1
177	DCAR_032175,DCAR_011504	Lj6g0001735.1,Lj4g0008943.1,Lj4g0025524.1,Lj4g0002042.1	TRINITY_DN36289_c1_g2_i1.p1,TRINITY_DN36289_c1_g2_i2.p1,TRINITY_DN36289_c1_g2_i3.p1,TRINITY_DN36289_c1_g2_i4.p2,TRINITY_DN41873_c0_g1_i1.p1,TRINITY_DN41873_c0_g1_i2.p1,TRINITY_DN88755_c0_g1_i1.p1
178	DCAR_001803	Lj3g0022416.1,Lj2g0016352.1,Lj6g0000349.1	TRINITY_DN17576_c0_g2_i1.p1,TRINITY_DN17576_c0_g3_i1.p1,TRINITY_DN2504_c0_g1_i1.p1,TRINITY_DN2504_c0_g1_i2.p1,TRINITY_DN2504_c0_g1_i3.p1,TRINITY_DN2504_c0_g1_i4.p1,TRINITY_DN2504_c0_g1_i5.p1,TRINITY_DN2504_c0_g1_i6.p1,TRINITY_DN5821_c0_g1_i1.p1
179	DCAR_002836,DCAR_002837,DCAR_005791	Lj1g0020983.1,Lj5g0023537.1,Lj5g0024182.1	TRINITY_DN18526_c0_g1_i2.p1,TRINITY_DN18526_c0_g1_i3.p1,TRINITY_DN4273_c0_g1_i1.p1,TRINITY_DN4273_c0_g1_i3.p1,TRINITY_DN4273_c0_g1_i4.p2,TRINITY_DN4273_c0_g1_i8.p1,TRINITY_DN4273_c0_g1_i9.p1
180	DCAR_004146,DCAR_004145,DCAR_004147,DCAR_004148,DCAR_024926,DCAR_008079,DCAR_008077,DCAR_008081	Lj4g0026887.1,Lj4g0012776.1	TRINITY_DN29362_c0_g1_i1.p1,TRINITY_DN29362_c0_g1_i2.p1,TRINITY_DN29362_c0_g2_i1.p1
181	DCAR_004156,DCAR_004155,DCAR_008087,DCAR_008088	Lj3g0016015.1,Lj3g0007396.1,Lj3g0005688.1,Lj6g0024185.1,Lj6g0009604.1,Lj6g0001403.3	TRINITY_DN4500_c0_g1_i1.p1,TRINITY_DN4500_c0_g1_i10.p1,TRINITY_DN4500_c0_g1_i5.p1
182	DCAR_003585,DCAR_014915,DCAR_014914,DCAR_014913,DCAR_014912	Lj1g0003108.1,Lj1g0001008.1	TRINITY_DN13392_c0_g1_i10.p1,TRINITY_DN13392_c0_g1_i2.p1,TRINITY_DN13392_c0_g1_i4.p1,TRINITY_DN13392_c0_g1_i7.p1,TRINITY_DN13392_c0_g1_i8.p1,TRINITY_DN13392_c0_g1_i9.p1
183	DCAR_002240,DCAR_003478,DCAR_030840,DCAR_013565,DCAR_014208	Lj1g0026520.1,Lj5g0002372.1,Lj4g0023566.1	TRINITY_DN13419_c0_g1_i1.p1,TRINITY_DN5005_c0_g1_i1.p1,TRINITY_DN8050_c0_g1_i2.p1,TRINITY_DN8050_c0_g1_i4.p1,TRINITY_DN8050_c0_g2_i1.p1
184	DCAR_002945,DCAR_028893	LjContig00141g0010432.1,Lj2g0013720.1,Lj6g0011292.1	TRINITY_DN2264_c0_g1_i2.p1,TRINITY_DN2264_c0_g1_i4.p1,TRINITY_DN2264_c0_g1_i5.p1,TRINITY_DN2264_c0_g1_i8.p1,TRINITY_DN2264_c1_g1_i1.p1,TRINITY_DN2264_c1_g1_i2.p1,TRINITY_DN2301_c0_g2_i2.p1,TRINITY_DN852_c0_g1_i2.p1
185	DCAR_004272,DCAR_008225	Lj5g0002999.1,Lj5g0025253.1,Lj2g0011797.1,Lj2g0005786.1,Lj2g0027449.1,Lj4g0021393.1,Lj4g0003508.1,Lj4g0023939.1,Lj4g0017429.1	TRINITY_DN5129_c0_g2_i1.p1,TRINITY_DN5129_c0_g2_i2.p1
186	DCAR_002353,DCAR_027269,DCAR_012517,DCAR_030713,DCAR_018448	Lj1g0008395.1,Lj1g0024576.1,Lj5g0019198.1,Lj5g0010241.1	TRINITY_DN4673_c0_g2_i1.p1,TRINITY_DN4673_c0_g2_i2.p1,TRINITY_DN4673_c0_g2_i4.p1,TRINITY_DN4673_c0_g2_i5.p1
187	DCAR_002683	Lj1g0027933.1,Lj1g0012368.1,Lj1g0010152.1,Lj1g0024599.1	TRINITY_DN759_c0_g1_i2.p1,TRINITY_DN759_c0_g1_i3.p1,TRINITY_DN759_c0_g1_i5.p1,TRINITY_DN759_c0_g1_i6.p1,TRINITY_DN759_c0_g1_i7.p1,TRINITY_DN759_c0_g1_i8.p1,TRINITY_DN759_c0_g2_i1.p1,TRINITY_DN759_c0_g2_i2.p1
188	DCAR_024491,DCAR_007127	Lj2g0014960.1,Lj4g0016480.1	TRINITY_DN22676_c0_g1_i1.p1,TRINITY_DN22676_c0_g1_i10.p1,TRINITY_DN22676_c0_g1_i11.p1,TRINITY_DN22676_c0_g1_i4.p1,TRINITY_DN22676_c0_g1_i6.p1,TRINITY_DN22676_c0_g1_i7.p1,TRINITY_DN22676_c0_g1_i8.p1,TRINITY_DN8988_c0_g2_i2.p1,TRINITY_DN8988_c0_g3_i1.p1
189	DCAR_026063,DCAR_016571	Lj1g0009176.1,Lj4g0012987.1	TRINITY_DN1499_c0_g1_i1.p1,TRINITY_DN1499_c0_g1_i10.p1,TRINITY_DN1499_c0_g1_i12.p1,TRINITY_DN1499_c0_g1_i2.p1,TRINITY_DN1499_c0_g1_i3.p1,TRINITY_DN1499_c0_g1_i4.p1,TRINITY_DN1499_c0_g1_i5.p1,TRINITY_DN1499_c0_g1_i7.p1,TRINITY_DN1499_c0_g1_i9.p1
190	DCAR_025708	Lj2g0022910.1,Lj4g0008670.1	TRINITY_DN1834_c0_g1_i1.p1,TRINITY_DN1834_c0_g1_i10.p1,TRINITY_DN1834_c0_g1_i11.p1,TRINITY_DN1834_c0_g1_i14.p1,TRINITY_DN1834_c0_g1_i15.p1,TRINITY_DN1834_c0_g1_i16.p1,TRINITY_DN1834_c0_g1_i2.p1,TRINITY_DN1834_c0_g1_i4.p1,TRINITY_DN1834_c0_g1_i5.p1,TRINITY_DN1834_c0_g1_i9.p1
191	DCAR_025114	Lj3g0023798.1	TRINITY_DN1486_c0_g1_i1.p1,TRINITY_DN1486_c0_g1_i10.p1,TRINITY_DN1486_c0_g1_i11.p1,TRINITY_DN1486_c0_g1_i12.p1,TRINITY_DN1486_c0_g1_i13.p1,TRINITY_DN1486_c0_g1_i2.p1,TRINITY_DN1486_c0_g1_i3.p1,TRINITY_DN1486_c0_g1_i4.p1,TRINITY_DN1486_c0_g1_i5.p1,TRINITY_DN1486_c0_g1_i6.p1,TRINITY_DN1486_c0_g1_i8.p1
192	DCAR_025258,DCAR_005396	Lj3g0014837.1	TRINITY_DN2526_c0_g1_i1.p1,TRINITY_DN2526_c0_g1_i10.p1,TRINITY_DN2526_c0_g1_i2.p1,TRINITY_DN2526_c0_g1_i3.p1,TRINITY_DN2526_c0_g1_i4.p1,TRINITY_DN2526_c0_g1_i5.p1,TRINITY_DN2526_c0_g1_i6.p1,TRINITY_DN2526_c0_g1_i7.p1,TRINITY_DN2526_c0_g1_i8.p1,TRINITY_DN2526_c0_g1_i9.p1
193	DCAR_023361,DCAR_009173,DCAR_013407,DCAR_013406,DCAR_020738	Lj1g0023619.1,Lj1g0023103.1,Lj3g0020990.1,Lj3g0017093.1,Lj3g0025131.1,Lj5g0020930.1	TRINITY_DN17121_c0_g2_i2.p1,TRINITY_DN17121_c0_g2_i3.p1
194	DCAR_026577,DCAR_028804,DCAR_013806,DCAR_013805	Lj3g0003488.1,Lj3g0025785.1,Lj3g0020277.1,Lj3g0018260.1,Lj3g0009179.1	TRINITY_DN13006_c0_g1_i1.p1,TRINITY_DN5506_c0_g1_i1.p1,TRINITY_DN5506_c0_g2_i1.p1,TRINITY_DN5506_c0_g2_i6.p1
195	DCAR_027544,DCAR_007384	Lj1g0026462.1,Lj2g0025576.1,Lj2g0009506.1,Lj2g0005150.1,Lj2g0024537.1,Lj2g0016215.1,Lj2g0011502.1,Lj4g0011925.1	TRINITY_DN26734_c0_g1_i2.p1,TRINITY_DN26734_c0_g1_i3.p1,TRINITY_DN6918_c0_g1_i2.p1
196	DCAR_028695	Lj4g0012717.1	TRINITY_DN5160_c0_g1_i1.p1,TRINITY_DN5160_c0_g1_i10.p1,TRINITY_DN5160_c0_g1_i11.p1,TRINITY_DN5160_c0_g1_i2.p1,TRINITY_DN5160_c0_g1_i3.p1,TRINITY_DN5160_c0_g1_i4.p1,TRINITY_DN5160_c0_g1_i5.p1,TRINITY_DN5160_c0_g1_i6.p1,TRINITY_DN5160_c0_g1_i7.p1,TRINITY_DN5160_c0_g1_i8.p1,TRINITY_DN5160_c0_g1_i9.p1
197	DCAR_028473,DCAR_011935	Lj6g0004228.1,Lj4g0027094.1	TRINITY_DN16596_c0_g1_i1.p1,TRINITY_DN16596_c0_g1_i4.p1,TRINITY_DN16596_c0_g1_i5.p1,TRINITY_DN16596_c0_g2_i2.p1,TRINITY_DN18863_c0_g1_i1.p1,TRINITY_DN18863_c0_g1_i3.p1,TRINITY_DN3678_c0_g1_i1.p1,TRINITY_DN3678_c0_g1_i2.p1,TRINITY_DN3678_c0_g1_i3.p1
198	DCAR_006824,DCAR_006825,DCAR_008485	*	TRINITY_DN15_c0_g1_i1.p1,TRINITY_DN15_c0_g1_i10.p1,TRINITY_DN15_c0_g1_i2.p1,TRINITY_DN15_c0_g1_i3.p1,TRINITY_DN15_c0_g1_i4.p1,TRINITY_DN15_c0_g1_i5.p1,TRINITY_DN15_c0_g1_i6.p1,TRINITY_DN15_c0_g1_i7.p1,TRINITY_DN15_c0_g1_i8.p1,TRINITY_DN15_c0_g1_i9.p1
199	DCAR_007992,DCAR_008000,DCAR_008002,DCAR_007990,DCAR_008004,DCAR_009117,DCAR_029973,DCAR_029327,DCAR_014293,DCAR_014298,DCAR_014295	Lj1g0004357.1	TRINITY_DN72614_c0_g1_i1.p1
200	DCAR_005458	Lj1g0023456.1,Lj1g0012127.1,Lj1g0005210.1,Lj1g0024198.1,Lj1g0023388.1,Lj2g0025604.1,Lj2g0015735.1,Lj2g0002776.1,Lj4g0022296.1	TRINITY_DN12931_c0_g3_i1.p1,TRINITY_DN28288_c0_g1_i1.p1,TRINITY_DN43531_c0_g1_i1.p1
201	DCAR_006000,DCAR_018893,DCAR_020857	Lj3g0027292.1,Lj3g0001339.1,Lj3g0011571.1	TRINITY_DN13614_c0_g1_i1.p1,TRINITY_DN13614_c0_g1_i3.p1,TRINITY_DN13614_c0_g1_i6.p1,TRINITY_DN13614_c0_g1_i7.p1,TRINITY_DN13614_c0_g1_i9.p1,TRINITY_DN2597_c0_g1_i1.p1,TRINITY_DN2597_c0_g1_i4.p1
202	DCAR_006395,DCAR_019076	Lj5g0009164.1	TRINITY_DN16467_c0_g1_i1.p1,TRINITY_DN2942_c0_g1_i1.p1,TRINITY_DN2942_c0_g1_i10.p1,TRINITY_DN2942_c0_g1_i11.p1,TRINITY_DN2942_c0_g1_i12.p1,TRINITY_DN2942_c0_g1_i13.p1,TRINITY_DN2942_c0_g1_i14.p1,TRINITY_DN2942_c0_g1_i2.p1,TRINITY_DN2942_c0_g1_i8.p1,TRINITY_DN2942_c0_g1_i9.p1
203	DCAR_010148,DCAR_014034	Lj1g0009803.1,Lj4g0026422.1	TRINITY_DN4657_c1_g1_i2.p1,TRINITY_DN812_c0_g1_i1.p1,TRINITY_DN812_c0_g1_i10.p1,TRINITY_DN812_c0_g1_i11.p1,TRINITY_DN812_c0_g1_i2.p1,TRINITY_DN812_c0_g1_i3.p1,TRINITY_DN812_c0_g1_i4.p1,TRINITY_DN812_c0_g1_i8.p1,TRINITY_DN812_c0_g1_i9.p1
204	DCAR_009938,DCAR_009939,DCAR_013852	Lj1g0022368.1,Lj5g0019539.1	TRINITY_DN3769_c0_g1_i1.p1,TRINITY_DN3769_c0_g1_i2.p1,TRINITY_DN3769_c0_g1_i3.p1,TRINITY_DN3769_c0_g1_i4.p1,TRINITY_DN3769_c0_g1_i5.p1,TRINITY_DN3769_c0_g1_i6.p1,TRINITY_DN3769_c0_g1_i8.p1,TRINITY_DN48724_c0_g1_i1.p1
205	DCAR_008754,DCAR_008755,DCAR_016629,DCAR_019660,DCAR_019659,DCAR_015686,DCAR_021080,DCAR_021079	LjContig00029g0010664.1,LjContig00029g0025163.1,Lj6g0007781.1	TRINITY_DN13993_c0_g1_i1.p1,TRINITY_DN30138_c0_g1_i2.p2
206	DCAR_012061,DCAR_023070	Lj3g0001057.2,Lj2g0018097.2,Lj4g0021637.1	TRINITY_DN2591_c0_g1_i1.p1,TRINITY_DN2591_c0_g1_i10.p1,TRINITY_DN2591_c0_g1_i2.p1,TRINITY_DN2591_c0_g1_i3.p1,TRINITY_DN2591_c0_g1_i4.p1,TRINITY_DN2591_c0_g1_i5.p1,TRINITY_DN2591_c0_g1_i7.p1,TRINITY_DN6950_c0_g1_i1.p1
207	DCAR_011162	Lj1g0025216.1,Lj2g0025788.1	TRINITY_DN5295_c0_g1_i10.p1,TRINITY_DN5295_c0_g1_i11.p1,TRINITY_DN5295_c0_g1_i2.p1,TRINITY_DN5295_c0_g1_i3.p1,TRINITY_DN5295_c0_g1_i4.p1,TRINITY_DN5295_c0_g1_i5.p1,TRINITY_DN5295_c0_g1_i6.p1,TRINITY_DN5295_c0_g1_i7.p1,TRINITY_DN5295_c0_g1_i8.p1,TRINITY_DN5295_c0_g1_i9.p1
208	DCAR_009932,DCAR_017492,DCAR_013857,DCAR_022435	Lj1g0010484.3,Lj5g0005623.1	TRINITY_DN2351_c0_g1_i1.p1,TRINITY_DN2351_c0_g1_i2.p1,TRINITY_DN6033_c0_g1_i1.p1,TRINITY_DN6033_c0_g1_i2.p1,TRINITY_DN6033_c0_g1_i3.p1,TRINITY_DN6033_c0_g1_i4.p1,TRINITY_DN6033_c0_g1_i5.p1
209	DCAR_010932,DCAR_010933,DCAR_019021	Lj3g0006556.1,Lj3g0013830.1,Lj3g0010989.1,Lj3g0012020.1,Lj3g0003919.1,Lj2g0008871.1,Lj6g0025288.1,LjContig00222g0001783.1	TRINITY_DN1052_c0_g1_i1.p1,TRINITY_DN1052_c0_g1_i4.p1
210	DCAR_009070,DCAR_013446,DCAR_020686	Lj1g0027956.1,Lj5g0012380.1	TRINITY_DN1020_c0_g1_i1.p1,TRINITY_DN1020_c0_g1_i3.p1,TRINITY_DN1020_c0_g1_i4.p1,TRINITY_DN1020_c0_g1_i5.p1,TRINITY_DN1020_c0_g1_i6.p1,TRINITY_DN1020_c0_g1_i7.p1,TRINITY_DN1020_c0_g1_i8.p1,TRINITY_DN1020_c0_g1_i9.p1
211	DCAR_009021,DCAR_020422	Lj3g0004765.1,LjContig00222g0028031.1	TRINITY_DN763_c0_g1_i1.p1,TRINITY_DN763_c0_g1_i10.p1,TRINITY_DN763_c0_g1_i2.p1,TRINITY_DN763_c0_g1_i3.p1,TRINITY_DN763_c0_g1_i4.p1,TRINITY_DN763_c0_g1_i6.p1,TRINITY_DN763_c0_g1_i7.p1,TRINITY_DN763_c0_g1_i8.p1,TRINITY_DN763_c0_g1_i9.p1
212	DCAR_009277	Lj5g0010328.1	TRINITY_DN7979_c0_g1_i1.p1,TRINITY_DN7979_c0_g1_i11.p1,TRINITY_DN7979_c0_g1_i12.p1,TRINITY_DN7979_c0_g1_i2.p1,TRINITY_DN7979_c0_g1_i3.p1,TRINITY_DN7979_c0_g1_i4.p1,TRINITY_DN7979_c0_g1_i5.p1,TRINITY_DN7979_c0_g1_i6.p1,TRINITY_DN7979_c0_g1_i7.p1,TRINITY_DN7979_c0_g1_i8.p1,TRINITY_DN7979_c0_g1_i9.p1
213	DCAR_012241,DCAR_018203	Lj3g0020476.1,Lj3g0021339.2	TRINITY_DN3323_c0_g1_i1.p1,TRINITY_DN3323_c0_g1_i10.p1,TRINITY_DN3323_c0_g1_i12.p1,TRINITY_DN3323_c0_g1_i13.p1,TRINITY_DN3323_c0_g1_i2.p1,TRINITY_DN3323_c0_g1_i6.p1,TRINITY_DN3323_c0_g1_i7.p1,TRINITY_DN3323_c0_g1_i8.p1,TRINITY_DN3323_c0_g1_i9.p1
214	DCAR_008718	Lj1g0015053.1,Lj4g0018719.1	TRINITY_DN3587_c0_g1_i1.p1,TRINITY_DN3587_c0_g1_i2.p1,TRINITY_DN3587_c0_g1_i3.p1,TRINITY_DN3587_c0_g1_i5.p1,TRINITY_DN3587_c0_g1_i6.p1,TRINITY_DN3587_c0_g1_i7.p1,TRINITY_DN4090_c0_g1_i1.p1,TRINITY_DN4090_c0_g1_i2.p1,TRINITY_DN4090_c0_g1_i4.p1,TRINITY_DN4090_c0_g1_i6.p1
215	DCAR_029618	Lj3g0001890.1,Lj3g0015046.1,Lj3g0023165.2,Lj6g0009139.1	TRINITY_DN4284_c0_g1_i1.p1,TRINITY_DN4284_c0_g1_i10.p1,TRINITY_DN4284_c0_g1_i11.p1,TRINITY_DN4284_c0_g1_i14.p1,TRINITY_DN4284_c0_g1_i3.p1,TRINITY_DN4284_c0_g1_i4.p1,TRINITY_DN4284_c0_g1_i5.p1,TRINITY_DN4284_c0_g1_i9.p1
216	DCAR_016285	Lj3g0008755.1	TRINITY_DN3889_c0_g1_i1.p3,TRINITY_DN3889_c0_g1_i2.p1,TRINITY_DN3889_c0_g1_i3.p2,TRINITY_DN3889_c0_g1_i4.p1,TRINITY_DN3889_c0_g1_i5.p1,TRINITY_DN3889_c0_g1_i6.p1,TRINITY_DN3889_c0_g1_i7.p1,TRINITY_DN3889_c0_g1_i8.p1,TRINITY_DN8233_c0_g1_i1.p1,TRINITY_DN8233_c0_g1_i3.p1,TRINITY_DN8233_c0_g1_i4.p1
217	DCAR_019310,DCAR_012860	Lj1g0002541.1,LjContig00408g0026735.1	TRINITY_DN2447_c0_g2_i5.p1,TRINITY_DN384_c0_g1_i1.p1,TRINITY_DN384_c0_g1_i10.p1,TRINITY_DN384_c0_g1_i12.p1,TRINITY_DN384_c0_g1_i2.p1,TRINITY_DN384_c0_g1_i3.p1,TRINITY_DN384_c0_g1_i4.p1,TRINITY_DN384_c0_g1_i7.p1,TRINITY_DN384_c0_g1_i9.p1
218	DCAR_016783,DCAR_016784	Lj1g0009116.1,Lj1g0014439.1,Lj2g0028112.1	TRINITY_DN15694_c0_g1_i1.p2,TRINITY_DN3210_c1_g1_i1.p1,TRINITY_DN3210_c1_g1_i11.p1,TRINITY_DN3210_c1_g1_i3.p1,TRINITY_DN3210_c1_g1_i7.p1,TRINITY_DN4501_c0_g1_i1.p1,TRINITY_DN4501_c0_g2_i1.p1,TRINITY_DN4501_c0_g2_i2.p1
219	DCAR_019061	Lj5g0011720.1	TRINITY_DN1670_c0_g1_i1.p1,TRINITY_DN1670_c0_g1_i13.p1,TRINITY_DN1670_c0_g1_i14.p1,TRINITY_DN1670_c0_g1_i15.p1,TRINITY_DN1670_c0_g1_i2.p1,TRINITY_DN1670_c0_g1_i3.p1,TRINITY_DN1670_c0_g1_i4.p1,TRINITY_DN1670_c0_g1_i5.p1,TRINITY_DN1670_c0_g1_i6.p1,TRINITY_DN1670_c0_g1_i7.p1,TRINITY_DN1670_c0_g1_i8.p1
220	DCAR_017697,DCAR_014989,DCAR_020833	Lj1g0024768.1,Lj1g0001296.1,Lj1g0004105.1,Lj1g0004110.1,Lj3g0027359.1,Lj3g0012710.1,Lj5g0006407.1,Lj5g0021838.1,Lj6g0027600.1	TRINITY_DN11_c0_g2_i1.p1
221	DCAR_019757,DCAR_019756,DCAR_012939,DCAR_021164,DCAR_022583	Lj3g0011852.1,Lj3g0014627.1,Lj6g0011256.1	TRINITY_DN2390_c0_g1_i1.p1,TRINITY_DN2390_c0_g1_i4.p1,TRINITY_DN2390_c0_g1_i7.p1,TRINITY_DN2390_c0_g1_i8.p1,TRINITY_DN39040_c0_g1_i1.p1
222	DCAR_016455,DCAR_021585	Lj1g0012260.1,Lj4g0015296.1	TRINITY_DN2819_c0_g1_i1.p1,TRINITY_DN2819_c0_g1_i10.p1,TRINITY_DN2819_c0_g1_i14.p1,TRINITY_DN2819_c0_g1_i15.p1,TRINITY_DN2819_c0_g1_i2.p1,TRINITY_DN2819_c0_g1_i3.p1,TRINITY_DN2819_c0_g1_i5.p1,TRINITY_DN2819_c0_g1_i6.p1,TRINITY_DN2819_c0_g1_i8.p1
223	DCAR_013641,DCAR_020573	Lj3g0025717.1,Lj3g0017106.1	TRINITY_DN3298_c0_g1_i11.p1,TRINITY_DN3298_c0_g1_i12.p1,TRINITY_DN3298_c0_g1_i13.p1,TRINITY_DN3298_c0_g1_i3.p1,TRINITY_DN3298_c0_g1_i4.p1,TRINITY_DN3298_c0_g1_i5.p1,TRINITY_DN3298_c0_g1_i7.p1,TRINITY_DN3298_c0_g1_i8.p1,TRINITY_DN3298_c0_g1_i9.p1
224	DCAR_013444,DCAR_020690	Lj1g0023770.1,Lj5g0007773.1	TRINITY_DN357_c0_g1_i11.p1,TRINITY_DN357_c0_g1_i12.p1,TRINITY_DN357_c0_g1_i13.p1,TRINITY_DN357_c0_g1_i2.p1,TRINITY_DN357_c0_g1_i5.p1,TRINITY_DN6019_c0_g2_i1.p1,TRINITY_DN6019_c0_g2_i2.p1,TRINITY_DN6019_c0_g2_i4.p1,TRINITY_DN6019_c0_g2_i8.p1
225	DCAR_013528	Lj1g0015203.1,Lj1g0006668.1,Lj1g0027139.1,LjContig00049g0012865.1	TRINITY_DN1200_c0_g2_i1.p1,TRINITY_DN1200_c0_g2_i2.p1,TRINITY_DN1200_c0_g2_i5.p1,TRINITY_DN1200_c0_g2_i7.p1,TRINITY_DN15770_c0_g1_i1.p1,TRINITY_DN15770_c0_g1_i2.p1,TRINITY_DN15770_c0_g1_i3.p1,TRINITY_DN15770_c0_g2_i1.p2
226	DCAR_023152	Lj3g0026417.1,Lj3g0018339.1,Lj3g0026245.1,Lj3g0000399.1	TRINITY_DN2966_c0_g2_i1.p1,TRINITY_DN2966_c0_g2_i2.p1,TRINITY_DN2966_c0_g2_i3.p1,TRINITY_DN2966_c0_g2_i4.p1,TRINITY_DN2966_c0_g2_i5.p1,TRINITY_DN3964_c0_g2_i1.p1,TRINITY_DN3964_c0_g3_i1.p1,TRINITY_DN3964_c0_g4_i4.p1
227	DCAR_021948	Lj1g0022750.1,Lj3g0012500.1,Lj3g0025310.1,Lj3g0013983.1,Lj6g0011170.1	TRINITY_DN1861_c0_g1_i1.p1,TRINITY_DN1861_c0_g2_i1.p1,TRINITY_DN1861_c0_g2_i3.p1,TRINITY_DN45347_c0_g1_i6.p1,TRINITY_DN45347_c0_g1_i7.p1,TRINITY_DN8237_c0_g1_i6.p1,TRINITY_DN8237_c0_g2_i2.p1
228	DCAR_022878	Lj3g0008165.1,LjContig00408g0021336.1	TRINITY_DN701_c0_g1_i1.p1,TRINITY_DN701_c0_g1_i10.p1,TRINITY_DN701_c0_g1_i11.p1,TRINITY_DN701_c0_g1_i12.p1,TRINITY_DN701_c0_g1_i2.p1,TRINITY_DN701_c0_g1_i3.p1,TRINITY_DN701_c0_g1_i4.p1,TRINITY_DN701_c0_g1_i5.p1,TRINITY_DN701_c0_g1_i7.p1,TRINITY_DN701_c0_g1_i8.p1
229	DCAR_023010	Lj5g0008855.1	TRINITY_DN5568_c0_g1_i1.p1,TRINITY_DN5568_c0_g1_i10.p1,TRINITY_DN5568_c0_g1_i11.p1,TRINITY_DN5568_c0_g1_i12.p1,TRINITY_DN5568_c0_g1_i13.p1,TRINITY_DN5568_c0_g1_i2.p1,TRINITY_DN5568_c0_g1_i3.p1,TRINITY_DN5568_c0_g1_i5.p1,TRINITY_DN5568_c0_g1_i7.p1,TRINITY_DN5568_c0_g1_i8.p1,TRINITY_DN5568_c0_g1_i9.p1
230	DCAR_002691,DCAR_005852,DCAR_012510	Lj1g0005530.1,Lj1g0019352.1,Lj5g0020874.1,Lj5g0001392.1	TRINITY_DN3755_c0_g3_i1.p1,TRINITY_DN3755_c0_g3_i3.p1,TRINITY_DN3755_c0_g3_i6.p1,TRINITY_DN8480_c0_g1_i12.p2,TRINITY_DN8480_c0_g1_i3.p2
231	DCAR_000947,DCAR_002994,DCAR_014130	Lj1g0007483.1,Lj6g0008387.1	TRINITY_DN1880_c0_g1_i1.p1,TRINITY_DN1880_c0_g1_i2.p1,TRINITY_DN1880_c0_g1_i3.p1,TRINITY_DN1880_c0_g1_i4.p1,TRINITY_DN1880_c0_g2_i1.p1,TRINITY_DN3428_c0_g1_i1.p1,TRINITY_DN3428_c0_g1_i2.p1
232	DCAR_000511,DCAR_004744,DCAR_004745,DCAR_000512,DCAR_000510	Lj1g0018046.1,Lj3g0011470.1,Lj3g0009684.1,Lj2g0013203.1	TRINITY_DN6667_c0_g1_i7.p1,TRINITY_DN6667_c0_g3_i3.p1,TRINITY_DN9130_c0_g1_i3.p1
233	DCAR_000759,DCAR_004463	Lj1g0027863.1	TRINITY_DN5736_c0_g1_i10.p1,TRINITY_DN5736_c0_g1_i11.p1,TRINITY_DN5736_c0_g1_i12.p1,TRINITY_DN5736_c0_g1_i2.p1,TRINITY_DN5736_c0_g1_i3.p1,TRINITY_DN5736_c0_g1_i6.p1,TRINITY_DN5736_c0_g1_i7.p1,TRINITY_DN5736_c0_g1_i8.p1,TRINITY_DN5736_c0_g1_i9.p1
234	DCAR_001884,DCAR_002291,DCAR_002292,DCAR_001887,DCAR_001885,DCAR_001886	Lj1g0006603.1,Lj5g0000373.1,Lj5g0007331.1,Lj5g0009947.1,Lj5g0006453.1	TRINITY_DN7329_c0_g1_i1.p1
235	DCAR_002594,DCAR_026883	Lj5g0018781.1	TRINITY_DN1471_c0_g1_i1.p1,TRINITY_DN1471_c0_g1_i10.p1,TRINITY_DN1471_c0_g1_i11.p1,TRINITY_DN1471_c0_g1_i2.p1,TRINITY_DN1471_c0_g1_i3.p1,TRINITY_DN1471_c0_g1_i4.p1,TRINITY_DN1471_c0_g1_i6.p1,TRINITY_DN1471_c0_g1_i8.p1,TRINITY_DN1471_c0_g1_i9.p1
236	DCAR_003270,DCAR_010446,DCAR_012079	Lj2g0013785.1,Lj2g0018538.1,Lj4g0018178.1,Lj4g0018479.1	TRINITY_DN175_c0_g2_i2.p1,TRINITY_DN4575_c0_g1_i6.p1,TRINITY_DN4575_c0_g1_i7.p1,TRINITY_DN4575_c0_g1_i8.p1,TRINITY_DN4575_c0_g1_i9.p1
237	DCAR_000520,DCAR_012673,DCAR_018635	Lj1g0001496.1	TRINITY_DN4910_c0_g1_i12.p1,TRINITY_DN4910_c0_g1_i13.p1,TRINITY_DN4910_c0_g1_i14.p1,TRINITY_DN4910_c0_g1_i6.p1,TRINITY_DN4910_c0_g1_i7.p1,TRINITY_DN4910_c0_g1_i8.p1,TRINITY_DN4910_c1_g1_i1.p1,TRINITY_DN4910_c1_g1_i4.p1
238	DCAR_004731,DCAR_000524,DCAR_012653	Lj1g0000938.1,Lj3g0020669.1	TRINITY_DN916_c0_g1_i1.p1,TRINITY_DN916_c0_g1_i2.p1,TRINITY_DN916_c0_g2_i1.p1,TRINITY_DN916_c0_g2_i3.p1,TRINITY_DN916_c0_g2_i4.p1,TRINITY_DN916_c0_g2_i6.p1,TRINITY_DN916_c0_g2_i7.p1
239	DCAR_004364,DCAR_015990	Lj3g0023162.1,Lj5g0009014.1,Lj6g0012802.1,Lj6g0014356.1,Lj6g0004190.1,Lj4g0027202.1,Lj4g0020170.1,Lj4g0019656.1,Lj4g0004287.1,Lj4g0011737.1	*
240	DCAR_002175,DCAR_001900,DCAR_005277,DCAR_005278	Lj1g0023667.1,Lj5g0013402.1,Lj6g0016780.1	TRINITY_DN11008_c0_g1_i1.p1,TRINITY_DN11008_c0_g2_i1.p1,TRINITY_DN11008_c0_g3_i1.p1,TRINITY_DN21250_c1_g1_i1.p1,TRINITY_DN41356_c0_g1_i1.p1
241	DCAR_004350,DCAR_032166,DCAR_024044,DCAR_026591,DCAR_005021,DCAR_030569,DCAR_012805,DCAR_016040,DCAR_022112	LjContig00564g0024425.2	TRINITY_DN4501_c1_g1_i1.p1,TRINITY_DN4501_c1_g1_i2.p1
242	DCAR_001149,DCAR_008729,DCAR_008730	Lj1g0027072.1,Lj1g0022073.1,Lj1g0019982.1,LjContig00029g0002738.1,Lj5g0006344.1,Lj5g0020884.1,Lj5g0026561.1,Lj5g0027294.1,Lj6g0008111.1	*
243	DCAR_003353,DCAR_005807,DCAR_018328,DCAR_022149	Lj1g0016255.1,Lj5g0010157.1,Lj4g0026721.1	TRINITY_DN13914_c0_g1_i1.p1,TRINITY_DN13933_c0_g1_i1.p1,TRINITY_DN13933_c0_g1_i2.p1,TRINITY_DN13933_c0_g1_i3.p1,TRINITY_DN13933_c0_g1_i4.p1
244	DCAR_004534	Lj2g0004183.1	TRINITY_DN3962_c0_g1_i10.p1,TRINITY_DN3962_c0_g1_i12.p1,TRINITY_DN3962_c0_g1_i13.p1,TRINITY_DN3962_c0_g1_i14.p1,TRINITY_DN3962_c0_g1_i15.p1,TRINITY_DN3962_c0_g1_i2.p1,TRINITY_DN3962_c0_g1_i3.p1,TRINITY_DN3962_c0_g1_i4.p1,TRINITY_DN3962_c0_g1_i5.p1,TRINITY_DN3962_c0_g1_i9.p1
245	DCAR_004274,DCAR_008228	Lj2g0019046.1	TRINITY_DN2207_c0_g1_i1.p1,TRINITY_DN2207_c0_g1_i10.p1,TRINITY_DN2207_c0_g1_i12.p1,TRINITY_DN2207_c0_g1_i13.p1,TRINITY_DN2207_c0_g1_i2.p1,TRINITY_DN2207_c0_g1_i3.p1,TRINITY_DN2207_c0_g1_i4.p1,TRINITY_DN2207_c0_g1_i8.p1,TRINITY_DN2207_c0_g1_i9.p1
246	DCAR_000612,DCAR_004636	LjContig00312_ERROPOS870357g0017459.1,Lj4g0028153.1	TRINITY_DN1514_c0_g1_i10.p1,TRINITY_DN1514_c0_g1_i11.p1,TRINITY_DN1514_c0_g1_i2.p1,TRINITY_DN1514_c0_g1_i3.p1,TRINITY_DN1514_c0_g1_i4.p1,TRINITY_DN1514_c0_g1_i6.p1,TRINITY_DN1514_c0_g1_i8.p1,TRINITY_DN1514_c0_g1_i9.p1
247	DCAR_002529,DCAR_026965,DCAR_026968	Lj4g0020015.1	TRINITY_DN1700_c0_g1_i1.p1,TRINITY_DN1700_c0_g1_i11.p1,TRINITY_DN1700_c0_g1_i2.p1,TRINITY_DN1700_c0_g1_i3.p1,TRINITY_DN1700_c0_g1_i5.p1,TRINITY_DN1700_c0_g1_i6.p1,TRINITY_DN1700_c0_g1_i8.p1,TRINITY_DN1700_c0_g1_i9.p1
248	DCAR_004591,DCAR_008333	Lj2g0009709.1,Lj4g0023853.1	TRINITY_DN5544_c0_g1_i10.p1,TRINITY_DN5544_c0_g1_i12.p1,TRINITY_DN5544_c0_g1_i13.p1,TRINITY_DN5544_c0_g1_i15.p1,TRINITY_DN5544_c0_g1_i16.p1,TRINITY_DN5544_c0_g1_i6.p1,TRINITY_DN5544_c0_g1_i7.p1,TRINITY_DN5544_c0_g1_i8.p1
249	DCAR_003655,DCAR_028963	Lj1g0015165.1,Lj3g0000422.1,Lj5g0003943.1,Lj5g0009315.1,Lj5g0015696.1,Lj6g0012773.1,Lj6g0007539.1	TRINITY_DN4597_c0_g1_i1.p1,TRINITY_DN4597_c0_g1_i2.p1,TRINITY_DN4597_c0_g1_i3.p1
250	DCAR_003432	Lj6g0008513.1	TRINITY_DN6812_c0_g1_i1.p1,TRINITY_DN6812_c0_g1_i10.p1,TRINITY_DN6812_c0_g1_i11.p1,TRINITY_DN6812_c0_g1_i2.p1,TRINITY_DN6812_c0_g1_i3.p1,TRINITY_DN6812_c0_g1_i4.p1,TRINITY_DN6812_c0_g1_i6.p1,TRINITY_DN6812_c0_g1_i7.p1,TRINITY_DN6812_c0_g1_i8.p1,TRINITY_DN6812_c0_g1_i9.p1
251	DCAR_003792,DCAR_005512,DCAR_011310	Lj5g0001660.1,Lj5g0021023.1	TRINITY_DN3229_c0_g1_i1.p1,TRINITY_DN3229_c0_g1_i11.p1,TRINITY_DN3229_c0_g1_i2.p1,TRINITY_DN3229_c0_g1_i4.p1,TRINITY_DN3229_c0_g1_i7.p1,TRINITY_DN3229_c0_g1_i8.p1,TRINITY_DN3229_c0_g1_i9.p1
252	DCAR_002849,DCAR_012384,DCAR_018325	Lj1g0008782.1,Lj1g0008033.1	TRINITY_DN4467_c0_g1_i1.p1,TRINITY_DN4467_c0_g1_i4.p1,TRINITY_DN4782_c0_g1_i12.p1,TRINITY_DN4782_c0_g1_i5.p1,TRINITY_DN4782_c0_g1_i6.p1,TRINITY_DN4782_c0_g1_i7.p1,TRINITY_DN4782_c0_g1_i8.p1
253	DCAR_004786,DCAR_014657	Lj1g0010348.1	TRINITY_DN1118_c0_g1_i1.p1,TRINITY_DN1118_c0_g1_i10.p1,TRINITY_DN1118_c0_g1_i11.p1,TRINITY_DN1118_c0_g1_i13.p1,TRINITY_DN1118_c0_g1_i2.p1,TRINITY_DN1118_c0_g1_i3.p1,TRINITY_DN1118_c0_g1_i4.p1,TRINITY_DN1118_c0_g1_i5.p1,TRINITY_DN1118_c0_g1_i6.p1
254	DCAR_031609	LjContig00564g0018406.1	TRINITY_DN3194_c0_g1_i1.p1,TRINITY_DN3194_c0_g1_i10.p1,TRINITY_DN3194_c0_g1_i11.p1,TRINITY_DN3194_c0_g1_i13.p1,TRINITY_DN3194_c0_g1_i2.p1,TRINITY_DN3194_c0_g1_i3.p1,TRINITY_DN3194_c0_g1_i4.p1,TRINITY_DN3194_c0_g1_i6.p1,TRINITY_DN3194_c0_g1_i7.p1,TRINITY_DN3194_c0_g1_i9.p1
255	DCAR_024556,DCAR_027092,DCAR_027091	Lj6g0021188.1,Lj4g0003109.1	TRINITY_DN369_c0_g1_i1.p1,TRINITY_DN369_c0_g1_i11.p1,TRINITY_DN369_c0_g1_i12.p1,TRINITY_DN369_c0_g1_i13.p1,TRINITY_DN369_c0_g1_i16.p1,TRINITY_DN369_c0_g1_i5.p1,TRINITY_DN369_c0_g1_i7.p1
256	DCAR_026237,DCAR_026238,DCAR_026279,DCAR_026278,DCAR_007510,DCAR_016366,DCAR_021648	Lj1g0014394.1,Lj4g0012144.1	TRINITY_DN12095_c0_g1_i1.p1,TRINITY_DN12095_c0_g1_i2.p1,TRINITY_DN44368_c0_g1_i3.p1
257	DCAR_025633,DCAR_016330	Lj1g0025318.1,Lj4g0028242.1	TRINITY_DN4412_c0_g1_i1.p1,TRINITY_DN4412_c0_g1_i11.p1,TRINITY_DN4412_c0_g1_i2.p1,TRINITY_DN4412_c0_g1_i3.p1,TRINITY_DN4412_c0_g1_i4.p1,TRINITY_DN4412_c0_g1_i5.p1,TRINITY_DN4412_c0_g1_i7.p1,TRINITY_DN4412_c0_g1_i9.p1
258	DCAR_023551,DCAR_026810,DCAR_011553,DCAR_030296,DCAR_023178	Lj4g0017659.1,Lj4g0025732.1,Lj4g0012167.1,Lj4g0003498.1,Lj4g0018461.1,Lj4g0009886.1	TRINITY_DN7901_c0_g1_i1.p1
259	DCAR_023730	Lj2g0026439.1	TRINITY_DN3943_c0_g1_i10.p1,TRINITY_DN3943_c0_g1_i11.p1,TRINITY_DN3943_c0_g1_i12.p1,TRINITY_DN3943_c0_g1_i13.p1,TRINITY_DN3943_c0_g1_i16.p1,TRINITY_DN3943_c0_g1_i5.p1,TRINITY_DN3943_c0_g1_i6.p1,TRINITY_DN3943_c0_g1_i7.p1,TRINITY_DN3943_c0_g1_i8.p1,TRINITY_DN3943_c0_g1_i9.p1
260	DCAR_026016,DCAR_030348,DCAR_016592	Lj1g0010260.1,Lj2g0026552.1,Lj4g0019276.1	TRINITY_DN46306_c0_g1_i1.p1,TRINITY_DN9012_c0_g1_i1.p1,TRINITY_DN9012_c0_g1_i10.p1,TRINITY_DN9012_c0_g1_i12.p1,TRINITY_DN9012_c0_g1_i13.p1,TRINITY_DN9012_c0_g1_i5.p1
261	DCAR_026170,DCAR_026516,DCAR_021581	Lj1g0005306.1,Lj4g0026053.1	TRINITY_DN4206_c0_g1_i1.p1,TRINITY_DN4206_c0_g1_i10.p1,TRINITY_DN4206_c0_g1_i11.p1,TRINITY_DN4206_c0_g1_i2.p1,TRINITY_DN4206_c0_g1_i3.p1,TRINITY_DN4206_c0_g1_i8.p1,TRINITY_DN4206_c0_g2_i1.p1
262	DCAR_026422,DCAR_024768,DCAR_028476	Lj3g0004026.1	TRINITY_DN359_c0_g1_i1.p1,TRINITY_DN359_c0_g1_i11.p1,TRINITY_DN359_c0_g1_i2.p1,TRINITY_DN359_c0_g1_i3.p1,TRINITY_DN359_c0_g1_i4.p1,TRINITY_DN359_c0_g1_i5.p1,TRINITY_DN359_c0_g1_i7.p1,TRINITY_DN359_c0_g1_i9.p1
263	DCAR_025184,DCAR_006922,DCAR_008604,DCAR_012198,DCAR_012201,DCAR_009581,DCAR_012200,DCAR_012199	Lj1g0008494.1,Lj5g0020136.1,Lj2g0003415.1	TRINITY_DN19015_c0_g1_i1.p1
264	DCAR_026365,DCAR_024709,DCAR_028648,DCAR_007590,DCAR_031381	Lj2g0019728.1,Lj2g0018069.1,Lj4g0003525.1,Lj4g0027609.1	TRINITY_DN1727_c1_g1_i2.p1,TRINITY_DN3222_c0_g2_i1.p1,TRINITY_DN3222_c0_g3_i1.p1
265	DCAR_024231,DCAR_011992,DCAR_011991,DCAR_011994,DCAR_011990,DCAR_011993	Lj5g0018869.1,Lj5g0010722.1,Lj5g0009601.1	TRINITY_DN44226_c0_g1_i1.p1,TRINITY_DN44226_c0_g1_i2.p1,TRINITY_DN44226_c0_g1_i4.p1
266	DCAR_025791	Lj2g0010926.1,Lj4g0011309.1	TRINITY_DN4040_c0_g1_i10.p1,TRINITY_DN4040_c0_g1_i2.p1,TRINITY_DN4040_c0_g1_i3.p1,TRINITY_DN4040_c0_g1_i4.p1,TRINITY_DN4040_c0_g1_i5.p1,TRINITY_DN4040_c0_g1_i6.p1,TRINITY_DN4040_c0_g1_i7.p1,TRINITY_DN4040_c0_g1_i8.p1,TRINITY_DN4040_c0_g1_i9.p1
267	DCAR_025360,DCAR_006713,DCAR_011183	Lj2g0021309.1	TRINITY_DN2018_c0_g1_i1.p1,TRINITY_DN2018_c0_g1_i12.p1,TRINITY_DN2018_c0_g1_i13.p1,TRINITY_DN2018_c0_g1_i14.p1,TRINITY_DN2018_c0_g1_i3.p1,TRINITY_DN2018_c0_g1_i5.p1,TRINITY_DN2018_c0_g1_i6.p1,TRINITY_DN2018_c0_g1_i7.p1
268	DCAR_026090,DCAR_021549	Lj1g0003952.1,Lj4g0017696.1	TRINITY_DN5086_c1_g1_i1.p1,TRINITY_DN5086_c1_g1_i11.p1,TRINITY_DN5086_c1_g1_i3.p1,TRINITY_DN5086_c1_g1_i5.p1,TRINITY_DN5086_c1_g1_i6.p1,TRINITY_DN5086_c1_g1_i7.p1,TRINITY_DN5086_c1_g1_i8.p1,TRINITY_DN5086_c1_g1_i9.p1
269	DCAR_024734,DCAR_028292	Lj1g0017929.1,Lj3g0003073.1,Lj6g0000652.1	TRINITY_DN3815_c0_g1_i1.p1,TRINITY_DN3815_c0_g1_i10.p1,TRINITY_DN3815_c0_g1_i11.p1,TRINITY_DN3815_c0_g1_i2.p1,TRINITY_DN3815_c0_g1_i4.p1,TRINITY_DN3815_c0_g1_i6.p1,TRINITY_DN3815_c0_g1_i7.p1
270	DCAR_024949,DCAR_008187	Lj3g0001039.1	TRINITY_DN5183_c0_g1_i1.p1,TRINITY_DN5183_c0_g1_i11.p1,TRINITY_DN5183_c0_g1_i14.p1,TRINITY_DN5183_c0_g1_i15.p1,TRINITY_DN5183_c0_g1_i2.p1,TRINITY_DN5183_c0_g1_i3.p1,TRINITY_DN5183_c0_g1_i7.p1,TRINITY_DN5183_c0_g1_i8.p1,TRINITY_DN5183_c0_g1_i9.p1
271	DCAR_025000,DCAR_029570,DCAR_015727	Lj3g0017682.1	TRINITY_DN3525_c0_g1_i4.p1,TRINITY_DN3525_c0_g1_i5.p1,TRINITY_DN3525_c0_g1_i6.p1,TRINITY_DN3525_c0_g1_i7.p1,TRINITY_DN3525_c0_g1_i8.p1,TRINITY_DN3525_c0_g1_i9.p1,TRINITY_DN447_c0_g1_i1.p1,TRINITY_DN447_c0_g1_i2.p1
272	DCAR_026304,DCAR_009558	Lj3g0022365.1	TRINITY_DN124_c0_g1_i1.p1,TRINITY_DN124_c0_g1_i2.p1,TRINITY_DN124_c0_g1_i3.p1,TRINITY_DN124_c0_g1_i4.p2,TRINITY_DN124_c0_g1_i5.p1,TRINITY_DN124_c0_g1_i6.p1,TRINITY_DN124_c0_g1_i7.p1,TRINITY_DN124_c0_g1_i9.p1,TRINITY_DN124_c0_g2_i1.p1
273	DCAR_025902	*	TRINITY_DN4849_c0_g1_i10.p1,TRINITY_DN4849_c0_g1_i12.p1,TRINITY_DN4849_c0_g1_i15.p1,TRINITY_DN4849_c0_g1_i16.p1,TRINITY_DN4849_c0_g1_i19.p1,TRINITY_DN4849_c0_g1_i3.p1,TRINITY_DN4849_c0_g1_i5.p1,TRINITY_DN4849_c0_g1_i6.p1,TRINITY_DN4849_c0_g1_i7.p1,TRINITY_DN4849_c0_g1_i8.p1,TRINITY_DN4849_c0_g1_i9.p1
274	DCAR_025457,DCAR_010177,DCAR_011005,DCAR_014020,DCAR_023153	Lj1g0012607.1,Lj2g0005717.1,Lj4g0014546.1	TRINITY_DN5756_c0_g2_i2.p1,TRINITY_DN5756_c0_g2_i3.p1,TRINITY_DN5756_c0_g3_i2.p1,TRINITY_DN5756_c0_g3_i3.p1
275	DCAR_031724,DCAR_031725,DCAR_031721,DCAR_031723,DCAR_027701	Lj1g0027362.1,Lj4g0011000.1,Lj4g0022768.1	TRINITY_DN12213_c0_g1_i3.p1,TRINITY_DN12213_c0_g1_i4.p1,TRINITY_DN12213_c0_g1_i5.p1,TRINITY_DN36545_c0_g1_i1.p1
276	DCAR_026542,DCAR_031103	Lj2g0001926.1,Lj4g0016245.1,Lj4g0006689.1,Lj4g0022708.1	TRINITY_DN2131_c0_g1_i2.p1,TRINITY_DN2131_c0_g1_i3.p1,TRINITY_DN2131_c0_g1_i4.p1,TRINITY_DN2131_c0_g1_i5.p1,TRINITY_DN2131_c0_g1_i6.p1,TRINITY_DN2131_c0_g1_i9.p1
277	DCAR_027812,DCAR_006808,DCAR_004911,DCAR_006809	Lj2g0011219.1,Lj4g0000999.1	TRINITY_DN1391_c0_g1_i1.p1,TRINITY_DN1391_c0_g2_i1.p1,TRINITY_DN24903_c0_g1_i1.p2,TRINITY_DN8122_c0_g4_i1.p1,TRINITY_DN8122_c0_g4_i2.p1,TRINITY_DN8122_c0_g4_i3.p1
278	DCAR_027174,DCAR_027176,DCAR_027175,DCAR_014218,DCAR_014219	Lj6g0007281.1	TRINITY_DN8013_c0_g1_i1.p1,TRINITY_DN8013_c0_g1_i2.p1,TRINITY_DN8013_c0_g1_i3.p1,TRINITY_DN8013_c0_g1_i4.p1,TRINITY_DN8013_c0_g1_i5.p1,TRINITY_DN8013_c0_g1_i7.p1
279	DCAR_026469,DCAR_011657,DCAR_011658,DCAR_029701,DCAR_029111	Lj2g0017953.1,Lj2g0002203.1	TRINITY_DN6319_c0_g1_i2.p1,TRINITY_DN6319_c0_g1_i3.p1,TRINITY_DN6319_c0_g1_i4.p1,TRINITY_DN6319_c1_g1_i3.p1,TRINITY_DN6319_c1_g1_i4.p1
280	DCAR_027411,DCAR_007150	Lj2g0011362.1	TRINITY_DN17155_c0_g1_i12.p1,TRINITY_DN17155_c0_g1_i13.p1,TRINITY_DN17155_c0_g1_i14.p1,TRINITY_DN17155_c0_g1_i15.p1,TRINITY_DN17155_c0_g1_i2.p1,TRINITY_DN17155_c0_g1_i3.p1,TRINITY_DN17155_c0_g1_i4.p1,TRINITY_DN17155_c0_g1_i5.p1,TRINITY_DN17155_c0_g1_i8.p1
281	DCAR_028703,DCAR_012067	Lj2g0010013.2	TRINITY_DN457_c0_g1_i1.p1,TRINITY_DN457_c0_g1_i4.p1,TRINITY_DN457_c0_g1_i5.p1,TRINITY_DN8597_c0_g1_i1.p1,TRINITY_DN8597_c0_g1_i2.p1,TRINITY_DN8597_c0_g1_i3.p1,TRINITY_DN8597_c0_g1_i6.p1,TRINITY_DN8597_c0_g1_i7.p1,TRINITY_DN8597_c0_g1_i8.p1
282	DCAR_027130	Lj6g0024018.1,Lj4g0005654.1	TRINITY_DN262_c0_g1_i1.p1,TRINITY_DN262_c0_g1_i10.p1,TRINITY_DN262_c0_g1_i2.p1,TRINITY_DN262_c0_g1_i3.p1,TRINITY_DN262_c0_g1_i4.p1,TRINITY_DN262_c0_g1_i6.p1,TRINITY_DN262_c0_g1_i8.p1,TRINITY_DN262_c0_g1_i9.p1,TRINITY_DN5719_c1_g1_i1.p1
283	DCAR_027970,DCAR_026657,DCAR_007927	Lj6g0022642.1,Lj4g0009353.1,Lj4g0010286.1	TRINITY_DN3579_c0_g2_i1.p1,TRINITY_DN3579_c0_g2_i10.p1,TRINITY_DN3793_c0_g1_i3.p1,TRINITY_DN3793_c0_g1_i4.p1,TRINITY_DN3793_c0_g1_i5.p1,TRINITY_DN3793_c0_g1_i6.p1
284	DCAR_031250,DCAR_010406	*	TRINITY_DN13970_c0_g1_i3.p3,TRINITY_DN13970_c0_g1_i4.p1,TRINITY_DN13970_c0_g1_i5.p1,TRINITY_DN16981_c0_g1_i24.p4,TRINITY_DN16981_c0_g1_i5.p6,TRINITY_DN337_c0_g2_i1.p1,TRINITY_DN337_c0_g2_i2.p1,TRINITY_DN337_c0_g2_i3.p1,TRINITY_DN7657_c0_g1_i13.p2,TRINITY_DN7657_c0_g1_i7.p1
285	DCAR_006050,DCAR_006052,DCAR_019132,DCAR_015309,DCAR_015560,DCAR_015308	Lj1g0010515.1,Lj5g0021073.1,Lj5g0021169.1,Lj2g0008477.1,Lj2g0002755.1	TRINITY_DN3286_c0_g1_i2.p1
286	DCAR_005462,DCAR_021915	Lj4g0027332.1,Lj4g0027710.1	TRINITY_DN3124_c0_g1_i1.p1,TRINITY_DN3124_c0_g1_i10.p1,TRINITY_DN3124_c0_g1_i3.p1,TRINITY_DN3124_c0_g1_i4.p1,TRINITY_DN3124_c0_g1_i5.p1,TRINITY_DN3124_c0_g1_i6.p1,TRINITY_DN3124_c0_g1_i7.p1,TRINITY_DN3124_c0_g1_i9.p1
287	DCAR_005635,DCAR_008266	Lj2g0004513.1	TRINITY_DN3387_c0_g1_i1.p1,TRINITY_DN3387_c0_g1_i11.p1,TRINITY_DN3387_c0_g1_i13.p1,TRINITY_DN3387_c0_g1_i15.p1,TRINITY_DN3387_c0_g1_i3.p1,TRINITY_DN3387_c0_g1_i4.p1,TRINITY_DN3387_c0_g1_i5.p1,TRINITY_DN3387_c0_g1_i7.p1,TRINITY_DN3387_c0_g1_i9.p1
288	DCAR_006172,DCAR_012222,DCAR_013416	Lj1g0010769.1,Lj3g0017769.1,Lj3g0009564.1,Lj3g0024723.1,Lj5g0021329.1	TRINITY_DN10411_c0_g3_i1.p1,TRINITY_DN11320_c0_g2_i1.p1,TRINITY_DN15327_c0_g1_i1.p1,TRINITY_DN15327_c0_g2_i1.p1
289	DCAR_007029,DCAR_031174	Lj6g0005407.1	TRINITY_DN3966_c0_g1_i1.p1,TRINITY_DN3966_c0_g1_i10.p1,TRINITY_DN3966_c0_g1_i11.p1,TRINITY_DN3966_c0_g1_i12.p1,TRINITY_DN3966_c0_g1_i16.p1,TRINITY_DN3966_c0_g1_i3.p1,TRINITY_DN3966_c0_g1_i4.p1,TRINITY_DN3966_c0_g1_i5.p1,TRINITY_DN3966_c0_g1_i7.p1
290	DCAR_006002	Lj1g0015104.1,Lj3g0016179.1,Lj3g0023195.1,Lj5g0022612.1,Lj5g0015726.1	TRINITY_DN373_c0_g1_i10.p1,TRINITY_DN373_c0_g1_i3.p1,TRINITY_DN373_c0_g1_i5.p1,TRINITY_DN373_c0_g1_i8.p1,TRINITY_DN4162_c1_g1_i2.p1,TRINITY_DN4162_c1_g1_i6.p1
291	DCAR_007204,DCAR_010174,DCAR_030052,DCAR_014023	Lj1g0011813.1,Lj1g0005828.1,Lj2g0011697.1,Lj2g0014435.1,Lj4g0002938.1,Lj4g0025005.1	TRINITY_DN14165_c0_g1_i1.p1,TRINITY_DN14165_c0_g1_i4.p1
292	DCAR_007125,DCAR_031063,DCAR_031060,DCAR_031053,DCAR_031064,DCAR_031062,DCAR_031061	Lj2g0012571.1,Lj2g0007801.1,Lj2g0002912.1,Lj2g0021816.1	TRINITY_DN24056_c0_g1_i3.p1
293	DCAR_007152,DCAR_031023	Lj2g0010702.1	TRINITY_DN2226_c0_g1_i2.p1,TRINITY_DN2226_c0_g1_i4.p1,TRINITY_DN4442_c0_g1_i10.p1,TRINITY_DN4442_c0_g1_i11.p1,TRINITY_DN4442_c0_g1_i12.p1,TRINITY_DN4442_c0_g1_i2.p1,TRINITY_DN4442_c0_g1_i4.p1,TRINITY_DN4442_c0_g1_i5.p1,TRINITY_DN4442_c0_g1_i6.p1
294	DCAR_010710,DCAR_010707,DCAR_010706,DCAR_010711,DCAR_010712,DCAR_010709,DCAR_010713,DCAR_010708	Lj1g0017758.1,Lj1g0013725.1,Lj1g0018189.1,Lj1g0027246.1	*
295	DCAR_009234,DCAR_020850	Lj1g0027467.1,Lj3g0010044.1	TRINITY_DN22484_c0_g1_i13.p1,TRINITY_DN22484_c0_g1_i14.p1,TRINITY_DN22484_c0_g1_i2.p1,TRINITY_DN22484_c0_g1_i3.p1,TRINITY_DN22484_c0_g1_i4.p1,TRINITY_DN22484_c0_g1_i6.p1,TRINITY_DN22484_c0_g1_i8.p1,TRINITY_DN22484_c0_g1_i9.p1
296	DCAR_010657,DCAR_014521,DCAR_020272	LjContig00312_ERROPOS870357g0005754.1,Lj4g0020688.1	TRINITY_DN1895_c0_g1_i1.p1,TRINITY_DN1895_c0_g1_i2.p1,TRINITY_DN1895_c0_g1_i3.p1,TRINITY_DN1895_c0_g1_i4.p1,TRINITY_DN1895_c0_g1_i6.p1,TRINITY_DN1895_c0_g1_i8.p1,TRINITY_DN1895_c0_g1_i9.p1
297	DCAR_009765,DCAR_021277	Lj3g0023616.1,Lj3g0019556.1	TRINITY_DN135_c0_g1_i1.p1,TRINITY_DN135_c0_g1_i12.p1,TRINITY_DN135_c0_g1_i13.p1,TRINITY_DN135_c0_g1_i15.p1,TRINITY_DN135_c0_g1_i2.p1,TRINITY_DN135_c0_g1_i3.p1,TRINITY_DN135_c0_g1_i4.p1,TRINITY_DN135_c0_g1_i8.p1
298	DCAR_009226	Lj1g0007894.1,Lj4g0020921.1	TRINITY_DN2129_c0_g1_i1.p1,TRINITY_DN2129_c0_g1_i10.p1,TRINITY_DN2129_c0_g1_i3.p1,TRINITY_DN2129_c0_g1_i4.p1,TRINITY_DN2129_c0_g1_i7.p1,TRINITY_DN3057_c0_g1_i2.p1,TRINITY_DN3057_c0_g1_i3.p1,TRINITY_DN3057_c0_g1_i5.p1,TRINITY_DN3057_c0_g1_i6.p1
299	DCAR_010015,DCAR_022520	Lj3g0008180.1,Lj3g0008754.1	TRINITY_DN6367_c0_g1_i10.p1,TRINITY_DN6367_c0_g1_i11.p1,TRINITY_DN6367_c0_g1_i3.p1,TRINITY_DN6367_c0_g1_i4.p1,TRINITY_DN6367_c0_g1_i5.p1,TRINITY_DN6367_c0_g1_i6.p1,TRINITY_DN6367_c0_g1_i8.p1,TRINITY_DN6367_c0_g1_i9.p1
300	DCAR_009515,DCAR_009518,DCAR_016743,DCAR_013897,DCAR_022944	Lj5g0024325.1	TRINITY_DN10317_c0_g1_i1.p1,TRINITY_DN10317_c0_g1_i2.p1,TRINITY_DN10317_c0_g1_i3.p1,TRINITY_DN10317_c0_g1_i4.p1,TRINITY_DN10317_c0_g1_i5.p1,TRINITY_DN11594_c0_g1_i1.p1
301	DCAR_011147	Lj1g0025876.1,Lj4g0008436.1	TRINITY_DN1952_c0_g1_i1.p1,TRINITY_DN1952_c0_g1_i2.p1,TRINITY_DN1952_c0_g1_i3.p1,TRINITY_DN1952_c0_g1_i5.p1,TRINITY_DN5871_c0_g1_i1.p1,TRINITY_DN5871_c0_g1_i11.p1,TRINITY_DN5871_c0_g1_i12.p1,TRINITY_DN5871_c0_g1_i5.p1,TRINITY_DN5871_c0_g1_i9.p1
302	DCAR_010566	Lj1g0022492.1,Lj5g0010345.1,Lj5g0007455.1,Lj2g0006406.1,Lj6g0001917.1	TRINITY_DN16293_c0_g1_i3.p1,TRINITY_DN2053_c1_g1_i3.p1,TRINITY_DN2053_c1_g1_i4.p1,TRINITY_DN2053_c1_g1_i6.p1,TRINITY_DN2053_c1_g1_i7.p1,TRINITY_DN3645_c0_g1_i1.p1
303	DCAR_008948,DCAR_008949,DCAR_008950,DCAR_016268,DCAR_015751	Lj1g0016405.1,Lj1g0021454.1,Lj1g0022974.1,Lj2g0026643.1,Lj4g0003533.1,Lj4g0008546.1	TRINITY_DN5982_c0_g1_i4.p1
304	DCAR_012393,DCAR_018334	Lj1g0016419.1	TRINITY_DN366_c1_g1_i1.p1,TRINITY_DN366_c1_g1_i2.p1,TRINITY_DN366_c1_g1_i3.p1,TRINITY_DN366_c1_g1_i4.p1,TRINITY_DN366_c1_g1_i5.p1,TRINITY_DN366_c1_g1_i6.p1,TRINITY_DN366_c1_g1_i7.p1,TRINITY_DN366_c1_g1_i9.p1,TRINITY_DN4653_c0_g1_i12.p1
305	DCAR_009943,DCAR_017504,DCAR_022793,DCAR_022917	Lj1g0027731.1,Lj1g0018801.1,Lj3g0013568.1,Lj2g0012159.1	TRINITY_DN1703_c0_g1_i1.p1,TRINITY_DN1703_c0_g1_i3.p1,TRINITY_DN1703_c0_g1_i5.p1,TRINITY_DN5301_c0_g2_i1.p1
306	DCAR_009521,DCAR_016750,DCAR_023005	Lj1g0011766.1,Lj5g0028175.1	TRINITY_DN180_c0_g1_i1.p1,TRINITY_DN180_c0_g1_i3.p1,TRINITY_DN180_c0_g1_i4.p1,TRINITY_DN180_c0_g1_i6.p1,TRINITY_DN180_c0_g1_i7.p1,TRINITY_DN180_c0_g1_i8.p1,TRINITY_DN180_c0_g1_i9.p1
307	DCAR_029735	LjContig00564g0008584.1,Lj6g0014915.1	TRINITY_DN112_c0_g1_i1.p1,TRINITY_DN112_c0_g1_i10.p1,TRINITY_DN112_c0_g1_i11.p1,TRINITY_DN112_c0_g1_i12.p1,TRINITY_DN112_c0_g1_i2.p1,TRINITY_DN112_c0_g1_i3.p1,TRINITY_DN112_c0_g1_i4.p1,TRINITY_DN112_c0_g1_i6.p1,TRINITY_DN112_c0_g1_i9.p1
308	DCAR_029544	Lj1g0007754.1,Lj1g0013779.1,Lj5g0024898.1,Lj6g0016149.1,Lj6g0004825.1,Lj6g0021125.1,Lj6g0011587.1,Lj6g0010078.1,Lj6g0015630.1	TRINITY_DN1742_c1_g1_i3.p1,TRINITY_DN1742_c1_g1_i4.p1
309	DCAR_031169	Lj1g0007841.1,Lj1g0016650.1	TRINITY_DN12159_c0_g1_i2.p1,TRINITY_DN12159_c0_g1_i3.p1,TRINITY_DN12159_c0_g1_i9.p1,TRINITY_DN6334_c0_g1_i2.p1,TRINITY_DN6334_c0_g1_i4.p1,TRINITY_DN6334_c0_g1_i8.p1,TRINITY_DN6334_c0_g1_i9.p1,TRINITY_DN7828_c1_g1_i1.p1,TRINITY_DN97768_c0_g1_i1.p1
310	DCAR_029667	Lj3g0016217.1	TRINITY_DN3692_c0_g1_i11.p1,TRINITY_DN3692_c0_g1_i13.p1,TRINITY_DN3692_c0_g1_i14.p1,TRINITY_DN3692_c0_g1_i15.p1,TRINITY_DN3692_c0_g1_i16.p1,TRINITY_DN3692_c0_g1_i2.p1,TRINITY_DN3692_c0_g1_i3.p1,TRINITY_DN3692_c0_g1_i5.p1,TRINITY_DN3692_c0_g1_i6.p1,TRINITY_DN3692_c0_g1_i7.p1
311	DCAR_016827,DCAR_013734	LjContig00049g0016634.1,Lj3g0005061.1,Lj3g0023736.1,Lj6g0009710.1	TRINITY_DN20910_c0_g1_i10.p1,TRINITY_DN20910_c0_g1_i2.p1,TRINITY_DN20910_c0_g1_i3.p1,TRINITY_DN20910_c0_g1_i5.p1,TRINITY_DN20910_c0_g1_i7.p1,TRINITY_DN20910_c0_g1_i8.p1
312	DCAR_017626,DCAR_013953	Lj1g0027290.2,Lj5g0003988.1	TRINITY_DN4871_c0_g1_i1.p1,TRINITY_DN4871_c0_g1_i2.p1,TRINITY_DN4871_c0_g1_i3.p1,TRINITY_DN4871_c0_g1_i4.p1,TRINITY_DN4871_c0_g1_i5.p1,TRINITY_DN4871_c0_g1_i6.p1,TRINITY_DN4871_c0_g1_i7.p1,TRINITY_DN4871_c0_g1_i9.p1
313	DCAR_019042,DCAR_017631,DCAR_019037,DCAR_017630,DCAR_019043	Lj1g0004373.1,Lj5g0008082.1,Lj5g0004365.1	TRINITY_DN3491_c1_g1_i1.p1,TRINITY_DN3491_c1_g1_i4.p1,TRINITY_DN3491_c1_g1_i5.p1,TRINITY_DN3491_c1_g1_i6.p1
314	DCAR_018227	LjContig00141g0009072.1	TRINITY_DN5023_c0_g1_i1.p1,TRINITY_DN5023_c0_g1_i11.p1,TRINITY_DN5023_c0_g1_i12.p1,TRINITY_DN5023_c0_g1_i2.p1,TRINITY_DN5023_c0_g1_i3.p1,TRINITY_DN5023_c0_g1_i4.p1,TRINITY_DN5023_c0_g1_i5.p1,TRINITY_DN5023_c0_g1_i7.p1,TRINITY_DN5023_c0_g1_i8.p1,TRINITY_DN5023_c0_g1_i9.p1
315	DCAR_016713	LjContig00272g0005281.2,Lj6g0014414.1	TRINITY_DN514_c0_g1_i10.p1,TRINITY_DN514_c0_g1_i11.p1,TRINITY_DN514_c0_g1_i2.p1,TRINITY_DN514_c0_g1_i3.p1,TRINITY_DN514_c0_g1_i4.p1,TRINITY_DN514_c0_g1_i5.p1,TRINITY_DN514_c0_g1_i6.p1,TRINITY_DN514_c0_g1_i7.p1,TRINITY_DN514_c0_g1_i9.p1
316	DCAR_019527,DCAR_020969	Lj1g0007825.1,Lj5g0026255.1	TRINITY_DN534_c0_g1_i1.p1,TRINITY_DN534_c0_g1_i10.p1,TRINITY_DN534_c0_g1_i2.p1,TRINITY_DN534_c0_g1_i5.p1,TRINITY_DN534_c0_g1_i6.p1,TRINITY_DN534_c0_g1_i7.p1,TRINITY_DN534_c0_g1_i8.p1,TRINITY_DN534_c0_g1_i9.p1
317	DCAR_016728,DCAR_013879,DCAR_013878	Lj5g0002583.1,Lj5g0020561.1	TRINITY_DN761_c0_g1_i1.p1,TRINITY_DN761_c0_g1_i2.p1,TRINITY_DN761_c0_g1_i3.p1,TRINITY_DN761_c0_g1_i4.p1,TRINITY_DN761_c0_g1_i6.p1,TRINITY_DN761_c0_g1_i7.p1,TRINITY_DN761_c0_g1_i9.p1
318	DCAR_017706,DCAR_014982,DCAR_022739,DCAR_022738	Lj3g0023951.1,Lj5g0004948.1	TRINITY_DN1668_c0_g1_i2.p1,TRINITY_DN1668_c0_g1_i3.p1,TRINITY_DN2357_c0_g1_i1.p1,TRINITY_DN2357_c0_g1_i2.p1,TRINITY_DN2357_c0_g1_i5.p1,TRINITY_DN2357_c0_g1_i6.p1
319	DCAR_019486,DCAR_019489,DCAR_019485,DCAR_020943,DCAR_020942,DCAR_020941	Lj3g0023986.1,Lj3g0015404.1,Lj3g0020783.1,Lj3g0017085.1	TRINITY_DN56260_c0_g1_i1.p1,TRINITY_DN6881_c0_g1_i6.p1
320	DCAR_019344,DCAR_012825	Lj1g0015678.1,Lj5g0023150.1	TRINITY_DN3438_c0_g1_i1.p1,TRINITY_DN3438_c0_g1_i2.p1,TRINITY_DN3438_c0_g1_i3.p1,TRINITY_DN3438_c0_g1_i4.p1,TRINITY_DN3438_c0_g1_i5.p1,TRINITY_DN3438_c0_g1_i6.p1,TRINITY_DN3438_c0_g1_i7.p1,TRINITY_DN3438_c0_g1_i8.p1
321	DCAR_018750,DCAR_015486	Lj3g0010543.1,Lj3g0027984.1	TRINITY_DN2171_c0_g1_i12.p1,TRINITY_DN2171_c0_g1_i2.p1,TRINITY_DN2171_c0_g1_i3.p1,TRINITY_DN2171_c0_g1_i4.p1,TRINITY_DN2171_c0_g1_i5.p1,TRINITY_DN2171_c0_g1_i7.p1,TRINITY_DN2171_c0_g1_i8.p1,TRINITY_DN2171_c0_g1_i9.p1
322	DCAR_017608,DCAR_017607	Lj3g0003303.2,Lj4g0017123.1	TRINITY_DN12269_c0_g1_i12.p1,TRINITY_DN12269_c0_g1_i19.p1,TRINITY_DN12269_c0_g1_i2.p1,TRINITY_DN12269_c0_g1_i20.p1,TRINITY_DN12269_c0_g1_i22.p1,TRINITY_DN12269_c0_g1_i28.p1,TRINITY_DN12269_c0_g1_i7.p2,TRINITY_DN12269_c0_g1_i9.p1
323	DCAR_019449	Lj1g0002923.1	TRINITY_DN3080_c0_g1_i1.p1,TRINITY_DN3080_c0_g1_i11.p1,TRINITY_DN3080_c0_g1_i14.p1,TRINITY_DN3080_c0_g1_i15.p1,TRINITY_DN3080_c0_g1_i16.p1,TRINITY_DN3080_c0_g1_i2.p1,TRINITY_DN3080_c0_g1_i3.p1,TRINITY_DN3080_c0_g1_i7.p1,TRINITY_DN3080_c0_g1_i8.p1,TRINITY_DN3080_c0_g1_i9.p1
324	DCAR_019304,DCAR_012864	Lj1g0020465.1,LjContig00408g0019644.1	TRINITY_DN8470_c0_g2_i1.p1,TRINITY_DN8470_c0_g2_i2.p1,TRINITY_DN8470_c0_g2_i4.p1,TRINITY_DN8487_c0_g1_i1.p1,TRINITY_DN8487_c0_g1_i3.p1,TRINITY_DN8487_c0_g1_i4.p1,TRINITY_DN8487_c0_g1_i5.p1,TRINITY_DN8487_c0_g1_i6.p1
325	DCAR_016823,DCAR_013736	Lj3g0017383.1,Lj3g0023915.1	TRINITY_DN5626_c0_g1_i1.p1,TRINITY_DN5626_c0_g1_i2.p1,TRINITY_DN5626_c0_g1_i4.p1,TRINITY_DN5626_c0_g1_i5.p1,TRINITY_DN5626_c0_g1_i6.p1,TRINITY_DN5626_c0_g1_i7.p1,TRINITY_DN5626_c0_g1_i8.p1,TRINITY_DN5626_c0_g1_i9.p1
326	DCAR_019587	Lj3g0013210.1	TRINITY_DN14071_c0_g1_i1.p1,TRINITY_DN3779_c0_g1_i1.p1,TRINITY_DN3779_c0_g1_i11.p1,TRINITY_DN3779_c0_g1_i2.p1,TRINITY_DN3779_c0_g1_i3.p1,TRINITY_DN3779_c0_g1_i5.p1,TRINITY_DN3779_c0_g1_i6.p1,TRINITY_DN3779_c0_g1_i7.p1,TRINITY_DN3779_c0_g1_i8.p1,TRINITY_DN3779_c0_g1_i9.p1
327	DCAR_014806	Lj6g0003054.1,Lj4g0026574.1	TRINITY_DN2801_c0_g1_i10.p1,TRINITY_DN2801_c0_g1_i11.p1,TRINITY_DN2801_c0_g1_i14.p1,TRINITY_DN2801_c0_g1_i15.p1,TRINITY_DN2801_c0_g1_i16.p1,TRINITY_DN2801_c0_g1_i2.p1,TRINITY_DN2801_c0_g1_i5.p1,TRINITY_DN2801_c0_g1_i8.p1,TRINITY_DN2801_c0_g1_i9.p1
328	DCAR_013246	Lj6g0014132.2	TRINITY_DN635_c0_g1_i1.p1,TRINITY_DN635_c0_g1_i10.p1,TRINITY_DN635_c0_g1_i11.p1,TRINITY_DN635_c0_g1_i12.p1,TRINITY_DN635_c0_g1_i13.p1,TRINITY_DN635_c0_g1_i2.p1,TRINITY_DN635_c0_g1_i3.p1,TRINITY_DN635_c0_g1_i4.p1,TRINITY_DN635_c0_g1_i8.p1,TRINITY_DN635_c0_g1_i9.p1
329	DCAR_014283	Lj1g0012616.1,Lj1g0019044.1	TRINITY_DN61_c0_g1_i1.p1,TRINITY_DN61_c0_g1_i10.p1,TRINITY_DN61_c0_g1_i12.p1,TRINITY_DN61_c0_g1_i2.p1,TRINITY_DN61_c0_g1_i3.p1,TRINITY_DN61_c0_g1_i4.p1,TRINITY_DN61_c0_g1_i5.p1,TRINITY_DN61_c0_g1_i6.p1,TRINITY_DN61_c0_g1_i7.p1
330	DCAR_015899,DCAR_015898,DCAR_015897	Lj1g0023874.1,Lj1g0016722.1,Lj3g0027620.1	TRINITY_DN2463_c0_g2_i1.p1,TRINITY_DN2463_c0_g2_i5.p1,TRINITY_DN2938_c0_g2_i1.p1,TRINITY_DN2938_c0_g2_i2.p1,TRINITY_DN2938_c0_g2_i4.p1,TRINITY_DN2938_c0_g3_i1.p1
331	DCAR_032286	LjContig00479g0015771.1,LjContig00479g0005467.1,LjContig00097g0018453.1,LjContig00098g0020910.1,Lj2g0005038.1,Lj6g0011386.1,Lj6g0011804.1,LjContig00092g0014246.1,LjContig00372g0019379.1,LjContig00371g0011287.1	TRINITY_DN3854_c0_g1_i12.p1
332	DCAR_021651	Lj1g0011486.1,Lj2g0009001.1	TRINITY_DN1997_c0_g1_i1.p1,TRINITY_DN1997_c0_g1_i12.p1,TRINITY_DN1997_c0_g1_i2.p1,TRINITY_DN1997_c0_g1_i4.p1,TRINITY_DN1997_c0_g1_i5.p1,TRINITY_DN1997_c0_g1_i6.p1,TRINITY_DN1997_c0_g1_i7.p1,TRINITY_DN1997_c0_g1_i8.p1,TRINITY_DN1997_c0_g1_i9.p1
333	DCAR_023076	Lj3g0001717.1,Lj3g0019121.1,Lj3g0000765.1,Lj3g0011894.1	TRINITY_DN26984_c0_g2_i1.p1,TRINITY_DN26984_c0_g2_i2.p1,TRINITY_DN26984_c0_g2_i3.p1,TRINITY_DN26984_c0_g2_i4.p1,TRINITY_DN3195_c0_g1_i1.p1,TRINITY_DN3195_c0_g1_i2.p1,TRINITY_DN3195_c0_g1_i3.p1
334	DCAR_021147	Lj1g0017168.1,Lj3g0026099.1,Lj3g0007501.1,Lj5g0027904.1	TRINITY_DN12010_c0_g1_i1.p1,TRINITY_DN12010_c0_g1_i2.p1,TRINITY_DN12010_c0_g1_i3.p1,TRINITY_DN3658_c0_g1_i1.p1,TRINITY_DN3658_c0_g1_i3.p1,TRINITY_DN3658_c0_g1_i7.p1,TRINITY_DN5060_c0_g2_i2.p1
335	*	Lj1g0010564.1,Lj1g0021142.1	TRINITY_DN6959_c0_g1_i1.p1,TRINITY_DN6959_c0_g1_i11.p1,TRINITY_DN6959_c0_g1_i12.p1,TRINITY_DN6959_c0_g1_i13.p1,TRINITY_DN6959_c0_g1_i3.p1,TRINITY_DN6959_c0_g1_i4.p1,TRINITY_DN6959_c0_g1_i5.p1,TRINITY_DN6959_c0_g1_i6.p1,TRINITY_DN6959_c0_g1_i7.p1,TRINITY_DN6959_c0_g1_i8.p1
336	*	Lj1g0013332.1	TRINITY_DN3320_c0_g1_i1.p1,TRINITY_DN3320_c0_g1_i10.p1,TRINITY_DN3320_c0_g1_i12.p1,TRINITY_DN3320_c0_g1_i13.p1,TRINITY_DN3320_c0_g1_i14.p1,TRINITY_DN3320_c0_g1_i15.p1,TRINITY_DN3320_c0_g1_i2.p1,TRINITY_DN3320_c0_g1_i4.p1,TRINITY_DN3320_c0_g1_i5.p1,TRINITY_DN3320_c0_g1_i7.p1,TRINITY_DN3320_c0_g1_i9.p1
337	*	LjContig00141g0001694.1	TRINITY_DN2365_c0_g1_i1.p1,TRINITY_DN2365_c0_g1_i11.p1,TRINITY_DN2365_c0_g1_i12.p1,TRINITY_DN2365_c0_g1_i13.p1,TRINITY_DN2365_c0_g1_i3.p1,TRINITY_DN2365_c0_g1_i4.p1,TRINITY_DN2365_c0_g1_i5.p1,TRINITY_DN2365_c0_g1_i6.p1,TRINITY_DN2365_c0_g1_i7.p1,TRINITY_DN2365_c0_g1_i8.p1,TRINITY_DN2365_c0_g1_i9.p1
338	*	Lj2g0004044.1,Lj2g0002671.1,Lj2g0017574.1,Lj6g0002609.1	TRINITY_DN14915_c0_g1_i1.p1,TRINITY_DN19514_c0_g2_i1.p1,TRINITY_DN19514_c0_g2_i2.p1,TRINITY_DN19949_c0_g1_i1.p1,TRINITY_DN52204_c0_g1_i1.p1,TRINITY_DN6202_c0_g1_i1.p1,TRINITY_DN6202_c0_g1_i10.p1,TRINITY_DN6202_c0_g1_i14.p1
339	*	Lj6g0025765.1,Lj6g0021071.1	TRINITY_DN1126_c0_g2_i1.p1,TRINITY_DN1126_c0_g2_i10.p1,TRINITY_DN1126_c0_g2_i11.p1,TRINITY_DN1126_c0_g2_i12.p1,TRINITY_DN1126_c0_g2_i2.p1,TRINITY_DN1126_c0_g2_i3.p1,TRINITY_DN1126_c0_g2_i4.p1,TRINITY_DN1126_c0_g2_i5.p1,TRINITY_DN1126_c0_g2_i6.p1,TRINITY_DN1126_c0_g2_i9.p1
340	DCAR_002773,DCAR_005830	Lj1g0004302.1,Lj5g0025828.1	TRINITY_DN5091_c0_g1_i1.p1,TRINITY_DN5091_c0_g1_i10.p1,TRINITY_DN5091_c0_g1_i2.p1,TRINITY_DN5091_c0_g1_i3.p1,TRINITY_DN5091_c0_g1_i4.p1,TRINITY_DN5091_c0_g1_i6.p1,TRINITY_DN5091_c0_g1_i7.p1
341	DCAR_001685,DCAR_029119,DCAR_020076,DCAR_021958	Lj1g0001064.1,Lj5g0001700.1	TRINITY_DN1664_c0_g1_i1.p1,TRINITY_DN1664_c0_g1_i2.p1,TRINITY_DN9547_c0_g1_i1.p1,TRINITY_DN9547_c0_g1_i2.p1,TRINITY_DN9547_c0_g1_i5.p1
342	DCAR_004048,DCAR_008006	Lj6g0014856.1,Lj4g0028244.1	TRINITY_DN5981_c0_g1_i1.p1,TRINITY_DN5981_c0_g1_i2.p1,TRINITY_DN5981_c0_g1_i3.p1,TRINITY_DN5981_c0_g1_i4.p1,TRINITY_DN5981_c0_g1_i5.p1,TRINITY_DN5981_c0_g2_i1.p1,TRINITY_DN5981_c0_g2_i2.p1
343	DCAR_002925,DCAR_002530,DCAR_023378,DCAR_026967,DCAR_026964	Lj5g0005669.1,Lj6g0026444.1,Lj4g0003638.1	TRINITY_DN1206_c2_g1_i1.p1,TRINITY_DN2244_c0_g1_i4.p1,TRINITY_DN2244_c0_g1_i8.p1
344	DCAR_003466,DCAR_014200	Lj4g0027670.1	TRINITY_DN277_c0_g1_i2.p1,TRINITY_DN277_c0_g1_i3.p1,TRINITY_DN8326_c0_g1_i1.p1,TRINITY_DN8326_c0_g1_i2.p1,TRINITY_DN8326_c0_g1_i4.p1,TRINITY_DN8326_c0_g1_i5.p1,TRINITY_DN8326_c0_g1_i6.p1,TRINITY_DN8326_c0_g1_i8.p1
345	DCAR_003560,DCAR_003561,DCAR_014382	Lj1g0021812.1	TRINITY_DN10586_c0_g1_i10.p1,TRINITY_DN10586_c0_g1_i11.p1,TRINITY_DN10586_c0_g1_i2.p1,TRINITY_DN10586_c0_g1_i3.p1,TRINITY_DN10586_c0_g1_i5.p1,TRINITY_DN10586_c0_g1_i7.p1,TRINITY_DN10586_c0_g1_i8.p1
346	DCAR_004165	Lj4g0010634.1	TRINITY_DN2722_c0_g1_i1.p1,TRINITY_DN2722_c0_g1_i10.p1,TRINITY_DN2722_c0_g1_i12.p1,TRINITY_DN2722_c0_g1_i13.p1,TRINITY_DN2722_c0_g1_i4.p1,TRINITY_DN2722_c0_g1_i6.p1,TRINITY_DN2722_c0_g1_i7.p1,TRINITY_DN2722_c0_g1_i8.p1,TRINITY_DN2722_c0_g1_i9.p1
347	DCAR_003086,DCAR_004440	Lj1g0011088.1,Lj5g0018193.1	TRINITY_DN1223_c0_g1_i1.p1,TRINITY_DN1223_c0_g1_i8.p1,TRINITY_DN17465_c0_g1_i1.p1,TRINITY_DN17465_c0_g1_i3.p1,TRINITY_DN17465_c0_g1_i5.p1,TRINITY_DN17465_c0_g1_i6.p1,TRINITY_DN17465_c0_g2_i1.p2
348	DCAR_002243,DCAR_030833	Lj6g0000834.1,Lj4g0005227.1	TRINITY_DN621_c0_g1_i1.p1,TRINITY_DN621_c0_g1_i3.p1,TRINITY_DN621_c0_g1_i4.p1,TRINITY_DN621_c0_g1_i5.p1,TRINITY_DN621_c0_g1_i6.p1,TRINITY_DN621_c0_g1_i8.p1,TRINITY_DN621_c0_g1_i9.p1
349	DCAR_003255,DCAR_022330	Lj1g0010587.1,Lj5g0007569.1	TRINITY_DN1573_c0_g1_i1.p1,TRINITY_DN1573_c0_g1_i2.p1,TRINITY_DN1573_c0_g1_i3.p1,TRINITY_DN1573_c0_g1_i4.p1,TRINITY_DN1573_c0_g1_i5.p1,TRINITY_DN1573_c0_g1_i7.p1,TRINITY_DN1573_c0_g2_i1.p1
350	DCAR_004646,DCAR_000600,DCAR_006748	Lj2g0025321.1,Lj4g0006394.1	TRINITY_DN1575_c0_g1_i1.p1,TRINITY_DN1575_c0_g1_i2.p1,TRINITY_DN1575_c0_g1_i3.p1,TRINITY_DN1575_c0_g1_i4.p1,TRINITY_DN22573_c0_g1_i2.p1,TRINITY_DN22573_c0_g1_i3.p1
351	DCAR_001504,DCAR_003928,DCAR_001506,DCAR_011458,DCAR_019409,DCAR_021908	Lj3g0019076.1,Lj4g0027336.1,Lj4g0004374.1,Lj4g0003541.1	TRINITY_DN12231_c0_g1_i1.p1
352	DCAR_002923,DCAR_005732,DCAR_012319,DCAR_018256	Lj1g0017666.1,Lj5g0015913.3	TRINITY_DN3714_c0_g1_i1.p1,TRINITY_DN3714_c0_g1_i2.p1,TRINITY_DN3714_c0_g1_i3.p1,TRINITY_DN3714_c0_g1_i4.p1,TRINITY_DN3714_c0_g1_i5.p1
353	DCAR_001775,DCAR_021873,DCAR_021875	Lj6g0026895.1,Lj4g0018240.1	TRINITY_DN28303_c0_g1_i1.p1,TRINITY_DN898_c0_g1_i1.p1,TRINITY_DN898_c0_g1_i2.p1,TRINITY_DN898_c0_g1_i3.p1,TRINITY_DN898_c0_g2_i1.p1,TRINITY_DN898_c0_g2_i2.p1
354	DCAR_002287,DCAR_002288,DCAR_024257,DCAR_006282,DCAR_006274,DCAR_006273	Lj5g0020940.1,Lj5g0009194.1,LjContig00222g0009528.1,Lj4g0011428.1	TRINITY_DN50665_c0_g1_i1.p1
355	DCAR_004214	Lj6g0017819.1	TRINITY_DN5437_c0_g1_i1.p1,TRINITY_DN5437_c0_g1_i10.p1,TRINITY_DN5437_c0_g1_i2.p1,TRINITY_DN5437_c0_g1_i4.p1,TRINITY_DN5437_c0_g1_i5.p1,TRINITY_DN5437_c0_g1_i6.p1,TRINITY_DN5437_c0_g1_i7.p1,TRINITY_DN5437_c0_g1_i8.p1,TRINITY_DN5437_c0_g1_i9.p1
356	DCAR_004128,DCAR_008061	Lj6g0019466.2,Lj4g0017843.3	TRINITY_DN16836_c0_g1_i14.p1,TRINITY_DN16836_c0_g1_i8.p1,TRINITY_DN16836_c0_g1_i9.p1,TRINITY_DN714_c0_g3_i1.p1,TRINITY_DN714_c0_g3_i10.p1,TRINITY_DN714_c0_g3_i12.p1,TRINITY_DN714_c0_g3_i16.p1
357	DCAR_003127	Lj5g0015997.1,Lj4g0021490.1	TRINITY_DN2776_c0_g1_i10.p1,TRINITY_DN2776_c0_g1_i13.p1,TRINITY_DN2776_c0_g1_i14.p1,TRINITY_DN2776_c0_g1_i16.p1,TRINITY_DN2776_c0_g1_i3.p1,TRINITY_DN2776_c0_g1_i4.p1,TRINITY_DN2776_c0_g1_i6.p1,TRINITY_DN2776_c0_g1_i7.p1
358	DCAR_003049,DCAR_003048	Lj1g0014296.1,Lj1g0025069.1,Lj3g0000801.1,Lj4g0004363.1	TRINITY_DN1924_c0_g1_i2.p1,TRINITY_DN1924_c0_g1_i3.p1,TRINITY_DN1924_c0_g1_i4.p1,TRINITY_DN1924_c0_g1_i5.p1,TRINITY_DN1924_c0_g1_i7.p1
359	DCAR_002154,DCAR_005500,DCAR_029999	Lj1g0007589.1,Lj1g0017151.1,Lj5g0027451.1	TRINITY_DN1916_c0_g1_i3.p1,TRINITY_DN1916_c0_g1_i5.p1,TRINITY_DN1916_c0_g2_i1.p1,TRINITY_DN1916_c0_g2_i2.p1,TRINITY_DN8793_c0_g2_i1.p1
360	DCAR_001868,DCAR_012831,DCAR_021932	Lj1g0017519.1	TRINITY_DN1687_c0_g1_i3.p1,TRINITY_DN1687_c0_g1_i4.p1,TRINITY_DN1687_c0_g1_i5.p1,TRINITY_DN480_c0_g1_i1.p1,TRINITY_DN480_c0_g1_i2.p1,TRINITY_DN480_c0_g1_i3.p1,TRINITY_DN480_c0_g1_i4.p1
361	DCAR_002372,DCAR_024178,DCAR_027236	Lj5g0003828.1,LjContig00408g0005420.1	TRINITY_DN3685_c0_g1_i1.p1,TRINITY_DN3685_c0_g1_i5.p1,TRINITY_DN937_c0_g1_i1.p1,TRINITY_DN937_c0_g1_i3.p1,TRINITY_DN937_c0_g1_i4.p1,TRINITY_DN937_c0_g1_i5.p1
362	DCAR_001550,DCAR_009950,DCAR_022446	Lj3g0014640.1,Lj5g0010599.1	TRINITY_DN1170_c1_g1_i10.p1,TRINITY_DN1170_c1_g1_i12.p1,TRINITY_DN1170_c1_g1_i2.p1,TRINITY_DN1170_c1_g1_i4.p1,TRINITY_DN1170_c1_g1_i5.p1,TRINITY_DN1170_c1_g1_i7.p1
363	DCAR_004217,DCAR_022563	LjContig00272g0004610.1,Lj6g0017872.1,Lj4g0005499.1	TRINITY_DN12935_c0_g1_i1.p1,TRINITY_DN12935_c0_g1_i4.p1,TRINITY_DN12935_c0_g1_i5.p1,TRINITY_DN12935_c0_g1_i6.p1,TRINITY_DN12935_c0_g1_i7.p1,TRINITY_DN12935_c0_g1_i8.p1
364	DCAR_002429,DCAR_023282,DCAR_027127,DCAR_030578	Lj6g0003156.1,Lj6g0019677.1,Lj4g0019196.1	TRINITY_DN15969_c0_g1_i1.p1,TRINITY_DN15969_c0_g1_i2.p1,TRINITY_DN15969_c0_g2_i1.p1,TRINITY_DN6614_c0_g1_i1.p1
365	DCAR_003339,DCAR_002808,DCAR_012400	Lj5g0021356.1,Lj5g0018496.1	TRINITY_DN1195_c5_g1_i1.p1,TRINITY_DN18646_c0_g1_i1.p1,TRINITY_DN18646_c0_g1_i2.p1,TRINITY_DN18646_c0_g1_i3.p1,TRINITY_DN4379_c0_g1_i1.p1,TRINITY_DN4379_c0_g1_i2.p1
366	DCAR_032171	Lj6g0022585.1,Lj4g0017562.1	TRINITY_DN2513_c0_g1_i1.p1,TRINITY_DN2513_c0_g1_i10.p1,TRINITY_DN2513_c0_g1_i11.p1,TRINITY_DN2513_c0_g1_i2.p1,TRINITY_DN2513_c0_g1_i5.p1,TRINITY_DN2513_c0_g1_i7.p1,TRINITY_DN2513_c0_g1_i8.p1,TRINITY_DN2513_c0_g1_i9.p1
367	DCAR_001877,DCAR_032154	Lj1g0027356.1,Lj5g0021362.1	TRINITY_DN6727_c0_g1_i1.p1,TRINITY_DN6727_c0_g1_i2.p1,TRINITY_DN6727_c0_g1_i3.p1,TRINITY_DN6727_c0_g1_i4.p1,TRINITY_DN6727_c0_g1_i5.p1,TRINITY_DN6727_c0_g1_i6.p1,TRINITY_DN6727_c0_g1_i8.p1
368	DCAR_002448,DCAR_024547,DCAR_027106	Lj4g0003966.1	TRINITY_DN21056_c0_g1_i1.p1,TRINITY_DN21056_c0_g1_i2.p1,TRINITY_DN21056_c0_g2_i1.p1,TRINITY_DN3519_c0_g1_i1.p1,TRINITY_DN3519_c0_g1_i2.p1,TRINITY_DN3519_c0_g1_i3.p1,TRINITY_DN3519_c0_g1_i4.p1
369	DCAR_004216,DCAR_008152,DCAR_022560	LjContig00272g0022666.1,Lj6g0026915.1,Lj6g0015217.1,Lj4g0000389.1,Lj4g0005888.1	TRINITY_DN25063_c0_g1_i1.p1,TRINITY_DN25600_c0_g1_i1.p1,TRINITY_DN25600_c0_g1_i2.p1
370	DCAR_000868	Lj4g0022579.1	TRINITY_DN2383_c0_g1_i1.p1,TRINITY_DN2383_c0_g1_i4.p1,TRINITY_DN2383_c0_g1_i5.p1,TRINITY_DN2383_c0_g1_i6.p1,TRINITY_DN2383_c0_g1_i7.p1,TRINITY_DN2383_c0_g1_i8.p1,TRINITY_DN6598_c0_g1_i1.p1,TRINITY_DN6598_c0_g1_i2.p1,TRINITY_DN6598_c0_g2_i1.p1
371	DCAR_000864,DCAR_008446,DCAR_005667,DCAR_006795	Lj2g0001967.1,Lj4g0003820.1	TRINITY_DN317_c0_g1_i1.p1,TRINITY_DN317_c0_g1_i6.p1,TRINITY_DN698_c0_g1_i10.p1,TRINITY_DN698_c0_g1_i7.p1,TRINITY_DN698_c0_g1_i9.p1
372	DCAR_003719	Lj1g0009724.1,Lj5g0016863.1	TRINITY_DN4030_c0_g1_i10.p1,TRINITY_DN4030_c0_g1_i5.p1,TRINITY_DN4030_c0_g1_i6.p1,TRINITY_DN4030_c0_g1_i7.p1,TRINITY_DN4030_c0_g1_i9.p1,TRINITY_DN6776_c0_g1_i5.p1,TRINITY_DN6776_c0_g1_i6.p1,TRINITY_DN6776_c0_g1_i7.p1
373	DCAR_001815,DCAR_029238,DCAR_021819	Lj6g0001640.1	TRINITY_DN2697_c0_g1_i13.p1,TRINITY_DN2697_c0_g1_i2.p1,TRINITY_DN2697_c0_g1_i3.p1,TRINITY_DN4763_c0_g1_i1.p1,TRINITY_DN4763_c0_g1_i2.p1,TRINITY_DN4763_c0_g1_i3.p1,TRINITY_DN4763_c0_g1_i7.p1
374	DCAR_023710,DCAR_023718,DCAR_023717,DCAR_023714,DCAR_023716,DCAR_023711,DCAR_023715	Lj2g0022464.1,Lj2g0027664.1	TRINITY_DN7183_c2_g3_i1.p1,TRINITY_DN7183_c2_g3_i3.p1
375	DCAR_026052,DCAR_016564,DCAR_020327,DCAR_020332	Lj1g0009135.1,Lj1g0026717.1,Lj1g0018954.1,Lj1g0012358.1,Lj1g0007070.1,Lj4g0012567.1	TRINITY_DN35353_c0_g1_i2.p1
376	DCAR_026132	Lj1g0005514.1,Lj4g0023186.2	TRINITY_DN4084_c0_g1_i1.p1,TRINITY_DN4084_c0_g1_i10.p1,TRINITY_DN4084_c0_g1_i2.p1,TRINITY_DN4084_c0_g1_i3.p1,TRINITY_DN4084_c0_g1_i4.p1,TRINITY_DN4084_c0_g1_i5.p1,TRINITY_DN4084_c0_g1_i8.p1,TRINITY_DN4084_c0_g1_i9.p1
377	DCAR_024156,DCAR_027215	Lj5g0007678.1,LjContig00408g0020330.1	TRINITY_DN26218_c0_g1_i7.p1,TRINITY_DN791_c0_g1_i1.p1,TRINITY_DN791_c0_g1_i2.p1,TRINITY_DN791_c0_g1_i3.p1,TRINITY_DN791_c0_g1_i5.p1,TRINITY_DN791_c0_g1_i8.p1,TRINITY_DN791_c0_g1_i9.p1
378	DCAR_024280	Lj5g0011025.1,Lj6g0005928.1	TRINITY_DN2299_c0_g1_i1.p1,TRINITY_DN2299_c0_g1_i10.p1,TRINITY_DN2299_c0_g1_i11.p1,TRINITY_DN2299_c0_g1_i2.p1,TRINITY_DN2299_c0_g1_i4.p1,TRINITY_DN2299_c0_g1_i6.p1,TRINITY_DN2299_c0_g1_i8.p1,TRINITY_DN2299_c0_g1_i9.p1
379	DCAR_024272,DCAR_024809,DCAR_028303,DCAR_005480,DCAR_005058,DCAR_010261,DCAR_017375,DCAR_018063,DCAR_022724	Lj3g0003007.1,Lj5g0004077.1	*
380	DCAR_025873,DCAR_021455	Lj6g0013298.1	TRINITY_DN1407_c0_g1_i1.p1,TRINITY_DN1407_c0_g1_i2.p1,TRINITY_DN1407_c0_g1_i3.p1,TRINITY_DN1407_c0_g1_i4.p1,TRINITY_DN1407_c0_g1_i6.p1,TRINITY_DN1407_c0_g1_i7.p1,TRINITY_DN1407_c0_g1_i8.p1,TRINITY_DN1407_c0_g1_i9.p1
381	DCAR_025834	Lj2g0021304.1,Lj4g0020704.1	TRINITY_DN1662_c0_g1_i4.p2,TRINITY_DN1662_c0_g1_i6.p2,TRINITY_DN7547_c0_g1_i1.p1,TRINITY_DN7547_c0_g1_i10.p1,TRINITY_DN7547_c0_g1_i4.p1,TRINITY_DN7547_c0_g1_i5.p1,TRINITY_DN7547_c0_g1_i6.p1,TRINITY_DN7547_c0_g1_i9.p1
382	DCAR_026311,DCAR_007555,DCAR_016223	Lj3g0017633.1,Lj3g0022156.1	TRINITY_DN4961_c0_g1_i10.p1,TRINITY_DN4961_c0_g1_i2.p1,TRINITY_DN4961_c0_g1_i3.p1,TRINITY_DN4961_c0_g1_i4.p1,TRINITY_DN4961_c0_g1_i5.p1,TRINITY_DN4961_c0_g1_i6.p1
383	DCAR_025035,DCAR_025037,DCAR_015791	Lj3g0023210.1	TRINITY_DN1765_c0_g1_i1.p1,TRINITY_DN1765_c0_g1_i2.p1,TRINITY_DN1765_c0_g1_i3.p1,TRINITY_DN1765_c0_g1_i4.p1,TRINITY_DN1765_c0_g1_i6.p1,TRINITY_DN1765_c0_g1_i8.p1,TRINITY_DN1765_c0_g1_i9.p1
384	DCAR_026172,DCAR_016024,DCAR_021588	Lj4g0014353.1	TRINITY_DN222_c0_g1_i1.p1,TRINITY_DN222_c0_g1_i10.p1,TRINITY_DN222_c0_g1_i2.p1,TRINITY_DN222_c0_g1_i3.p1,TRINITY_DN222_c0_g1_i4.p1,TRINITY_DN222_c0_g1_i6.p1,TRINITY_DN222_c0_g1_i8.p1
385	DCAR_024976	Lj2g0004413.1,Lj4g0026930.1	TRINITY_DN11010_c0_g1_i5.p1,TRINITY_DN11010_c0_g1_i6.p1,TRINITY_DN1699_c0_g1_i1.p1,TRINITY_DN1699_c0_g1_i2.p1,TRINITY_DN1699_c0_g1_i4.p1,TRINITY_DN1699_c0_g1_i5.p1,TRINITY_DN1699_c0_g1_i7.p1,TRINITY_DN1699_c0_g1_i8.p1
386	DCAR_023788,DCAR_023787,DCAR_023789,DCAR_028004,DCAR_005222	Lj1g0028037.1,Lj3g0026546.1,Lj6g0011558.1,Lj4g0019411.1	TRINITY_DN10033_c0_g1_i1.p1,TRINITY_DN15397_c0_g1_i1.p1
387	DCAR_025240,DCAR_006967,DCAR_012993	Lj1g0025763.1,Lj3g0006374.1,Lj3g0024902.1,Lj3g0007839.1,Lj6g0018508.1	TRINITY_DN25656_c0_g3_i1.p1,TRINITY_DN5090_c0_g1_i1.p1,TRINITY_DN5090_c0_g1_i4.p1
388	DCAR_026384,DCAR_007622,DCAR_031303	Lj3g0023383.1	TRINITY_DN13479_c0_g1_i4.p1,TRINITY_DN13479_c0_g1_i6.p1,TRINITY_DN13479_c0_g1_i7.p1,TRINITY_DN13479_c0_g2_i1.p1,TRINITY_DN13479_c0_g2_i2.p1,TRINITY_DN13479_c0_g2_i3.p1,TRINITY_DN13479_c0_g2_i4.p1
389	DCAR_024153,DCAR_027214,DCAR_030635	Lj1g0017125.1,Lj5g0003290.1,Lj5g0013093.1	TRINITY_DN1522_c0_g1_i2.p1,TRINITY_DN1522_c0_g1_i3.p1,TRINITY_DN1522_c0_g1_i5.p1,TRINITY_DN8307_c0_g1_i1.p1,TRINITY_DN8307_c0_g1_i6.p1
390	DCAR_026053,DCAR_016565	Lj4g0005214.1	TRINITY_DN6167_c0_g1_i1.p1,TRINITY_DN6167_c0_g1_i10.p1,TRINITY_DN6167_c0_g1_i12.p1,TRINITY_DN6167_c0_g1_i2.p1,TRINITY_DN6167_c0_g1_i3.p1,TRINITY_DN6167_c0_g1_i5.p1,TRINITY_DN6167_c0_g1_i8.p1,TRINITY_DN6167_c0_g1_i9.p1
391	DCAR_025266	LjContig00272g0024265.1,Lj1g0015168.1,Lj1g0007448.1,Lj1g0001393.1,Lj1g0018041.1,Lj1g0013703.1,Lj1g0015209.1,Lj1g0014612.1,LjContig00503g0018580.1	TRINITY_DN1252_c0_g1_i1.p1
392	DCAR_024756,DCAR_007650	Lj3g0021496.1	TRINITY_DN3412_c0_g1_i1.p1,TRINITY_DN3412_c0_g1_i12.p1,TRINITY_DN3412_c0_g1_i2.p1,TRINITY_DN3412_c0_g1_i3.p1,TRINITY_DN3412_c0_g1_i5.p1,TRINITY_DN3412_c0_g1_i6.p1,TRINITY_DN3412_c0_g1_i7.p1,TRINITY_DN3412_c0_g1_i8.p1
393	DCAR_023611,DCAR_026770	Lj4g0017059.1	TRINITY_DN4031_c0_g1_i1.p1,TRINITY_DN4031_c0_g1_i10.p1,TRINITY_DN4031_c0_g1_i3.p1,TRINITY_DN4031_c0_g1_i4.p1,TRINITY_DN4031_c0_g1_i5.p1,TRINITY_DN4031_c0_g1_i6.p1,TRINITY_DN4031_c0_g1_i7.p1,TRINITY_DN4031_c0_g1_i8.p1
394	DCAR_025935,DCAR_017227	Lj2g0002684.1	TRINITY_DN9655_c0_g1_i1.p1,TRINITY_DN9655_c0_g1_i2.p1,TRINITY_DN9655_c0_g1_i3.p1,TRINITY_DN9655_c0_g1_i5.p1,TRINITY_DN9655_c0_g1_i6.p1,TRINITY_DN9655_c0_g1_i7.p1,TRINITY_DN9655_c0_g1_i8.p1,TRINITY_DN9655_c0_g1_i9.p1
395	DCAR_025147,DCAR_020430	Lj1g0003765.1,Lj3g0012135.2	TRINITY_DN1645_c0_g1_i1.p1,TRINITY_DN1645_c0_g1_i2.p1,TRINITY_DN1645_c0_g2_i3.p1,TRINITY_DN1645_c0_g2_i5.p1,TRINITY_DN1645_c0_g2_i6.p1,TRINITY_DN1645_c0_g2_i8.p1,TRINITY_DN1645_c0_g3_i1.p1
396	DCAR_024098,DCAR_026459	Lj6g0002227.2	TRINITY_DN3515_c0_g1_i23.p1,TRINITY_DN6829_c0_g1_i1.p1,TRINITY_DN6829_c0_g1_i3.p1,TRINITY_DN6829_c0_g1_i4.p1,TRINITY_DN6829_c0_g1_i5.p1,TRINITY_DN6829_c0_g1_i6.p1,TRINITY_DN6829_c0_g1_i7.p1,TRINITY_DN6829_c0_g1_i8.p1
397	DCAR_024660,DCAR_026447	Lj6g0027371.1,Lj4g0021228.1	TRINITY_DN8416_c1_g2_i1.p1,TRINITY_DN9400_c0_g1_i2.p1,TRINITY_DN9400_c0_g1_i3.p1,TRINITY_DN9400_c0_g2_i1.p1,TRINITY_DN9400_c0_g3_i1.p1,TRINITY_DN950_c0_g2_i1.p1,TRINITY_DN950_c0_g2_i2.p1
398	DCAR_026149,DCAR_016481	Lj1g0013718.1,Lj1g0025134.2,Lj4g0023104.1	TRINITY_DN32609_c0_g1_i1.p1,TRINITY_DN32609_c0_g1_i2.p1,TRINITY_DN32609_c0_g1_i5.p1,TRINITY_DN32609_c0_g1_i6.p1,TRINITY_DN32609_c0_g1_i8.p1,TRINITY_DN32609_c0_g1_i9.p1
399	DCAR_027356,DCAR_030765	Lj2g0027286.1,Lj4g0007757.1	TRINITY_DN983_c0_g1_i1.p1,TRINITY_DN983_c0_g1_i4.p1,TRINITY_DN983_c0_g1_i5.p1,TRINITY_DN983_c0_g1_i6.p1,TRINITY_DN983_c0_g1_i7.p1,TRINITY_DN983_c0_g1_i8.p1,TRINITY_DN983_c0_g1_i9.p1
400	DCAR_028754,DCAR_006420	Lj3g0002666.1,Lj5g0003625.1	TRINITY_DN2230_c0_g1_i1.p1,TRINITY_DN2230_c0_g1_i12.p1,TRINITY_DN2230_c0_g1_i3.p1,TRINITY_DN2230_c0_g1_i6.p1,TRINITY_DN2230_c0_g1_i8.p1,TRINITY_DN4965_c0_g1_i2.p1,TRINITY_DN4965_c0_g1_i3.p1
401	DCAR_028628,DCAR_012002	Lj2g0002086.1	TRINITY_DN176_c0_g1_i1.p1,TRINITY_DN176_c0_g1_i2.p1,TRINITY_DN176_c0_g1_i3.p1,TRINITY_DN176_c0_g1_i4.p1,TRINITY_DN176_c0_g1_i6.p1,TRINITY_DN176_c0_g1_i7.p1,TRINITY_DN176_c0_g1_i8.p1,TRINITY_DN176_c0_g1_i9.p1
402	DCAR_026667,DCAR_022602	Lj6g0016326.1	TRINITY_DN1578_c1_g1_i1.p1,TRINITY_DN1578_c1_g1_i12.p1,TRINITY_DN1578_c1_g1_i2.p1,TRINITY_DN1578_c1_g1_i3.p1,TRINITY_DN1578_c1_g1_i6.p1,TRINITY_DN1578_c1_g1_i7.p1,TRINITY_DN1578_c1_g1_i8.p1,TRINITY_DN1578_c1_g1_i9.p1
403	DCAR_027691,DCAR_019159,DCAR_015235	Lj3g0002895.1,Lj3g0015652.1,Lj5g0008229.1	TRINITY_DN4044_c0_g1_i1.p1,TRINITY_DN4044_c0_g1_i3.p1,TRINITY_DN4044_c0_g1_i5.p1,TRINITY_DN4773_c0_g1_i1.p2,TRINITY_DN4773_c0_g1_i6.p1
404	DCAR_026848	Lj3g0010382.1,Lj5g0000050.1,Lj4g0001732.1,Lj4g0002300.1	TRINITY_DN10961_c0_g1_i1.p1,TRINITY_DN10961_c0_g1_i2.p1,TRINITY_DN10961_c0_g1_i3.p1,TRINITY_DN10961_c0_g1_i4.p1,TRINITY_DN10961_c0_g1_i5.p1,TRINITY_DN10961_c0_g1_i6.p1
405	DCAR_027217	Lj5g0003431.1	TRINITY_DN3179_c0_g1_i10.p1,TRINITY_DN3179_c0_g1_i12.p1,TRINITY_DN3179_c0_g1_i14.p1,TRINITY_DN3179_c0_g1_i16.p1,TRINITY_DN3179_c0_g1_i17.p1,TRINITY_DN3179_c0_g1_i4.p1,TRINITY_DN3179_c0_g1_i5.p1,TRINITY_DN3179_c0_g1_i6.p1,TRINITY_DN3179_c0_g1_i8.p1
406	DCAR_027157,DCAR_027156,DCAR_027159,DCAR_006779,DCAR_006780,DCAR_006781,DCAR_023218,DCAR_023186	*	TRINITY_DN24706_c0_g1_i1.p1,TRINITY_DN25880_c0_g4_i2.p1,TRINITY_DN25880_c0_g4_i3.p1
407	DCAR_027148,DCAR_008693	Lj6g0022835.1,Lj6g0023699.1,Lj4g0027250.1	TRINITY_DN4508_c0_g1_i1.p3,TRINITY_DN4508_c0_g1_i2.p1,TRINITY_DN6521_c0_g1_i1.p1,TRINITY_DN6521_c0_g1_i2.p1,TRINITY_DN6521_c0_g1_i3.p1,TRINITY_DN6521_c0_g1_i8.p1
408	DCAR_028563,DCAR_018667	Lj1g0000774.1,Lj2g0010150.1,Lj4g0019173.1	TRINITY_DN19638_c0_g1_i1.p1,TRINITY_DN19638_c0_g1_i2.p1,TRINITY_DN9162_c0_g1_i3.p1,TRINITY_DN9162_c0_g1_i6.p1,TRINITY_DN9162_c0_g1_i8.p1,TRINITY_DN9162_c0_g2_i1.p1
409	DCAR_028171	Lj6g0011030.1	TRINITY_DN2181_c0_g1_i10.p1,TRINITY_DN2181_c0_g1_i11.p1,TRINITY_DN2181_c0_g1_i12.p1,TRINITY_DN2181_c0_g1_i13.p1,TRINITY_DN2181_c0_g1_i2.p1,TRINITY_DN2181_c0_g1_i4.p1,TRINITY_DN2181_c0_g1_i5.p1,TRINITY_DN2181_c0_g1_i7.p1,TRINITY_DN2181_c0_g1_i8.p1
410	DCAR_026727,DCAR_007234	Lj5g0000210.1	TRINITY_DN4890_c0_g1_i16.p1,TRINITY_DN4890_c0_g1_i18.p1,TRINITY_DN4890_c0_g1_i20.p1,TRINITY_DN4890_c0_g1_i23.p1,TRINITY_DN4890_c0_g1_i27.p1,TRINITY_DN4890_c0_g1_i34.p1,TRINITY_DN4890_c0_g1_i35.p1,TRINITY_DN4890_c0_g1_i5.p1
411	DCAR_027958,DCAR_031452	Lj1g0027527.1,Lj6g0025639.1	TRINITY_DN8191_c0_g1_i1.p1,TRINITY_DN8191_c0_g1_i2.p1,TRINITY_DN8191_c0_g1_i3.p1,TRINITY_DN8210_c0_g1_i1.p1,TRINITY_DN8210_c0_g1_i2.p1,TRINITY_DN8210_c0_g1_i3.p1,TRINITY_DN8210_c0_g1_i4.p1
412	DCAR_007542	Lj1g0005667.1	TRINITY_DN2797_c0_g1_i10.p1,TRINITY_DN2797_c0_g1_i11.p1,TRINITY_DN2797_c0_g1_i12.p1,TRINITY_DN2797_c0_g1_i13.p1,TRINITY_DN2797_c0_g1_i2.p1,TRINITY_DN2797_c0_g1_i3.p1,TRINITY_DN2797_c0_g1_i6.p1,TRINITY_DN2797_c0_g1_i7.p1,TRINITY_DN2797_c0_g1_i9.p1
413	DCAR_006433	Lj5g0000131.3	TRINITY_DN11021_c0_g1_i2.p1,TRINITY_DN11021_c0_g1_i3.p1,TRINITY_DN11021_c0_g1_i4.p1,TRINITY_DN11021_c0_g1_i5.p1,TRINITY_DN20422_c0_g1_i4.p1,TRINITY_DN7917_c0_g2_i1.p1,TRINITY_DN7917_c0_g2_i2.p1,TRINITY_DN7917_c0_g2_i3.p1,TRINITY_DN7917_c0_g2_i5.p1
414	DCAR_008660,DCAR_006969	Lj1g0025738.2,Lj3g0026226.1	TRINITY_DN1203_c0_g1_i10.p1,TRINITY_DN1203_c0_g1_i11.p1,TRINITY_DN1203_c0_g1_i3.p1,TRINITY_DN1203_c0_g1_i4.p1,TRINITY_DN1203_c0_g1_i6.p1,TRINITY_DN1203_c0_g1_i7.p1,TRINITY_DN1203_c0_g1_i9.p1
415	DCAR_005285	Lj1g0011682.1	TRINITY_DN6322_c0_g1_i10.p1,TRINITY_DN6322_c0_g1_i2.p1,TRINITY_DN6322_c0_g1_i3.p1,TRINITY_DN6322_c0_g1_i4.p1,TRINITY_DN6322_c0_g1_i5.p1,TRINITY_DN6322_c0_g1_i6.p1,TRINITY_DN6322_c0_g1_i7.p1,TRINITY_DN6322_c0_g1_i8.p1,TRINITY_DN6322_c0_g1_i9.p1
416	DCAR_008043,DCAR_018705,DCAR_015425	Lj1g0006913.1,Lj3g0011499.1,Lj6g0017444.1,Lj4g0001071.1	TRINITY_DN22_c0_g1_i10.p1,TRINITY_DN22_c0_g1_i5.p1,TRINITY_DN22_c0_g1_i6.p1,TRINITY_DN8424_c1_g1_i2.p1
417	DCAR_008311,DCAR_005594	Lj2g0009181.1,Lj4g0008551.1	TRINITY_DN3982_c0_g2_i1.p1,TRINITY_DN3982_c0_g2_i2.p1,TRINITY_DN3982_c0_g2_i4.p1,TRINITY_DN3982_c0_g2_i5.p1,TRINITY_DN3982_c0_g2_i7.p1,TRINITY_DN3982_c0_g2_i8.p1,TRINITY_DN3982_c0_g2_i9.p1
418	DCAR_006247,DCAR_019190,DCAR_012994	Lj3g0017796.1,Lj3g0020176.1	TRINITY_DN5410_c0_g1_i1.p1,TRINITY_DN5410_c0_g1_i2.p1,TRINITY_DN5410_c0_g1_i3.p1,TRINITY_DN5410_c0_g1_i4.p1,TRINITY_DN5410_c0_g1_i6.p1,TRINITY_DN5410_c0_g1_i7.p1
419	DCAR_006152,DCAR_007747,DCAR_009148,DCAR_020771	Lj1g0027488.1,Lj3g0025309.1,Lj5g0025687.2	TRINITY_DN14280_c0_g1_i1.p1,TRINITY_DN410_c0_g1_i1.p1,TRINITY_DN410_c0_g1_i3.p1,TRINITY_DN410_c0_g2_i1.p1
420	DCAR_006160	Lj3g0017325.1,Lj3g0010567.1	TRINITY_DN1978_c0_g1_i1.p1,TRINITY_DN1978_c0_g1_i2.p1,TRINITY_DN1978_c0_g1_i3.p1,TRINITY_DN1978_c0_g1_i4.p1,TRINITY_DN1978_c0_g1_i5.p1,TRINITY_DN1978_c0_g1_i6.p1,TRINITY_DN1978_c0_g1_i7.p1,TRINITY_DN1978_c0_g1_i9.p1
421	DCAR_007159,DCAR_031015	Lj2g0000003.1	TRINITY_DN2196_c0_g1_i1.p1,TRINITY_DN2196_c0_g1_i10.p1,TRINITY_DN2196_c0_g1_i2.p1,TRINITY_DN2196_c0_g1_i3.p1,TRINITY_DN2196_c0_g1_i4.p1,TRINITY_DN2196_c0_g1_i6.p1,TRINITY_DN2196_c0_g1_i8.p1,TRINITY_DN2196_c0_g1_i9.p1
422	DCAR_005370	Lj1g0007597.1,Lj3g0003098.1,Lj3g0000411.1	TRINITY_DN7815_c0_g1_i1.p1,TRINITY_DN7815_c0_g1_i10.p1,TRINITY_DN7815_c0_g1_i3.p1,TRINITY_DN7815_c0_g1_i4.p1,TRINITY_DN7815_c0_g1_i5.p1,TRINITY_DN7815_c0_g1_i6.p1,TRINITY_DN7815_c0_g1_i7.p1
423	DCAR_007057,DCAR_016458,DCAR_021583	Lj2g0002028.1,Lj4g0013245.1,Lj4g0001326.1	TRINITY_DN5634_c0_g1_i1.p1,TRINITY_DN5634_c0_g1_i3.p2,TRINITY_DN5634_c0_g1_i8.p1,TRINITY_DN5634_c0_g2_i1.p1,TRINITY_DN5634_c0_g3_i1.p1
424	DCAR_007155,DCAR_007154,DCAR_011096,DCAR_021660	Lj1g0004898.1,Lj1g0019124.1,Lj1g0009801.1,Lj1g0010831.1	TRINITY_DN27615_c0_g1_i4.p1,TRINITY_DN27615_c0_g3_i1.p1,TRINITY_DN27615_c0_g3_i2.p1
425	DCAR_006340	Lj1g0013004.1,Lj4g0019642.1	TRINITY_DN4088_c0_g1_i1.p1,TRINITY_DN4088_c0_g1_i2.p1,TRINITY_DN4088_c0_g1_i3.p1,TRINITY_DN4088_c0_g1_i4.p1,TRINITY_DN4088_c0_g1_i5.p1,TRINITY_DN4088_c0_g1_i6.p1,TRINITY_DN4088_c0_g1_i7.p1,TRINITY_DN4088_c0_g2_i1.p1
426	DCAR_005674	Lj2g0022440.1,Lj4g0024988.1	TRINITY_DN7738_c0_g2_i10.p1,TRINITY_DN7738_c0_g2_i2.p1,TRINITY_DN7738_c0_g2_i3.p1,TRINITY_DN7738_c0_g2_i5.p1,TRINITY_DN7738_c0_g2_i6.p1,TRINITY_DN7738_c0_g2_i7.p1,TRINITY_DN7738_c0_g2_i8.p1,TRINITY_DN7738_c0_g2_i9.p1
427	DCAR_008462,DCAR_008463,DCAR_006811	Lj2g0017431.1	TRINITY_DN1906_c0_g1_i1.p1,TRINITY_DN1906_c0_g1_i2.p1,TRINITY_DN1906_c0_g1_i3.p1,TRINITY_DN1906_c0_g1_i5.p1,TRINITY_DN1906_c0_g1_i6.p1,TRINITY_DN3413_c0_g1_i4.p1,TRINITY_DN3413_c0_g1_i5.p1
428	DCAR_008048	Lj6g0013812.1,Lj4g0027811.1	TRINITY_DN381_c0_g1_i10.p1,TRINITY_DN381_c0_g1_i12.p1,TRINITY_DN381_c0_g1_i13.p1,TRINITY_DN381_c0_g1_i14.p1,TRINITY_DN381_c0_g1_i15.p1,TRINITY_DN381_c0_g1_i16.p1,TRINITY_DN381_c0_g1_i3.p1,TRINITY_DN381_c0_g1_i9.p1
429	DCAR_011411,DCAR_011685,DCAR_011413	Lj2g0022912.1,Lj2g0027096.1,Lj2g0011821.1,Lj2g0018017.1,Lj2g0000790.1,Lj2g0002029.1,LjContig00385g0008709.1,LjContig00385g0003813.1	*
430	DCAR_009123,DCAR_013536	Lj5g0027753.1,Lj5g0010537.1	TRINITY_DN2888_c0_g1_i1.p1,TRINITY_DN2888_c0_g1_i10.p1,TRINITY_DN2888_c0_g1_i4.p1,TRINITY_DN2888_c0_g1_i5.p1,TRINITY_DN2888_c0_g1_i6.p1,TRINITY_DN2888_c0_g1_i7.p1,TRINITY_DN2888_c0_g1_i9.p1
431	DCAR_009321,DCAR_020885	Lj4g0018642.1	TRINITY_DN2464_c0_g1_i1.p1,TRINITY_DN2464_c0_g1_i10.p1,TRINITY_DN2464_c0_g1_i11.p1,TRINITY_DN2464_c0_g1_i12.p1,TRINITY_DN2464_c0_g1_i14.p1,TRINITY_DN2464_c0_g1_i2.p1,TRINITY_DN2464_c0_g1_i8.p1,TRINITY_DN2464_c0_g1_i9.p1
432	DCAR_011384,DCAR_015169	Lj2g0002474.1,LjContig00484g0014946.1,Lj4g0021897.1	TRINITY_DN639_c0_g1_i1.p1,TRINITY_DN639_c0_g1_i10.p1,TRINITY_DN639_c0_g1_i2.p1,TRINITY_DN639_c0_g1_i4.p1,TRINITY_DN639_c0_g1_i5.p1,TRINITY_DN639_c0_g1_i7.p1
433	DCAR_009710,DCAR_009709,DCAR_021213	Lj3g0023063.1,Lj3g0008491.1,Lj3g0012586.1,Lj3g0027184.1,Lj3g0014666.1,Lj3g0011744.1	TRINITY_DN4244_c0_g2_i5.p1,TRINITY_DN4244_c0_g2_i6.p1
434	DCAR_012003,DCAR_012004	Lj2g0016465.1,Lj4g0017013.1,Lj4g0002044.1	TRINITY_DN1023_c1_g1_i5.p1,TRINITY_DN16849_c0_g1_i2.p1,TRINITY_DN16849_c0_g1_i3.p1,TRINITY_DN16849_c1_g1_i1.p2,TRINITY_DN16849_c1_g2_i1.p1,TRINITY_DN34691_c0_g1_i1.p1
435	DCAR_009275	Lj1g0024316.1,Lj6g0004907.1,LjContig00222g0018716.1	TRINITY_DN2037_c0_g1_i1.p2,TRINITY_DN2037_c0_g1_i2.p1,TRINITY_DN2037_c0_g1_i3.p1,TRINITY_DN2037_c0_g1_i5.p2,TRINITY_DN2037_c0_g1_i8.p1,TRINITY_DN23681_c1_g1_i1.p4,TRINITY_DN23681_c1_g1_i2.p2
436	DCAR_009019,DCAR_010540,DCAR_020411	LjContig00222g0003349.1	TRINITY_DN200_c0_g1_i1.p1,TRINITY_DN200_c0_g1_i2.p1,TRINITY_DN200_c0_g1_i3.p1,TRINITY_DN200_c0_g1_i5.p1,TRINITY_DN200_c0_g1_i6.p1,TRINITY_DN200_c0_g1_i8.p1,TRINITY_DN200_c0_g1_i9.p1
437	DCAR_012339,DCAR_012253,DCAR_012341,DCAR_012340,DCAR_012342,DCAR_012343,DCAR_018296	Lj1g0015593.1,Lj5g0022153.1,Lj6g0003720.1	TRINITY_DN26709_c0_g1_i1.p1
438	DCAR_008903,DCAR_008902,DCAR_008906,DCAR_012217,DCAR_018234,DCAR_021870	Lj6g0002043.1	TRINITY_DN11830_c0_g1_i1.p1,TRINITY_DN27460_c0_g1_i4.p1,TRINITY_DN32546_c0_g1_i2.p1,TRINITY_DN32546_c0_g2_i2.p1
439	DCAR_008800,DCAR_012780	Lj1g0019274.2,Lj5g0008906.1	TRINITY_DN1884_c0_g1_i1.p1,TRINITY_DN1884_c0_g1_i10.p1,TRINITY_DN1884_c0_g1_i2.p1,TRINITY_DN1884_c0_g1_i4.p1,TRINITY_DN1884_c0_g1_i5.p1,TRINITY_DN1884_c0_g1_i7.p1,TRINITY_DN1884_c0_g1_i8.p1
440	DCAR_009389,DCAR_010663,DCAR_020266	*	TRINITY_DN44_c0_g1_i1.p1,TRINITY_DN44_c0_g1_i10.p1,TRINITY_DN44_c0_g1_i2.p1,TRINITY_DN44_c0_g1_i4.p1,TRINITY_DN44_c0_g1_i8.p1,TRINITY_DN44_c0_g1_i9.p1,TRINITY_DN44_c0_g2_i1.p1,TRINITY_DN44_c0_g2_i2.p1
441	DCAR_011758	Lj6g0000720.2	TRINITY_DN2612_c0_g1_i1.p1,TRINITY_DN2612_c0_g1_i11.p1,TRINITY_DN2612_c0_g1_i15.p1,TRINITY_DN2612_c0_g1_i17.p1,TRINITY_DN2612_c0_g1_i18.p1,TRINITY_DN2612_c0_g1_i2.p1,TRINITY_DN2612_c0_g1_i3.p1,TRINITY_DN2612_c0_g1_i6.p1,TRINITY_DN2612_c0_g1_i8.p1
442	DCAR_008801,DCAR_019437,DCAR_012786	Lj1g0026591.1,Lj5g0011958.1	TRINITY_DN1168_c1_g1_i1.p1,TRINITY_DN1168_c1_g1_i2.p1,TRINITY_DN1168_c1_g1_i3.p1,TRINITY_DN1168_c1_g1_i4.p1,TRINITY_DN1168_c1_g1_i5.p1,TRINITY_DN1168_c1_g1_i6.p1
443	DCAR_008980,DCAR_014562,DCAR_020367	Lj1g0006120.1,Lj2g0027128.2	TRINITY_DN2192_c0_g1_i1.p1,TRINITY_DN2192_c0_g1_i10.p1,TRINITY_DN2192_c0_g1_i11.p1,TRINITY_DN2192_c0_g1_i12.p1,TRINITY_DN2192_c0_g1_i16.p1,TRINITY_DN2192_c0_g1_i21.p1
444	DCAR_008789,DCAR_012768	Lj1g0011196.1,Lj5g0001500.1	TRINITY_DN11418_c0_g1_i1.p1,TRINITY_DN11418_c0_g1_i2.p1,TRINITY_DN11418_c0_g1_i4.p1,TRINITY_DN11418_c0_g1_i6.p1,TRINITY_DN11418_c0_g1_i7.p1,TRINITY_DN11418_c0_g1_i8.p1,TRINITY_DN2625_c0_g1_i7.p1
445	DCAR_009670,DCAR_016858,DCAR_019896	Lj1g0007624.1	TRINITY_DN4178_c0_g1_i1.p1,TRINITY_DN4178_c0_g1_i2.p1,TRINITY_DN4178_c0_g1_i3.p1,TRINITY_DN4178_c0_g1_i4.p1,TRINITY_DN4178_c0_g1_i5.p1,TRINITY_DN4178_c0_g1_i6.p1,TRINITY_DN4178_c0_g1_i7.p1
446	DCAR_010739	LjContig00141g0021565.1,Lj6g0007978.1	TRINITY_DN14418_c0_g1_i10.p1,TRINITY_DN14418_c0_g1_i11.p1,TRINITY_DN14418_c0_g1_i12.p1,TRINITY_DN14418_c0_g1_i3.p1,TRINITY_DN14418_c0_g1_i5.p1,TRINITY_DN14418_c0_g1_i6.p1,TRINITY_DN14418_c0_g1_i7.p1,TRINITY_DN14418_c0_g1_i9.p1
447	DCAR_011672	Lj3g0025611.1,Lj3g0023793.1,Lj6g0009214.1,Lj6g0015406.1,Lj6g0016434.1,Lj6g0026517.1,LjContig00551g0013171.1	TRINITY_DN22943_c0_g1_i1.p1,TRINITY_DN598_c2_g1_i2.p1,TRINITY_DN7499_c0_g1_i1.p1
448	DCAR_010621,DCAR_009933,DCAR_013856	Lj5g0025429.1	TRINITY_DN14977_c0_g1_i1.p1,TRINITY_DN22361_c0_g1_i1.p1,TRINITY_DN52307_c0_g1_i1.p1,TRINITY_DN52307_c1_g1_i1.p1,TRINITY_DN52307_c1_g4_i1.p1,TRINITY_DN52307_c1_g5_i1.p1,TRINITY_DN8947_c0_g1_i1.p1
449	DCAR_029462,DCAR_029463,DCAR_029465,DCAR_015846,DCAR_015853,DCAR_015850,DCAR_015840	Lj1g0020111.1,Lj3g0016197.1,Lj3g0006981.1,Lj3g0017628.1	*
450	DCAR_031006	Lj5g0016421.1,Lj2g0022643.1,Lj2g0024737.1,Lj2g0015215.1,Lj2g0027515.1	TRINITY_DN21005_c0_g1_i1.p1,TRINITY_DN6710_c0_g1_i2.p1,TRINITY_DN6710_c0_g1_i3.p1,TRINITY_DN8422_c0_g1_i1.p1,TRINITY_DN8422_c0_g1_i2.p1
451	DCAR_031817,DCAR_022365	Lj3g0015211.1,Lj3g0023593.1,Lj3g0011829.1,LjContig00222g0018923.1	TRINITY_DN1626_c1_g1_i1.p1,TRINITY_DN1626_c1_g1_i5.p1,TRINITY_DN1626_c1_g1_i7.p1,TRINITY_DN1626_c1_g1_i9.p1,TRINITY_DN853_c0_g1_i2.p1
452	DCAR_017102	LjContig00272g0021698.1,Lj6g0016595.1	TRINITY_DN6151_c0_g1_i2.p1,TRINITY_DN6151_c0_g1_i3.p1,TRINITY_DN6151_c0_g1_i4.p1,TRINITY_DN6151_c0_g1_i5.p1,TRINITY_DN6151_c0_g1_i6.p1,TRINITY_DN6151_c0_g1_i7.p1,TRINITY_DN6151_c0_g1_i8.p1,TRINITY_DN6151_c0_g1_i9.p1
453	DCAR_016842,DCAR_019916	Lj3g0003278.1,Lj3g0011138.1,Lj3g0026280.1	TRINITY_DN2557_c0_g1_i1.p1,TRINITY_DN2557_c0_g1_i10.p1,TRINITY_DN2557_c0_g1_i11.p1,TRINITY_DN2557_c0_g1_i12.p1,TRINITY_DN2557_c0_g1_i13.p1,TRINITY_DN2557_c0_g1_i9.p1
454	DCAR_018684	Lj3g0018440.1,Lj3g0005923.2	TRINITY_DN3032_c0_g1_i1.p1,TRINITY_DN3032_c0_g1_i10.p1,TRINITY_DN3032_c0_g1_i3.p1,TRINITY_DN3032_c0_g1_i4.p1,TRINITY_DN3032_c0_g1_i5.p1,TRINITY_DN3032_c0_g1_i6.p1,TRINITY_DN3032_c0_g1_i7.p1,TRINITY_DN3032_c0_g1_i9.p1
455	DCAR_016447,DCAR_016448,DCAR_016446,DCAR_021596,DCAR_021595,DCAR_000427,DCAR_000428	Lj4g0007813.1	TRINITY_DN8510_c1_g1_i2.p1,TRINITY_DN8510_c1_g1_i3.p1,TRINITY_DN8510_c1_g1_i7.p1
456	DCAR_018483,DCAR_018487,DCAR_018484	Lj1g0020919.1,Lj1g0013396.1,Lj1g0006700.1,Lj5g0013872.1,Lj5g0026904.1	TRINITY_DN39400_c0_g1_i1.p1,TRINITY_DN39400_c0_g1_i2.p1,TRINITY_DN39400_c0_g1_i3.p1
457	DCAR_017116,DCAR_013131	Lj3g0014756.1	TRINITY_DN4229_c0_g1_i1.p1,TRINITY_DN4229_c0_g1_i10.p1,TRINITY_DN4229_c0_g1_i11.p1,TRINITY_DN4229_c0_g1_i12.p1,TRINITY_DN4229_c0_g1_i5.p1,TRINITY_DN4229_c0_g1_i6.p1,TRINITY_DN8532_c0_g1_i11.p1,TRINITY_DN8532_c0_g1_i7.p1
458	DCAR_016651	LjContig00272g0021620.1,Lj6g0027390.1	TRINITY_DN4213_c0_g1_i1.p1,TRINITY_DN4213_c0_g1_i10.p1,TRINITY_DN4213_c0_g1_i12.p1,TRINITY_DN4213_c0_g1_i2.p1,TRINITY_DN4213_c0_g1_i4.p1,TRINITY_DN4213_c0_g1_i5.p1,TRINITY_DN4213_c0_g1_i6.p1,TRINITY_DN4213_c0_g1_i7.p1
459	DCAR_019675	Lj3g0010403.2,Lj3g0022941.1,Lj3g0010698.1,Lj3g0015536.1,Lj3g0028004.1,Lj2g0027735.1,Lj6g0000341.1,Lj6g0026745.1,Lj6g0012314.1	TRINITY_DN11939_c0_g1_i1.p1
460	DCAR_017526	Lj1g0001454.1,Lj5g0023942.1	TRINITY_DN260_c0_g1_i1.p1,TRINITY_DN260_c0_g1_i10.p1,TRINITY_DN260_c0_g1_i11.p1,TRINITY_DN260_c0_g1_i12.p1,TRINITY_DN260_c0_g1_i14.p1,TRINITY_DN260_c0_g1_i16.p1,TRINITY_DN260_c0_g1_i4.p1,TRINITY_DN260_c0_g1_i9.p1
461	DCAR_019232,DCAR_012904	LjContig00081g0013606.1	TRINITY_DN295_c0_g1_i1.p1,TRINITY_DN295_c0_g1_i12.p1,TRINITY_DN295_c0_g1_i13.p1,TRINITY_DN295_c0_g1_i14.p1,TRINITY_DN295_c0_g1_i2.p1,TRINITY_DN295_c0_g1_i3.p1,TRINITY_DN295_c0_g1_i4.p1,TRINITY_DN295_c0_g1_i7.p1
462	DCAR_018582,DCAR_014384	Lj1g0025400.1,LjContig00408g0021924.1,Lj6g0015316.1	TRINITY_DN4509_c0_g1_i1.p1,TRINITY_DN4509_c0_g1_i4.p1,TRINITY_DN4509_c0_g1_i5.p1,TRINITY_DN7015_c0_g1_i3.p1,TRINITY_DN7015_c0_g1_i4.p1,TRINITY_DN7015_c0_g1_i7.p1
463	DCAR_018847,DCAR_018851,DCAR_015568	Lj3g0005960.1,Lj3g0016662.1	TRINITY_DN1770_c0_g1_i1.p1,TRINITY_DN1770_c0_g1_i13.p1,TRINITY_DN1770_c0_g1_i2.p1,TRINITY_DN1770_c0_g1_i5.p1,TRINITY_DN1770_c0_g1_i6.p1,TRINITY_DN1770_c0_g1_i9.p1
464	DCAR_018959	Lj6g0007931.1	TRINITY_DN3813_c0_g1_i10.p1,TRINITY_DN3813_c0_g1_i11.p1,TRINITY_DN3813_c0_g1_i12.p1,TRINITY_DN3813_c0_g1_i2.p1,TRINITY_DN3813_c0_g1_i4.p1,TRINITY_DN3813_c0_g1_i5.p1,TRINITY_DN3813_c0_g1_i6.p1,TRINITY_DN3813_c0_g1_i7.p1,TRINITY_DN3813_c0_g1_i9.p1
465	DCAR_017633,DCAR_020785	Lj1g0010082.1,Lj1g0006934.1,Lj5g0003330.1	TRINITY_DN23957_c0_g1_i1.p1,TRINITY_DN23957_c0_g1_i2.p1,TRINITY_DN23957_c0_g1_i3.p1,TRINITY_DN6328_c1_g1_i1.p1,TRINITY_DN6328_c1_g1_i2.p1,TRINITY_DN6328_c1_g1_i3.p1
466	DCAR_016624	Lj1g0000408.1,Lj5g0015239.1	TRINITY_DN3439_c0_g1_i1.p1,TRINITY_DN3439_c0_g1_i3.p1,TRINITY_DN3439_c0_g1_i4.p1,TRINITY_DN3439_c0_g1_i5.p1,TRINITY_DN3439_c0_g1_i6.p1,TRINITY_DN3439_c0_g1_i7.p1,TRINITY_DN3439_c0_g1_i8.p1,TRINITY_DN3439_c0_g1_i9.p1
467	DCAR_018680,DCAR_018681	Lj1g0009879.1,Lj1g0016621.1,Lj3g0000412.1,Lj3g0023745.1,LjContig00141g0015439.1,Lj2g0014060.1,Lj2g0016831.1,Lj2g0007694.1	TRINITY_DN11377_c0_g1_i3.p1
468	DCAR_019239,DCAR_021100	LjContig00081g0011740.1,Lj6g0005666.1	TRINITY_DN1450_c1_g1_i1.p1,TRINITY_DN1450_c1_g1_i2.p1,TRINITY_DN1450_c1_g1_i4.p1,TRINITY_DN1450_c1_g1_i5.p1,TRINITY_DN1450_c1_g1_i6.p1,TRINITY_DN1450_c1_g1_i8.p1,TRINITY_DN1450_c1_g1_i9.p1
469	DCAR_017805,DCAR_014893	Lj4g0000070.1	TRINITY_DN6690_c0_g1_i1.p1,TRINITY_DN6690_c0_g1_i10.p1,TRINITY_DN6690_c0_g1_i11.p1,TRINITY_DN6690_c0_g1_i2.p1,TRINITY_DN6690_c0_g1_i3.p1,TRINITY_DN6690_c0_g1_i4.p1,TRINITY_DN6690_c0_g1_i5.p1,TRINITY_DN6690_c0_g1_i6.p1
470	DCAR_016808	Lj3g0012883.1	TRINITY_DN1097_c0_g1_i1.p1,TRINITY_DN1097_c0_g1_i10.p1,TRINITY_DN1097_c0_g1_i2.p1,TRINITY_DN1097_c0_g1_i3.p1,TRINITY_DN1097_c0_g1_i4.p1,TRINITY_DN1097_c0_g1_i5.p1,TRINITY_DN1097_c0_g1_i7.p1,TRINITY_DN1097_c0_g1_i8.p1,TRINITY_DN1097_c0_g1_i9.p1
471	DCAR_016521,DCAR_021552	Lj4g0009456.1	TRINITY_DN2562_c1_g1_i2.p1,TRINITY_DN2562_c1_g1_i3.p1,TRINITY_DN2562_c1_g1_i5.p1,TRINITY_DN2562_c1_g1_i6.p1,TRINITY_DN4876_c0_g2_i1.p1,TRINITY_DN4876_c0_g2_i2.p1,TRINITY_DN4876_c0_g2_i3.p1,TRINITY_DN4876_c0_g2_i4.p1
472	DCAR_019637,DCAR_017565,DCAR_021058	Lj3g0001281.1,Lj3g0001297.1	TRINITY_DN5232_c0_g1_i1.p1,TRINITY_DN5232_c0_g1_i3.p1,TRINITY_DN5232_c0_g1_i5.p1,TRINITY_DN5232_c0_g1_i7.p1,TRINITY_DN5232_c0_g1_i8.p1,TRINITY_DN5232_c0_g1_i9.p1
473	DCAR_017036	Lj1g0002782.1,Lj5g0013930.1	TRINITY_DN3200_c0_g1_i2.p1,TRINITY_DN3200_c0_g1_i3.p1,TRINITY_DN3200_c0_g1_i4.p1,TRINITY_DN3200_c0_g1_i5.p1,TRINITY_DN3200_c0_g1_i6.p1,TRINITY_DN3200_c0_g1_i7.p1,TRINITY_DN3200_c0_g1_i8.p1,TRINITY_DN3200_c0_g1_i9.p1
474	DCAR_017998,DCAR_014678	LjContig00081g0022712.1,Lj6g0004640.1,Lj4g0010154.1	TRINITY_DN10349_c0_g1_i10.p2,TRINITY_DN10349_c0_g1_i12.p2,TRINITY_DN10349_c0_g1_i4.p2,TRINITY_DN15029_c0_g1_i2.p1,TRINITY_DN15029_c0_g1_i3.p1,TRINITY_DN15029_c0_g2_i1.p1
475	DCAR_016226,DCAR_021317	Lj3g0022997.1,Lj3g0017413.1	TRINITY_DN2496_c0_g1_i1.p1,TRINITY_DN2496_c0_g1_i10.p1,TRINITY_DN2496_c0_g1_i4.p1,TRINITY_DN2496_c0_g1_i5.p1,TRINITY_DN2496_c0_g1_i7.p1,TRINITY_DN2496_c0_g1_i8.p1,TRINITY_DN2496_c0_g1_i9.p1
476	DCAR_019466	Lj1g0027892.1,Lj5g0005533.1,Lj4g0014396.1	TRINITY_DN362_c0_g1_i1.p1,TRINITY_DN362_c0_g1_i2.p1,TRINITY_DN362_c0_g1_i3.p1,TRINITY_DN362_c0_g1_i4.p1,TRINITY_DN362_c0_g1_i5.p1,TRINITY_DN362_c0_g1_i6.p1,TRINITY_DN362_c0_g1_i7.p1
477	DCAR_018135	Lj5g0006047.1,Lj5g0013853.1,Lj2g0009723.1,Lj2g0026159.1	TRINITY_DN18806_c0_g1_i1.p1,TRINITY_DN18806_c0_g1_i2.p1,TRINITY_DN18806_c0_g2_i2.p1,TRINITY_DN18806_c0_g2_i4.p1,TRINITY_DN50255_c0_g1_i1.p1,TRINITY_DN50255_c0_g1_i2.p1
478	DCAR_014230	Lj6g0008145.1,Lj4g0017498.1,Lj4g0007261.1	TRINITY_DN3802_c0_g1_i1.p1,TRINITY_DN3802_c0_g1_i2.p1,TRINITY_DN3802_c0_g1_i3.p1,TRINITY_DN3802_c0_g1_i4.p1,TRINITY_DN3802_c0_g1_i6.p1,TRINITY_DN3802_c0_g1_i7.p1,TRINITY_DN3802_c0_g1_i8.p1
479	DCAR_014700,DCAR_020124	Lj4g0009595.1,Lj4g0000806.1	TRINITY_DN1632_c0_g1_i10.p1,TRINITY_DN1632_c0_g1_i12.p1,TRINITY_DN1632_c0_g1_i13.p1,TRINITY_DN1632_c0_g1_i15.p1,TRINITY_DN1632_c0_g1_i3.p1,TRINITY_DN1632_c0_g1_i7.p1,TRINITY_DN1632_c0_g1_i9.p1
480	DCAR_012772	Lj1g0020246.1,Lj1g0003390.1,Lj1g0028168.1,Lj1g0023850.1,Lj5g0013827.1,Lj5g0023438.1	TRINITY_DN17716_c0_g1_i1.p1,TRINITY_DN27757_c0_g1_i6.p1,TRINITY_DN47294_c0_g1_i6.p1,TRINITY_DN92328_c0_g1_i1.p1
481	DCAR_013108,DCAR_020989	Lj3g0024238.3	TRINITY_DN4204_c0_g1_i1.p1,TRINITY_DN4204_c0_g1_i10.p1,TRINITY_DN4204_c0_g1_i11.p1,TRINITY_DN4204_c0_g1_i12.p1,TRINITY_DN4204_c0_g1_i3.p1,TRINITY_DN4204_c0_g1_i5.p1,TRINITY_DN4204_c0_g1_i6.p1,TRINITY_DN4204_c0_g1_i8.p1
482	DCAR_013121	Lj3g0016681.1,Lj6g0002594.1	TRINITY_DN2210_c0_g1_i1.p1,TRINITY_DN2210_c0_g1_i3.p1,TRINITY_DN2210_c0_g1_i5.p1,TRINITY_DN2210_c0_g1_i7.p1,TRINITY_DN2210_c0_g1_i8.p1,TRINITY_DN2210_c0_g2_i1.p1,TRINITY_DN2210_c0_g2_i2.p1,TRINITY_DN2210_c0_g2_i3.p1
483	DCAR_013520,DCAR_020616	Lj1g0026220.1	TRINITY_DN6357_c0_g1_i1.p1,TRINITY_DN6357_c0_g1_i2.p1,TRINITY_DN6357_c0_g1_i3.p1,TRINITY_DN6357_c0_g1_i4.p1,TRINITY_DN6357_c0_g1_i5.p1,TRINITY_DN6357_c0_g1_i6.p1,TRINITY_DN6357_c0_g1_i8.p1,TRINITY_DN6357_c0_g1_i9.p1
484	DCAR_014535,DCAR_020307	Lj1g0020604.1,Lj1g0023039.1	TRINITY_DN4631_c0_g1_i1.p1,TRINITY_DN4631_c0_g1_i4.p1,TRINITY_DN4631_c0_g1_i5.p1,TRINITY_DN874_c0_g1_i1.p1,TRINITY_DN874_c0_g1_i2.p1,TRINITY_DN874_c0_g1_i3.p1,TRINITY_DN874_c0_g1_i4.p1
485	DCAR_013210	LjContig00272g0007020.1,LjContig00272g0013152.1,Lj6g0019407.1	TRINITY_DN5403_c0_g1_i1.p1,TRINITY_DN5403_c0_g2_i1.p1,TRINITY_DN5403_c0_g2_i2.p1,TRINITY_DN5403_c0_g2_i3.p1,TRINITY_DN5403_c0_g2_i4.p1,TRINITY_DN5403_c0_g2_i6.p1,TRINITY_DN5403_c0_g2_i8.p1
486	DCAR_020643	Lj1g0022011.1	TRINITY_DN356_c0_g1_i1.p1,TRINITY_DN356_c0_g1_i12.p1,TRINITY_DN356_c0_g1_i17.p1,TRINITY_DN356_c0_g1_i2.p1,TRINITY_DN356_c0_g1_i3.p1,TRINITY_DN356_c0_g1_i5.p1,TRINITY_DN356_c0_g1_i6.p1,TRINITY_DN356_c0_g1_i8.p1,TRINITY_DN356_c0_g1_i9.p1
487	DCAR_020065	Lj5g0013108.1	TRINITY_DN1928_c0_g1_i1.p1,TRINITY_DN1928_c0_g1_i10.p1,TRINITY_DN1928_c0_g1_i2.p1,TRINITY_DN1928_c0_g1_i3.p1,TRINITY_DN1928_c0_g1_i4.p1,TRINITY_DN1928_c0_g1_i6.p1,TRINITY_DN1928_c0_g1_i7.p1,TRINITY_DN1928_c0_g1_i8.p1,TRINITY_DN1928_c0_g1_i9.p1
488	DCAR_021555	Lj1g0005390.1,Lj5g0025088.1,Lj5g0020031.1,Lj5g0008929.1,Lj5g0004770.1	TRINITY_DN10138_c0_g2_i1.p1,TRINITY_DN10138_c0_g2_i2.p1,TRINITY_DN10138_c0_g2_i3.p1,TRINITY_DN10138_c0_g2_i4.p1,TRINITY_DN10138_c0_g3_i1.p1
489	*	Lj1g0020133.1,Lj4g0011950.1	TRINITY_DN1572_c0_g1_i1.p1,TRINITY_DN1572_c0_g1_i10.p1,TRINITY_DN1572_c0_g1_i12.p1,TRINITY_DN1572_c0_g1_i2.p1,TRINITY_DN1572_c0_g1_i3.p1,TRINITY_DN1572_c0_g1_i5.p1,TRINITY_DN1572_c0_g1_i6.p1,TRINITY_DN1572_c0_g1_i8.p1,TRINITY_DN1572_c0_g1_i9.p1
490	*	Lj1g0025924.1,Lj5g0012045.1	TRINITY_DN1128_c0_g1_i2.p1,TRINITY_DN7369_c0_g1_i1.p1,TRINITY_DN7369_c0_g1_i2.p1,TRINITY_DN7369_c0_g1_i3.p1,TRINITY_DN7369_c0_g1_i4.p1,TRINITY_DN7369_c0_g1_i5.p1,TRINITY_DN7369_c0_g1_i6.p1,TRINITY_DN7369_c0_g1_i7.p1,TRINITY_DN7369_c0_g1_i8.p1
491	*	Lj1g0014598.1,Lj3g0027175.1,LjContig00141g0001801.1,LjContig00141g0020943.1,LjContig00141g0013529.1,Lj2g0011354.1,Lj4g0019202.1,Lj4g0023060.1	TRINITY_DN25818_c0_g1_i1.p1,TRINITY_DN2662_c0_g1_i1.p2,TRINITY_DN2662_c0_g1_i13.p2
492	*	Lj3g0013834.1,Lj5g0002871.1,LjContig00141g0004746.1,LjContig00503g0000552.1	TRINITY_DN13949_c0_g1_i4.p1,TRINITY_DN1822_c0_g1_i10.p1,TRINITY_DN1822_c0_g1_i13.p1,TRINITY_DN1822_c0_g1_i2.p1,TRINITY_DN1822_c0_g1_i3.p1,TRINITY_DN1822_c0_g1_i5.p1,TRINITY_DN1822_c0_g1_i8.p1
493	DCAR_003429,DCAR_011653	LjContig00141g0008197.1,Lj6g0019273.1	TRINITY_DN11252_c0_g1_i13.p1,TRINITY_DN11252_c0_g1_i2.p1,TRINITY_DN11252_c0_g1_i5.p1,TRINITY_DN11252_c0_g1_i6.p1,TRINITY_DN11252_c0_g1_i7.p1,TRINITY_DN11252_c0_g1_i8.p1
494	DCAR_003961,DCAR_007922,DCAR_031444	Lj1g0015333.1,Lj6g0003261.1,Lj6g0026515.1,Lj4g0025191.1	TRINITY_DN12312_c0_g1_i5.p1,TRINITY_DN12312_c0_g1_i6.p1,TRINITY_DN13737_c0_g2_i1.p1
495	DCAR_001576	Lj1g0011094.1,Lj3g0007386.1,Lj3g0014585.1	TRINITY_DN1883_c0_g1_i2.p1,TRINITY_DN1883_c0_g2_i1.p1,TRINITY_DN1883_c0_g2_i2.p2,TRINITY_DN4635_c0_g1_i12.p2,TRINITY_DN4635_c0_g1_i13.p2,TRINITY_DN4635_c0_g1_i14.p2
496	DCAR_000695	Lj1g0010858.1,Lj1g0018185.1,Lj5g0027238.1	TRINITY_DN13524_c0_g1_i11.p1,TRINITY_DN13524_c0_g1_i13.p1,TRINITY_DN13524_c0_g1_i3.p1,TRINITY_DN13524_c0_g1_i4.p1,TRINITY_DN13524_c0_g1_i5.p1,TRINITY_DN13524_c0_g1_i9.p1
497	DCAR_001608,DCAR_010941	Lj1g0021365.1,Lj3g0006597.1,Lj2g0004798.1,Lj2g0021708.1,Lj2g0000695.1,Lj2g0018513.1,Lj2g0002974.1	TRINITY_DN5525_c1_g1_i2.p1
498	DCAR_001774,DCAR_004730	Lj1g0007221.2,Lj3g0005113.1	TRINITY_DN1938_c0_g1_i2.p1,TRINITY_DN1938_c2_g1_i1.p1,TRINITY_DN1938_c2_g1_i2.p1,TRINITY_DN1938_c2_g1_i3.p1,TRINITY_DN1938_c2_g1_i6.p1,TRINITY_DN1938_c2_g1_i8.p1
499	DCAR_000973	Lj2g0025271.1,Lj4g0000360.1	TRINITY_DN4963_c0_g1_i10.p1,TRINITY_DN4963_c0_g1_i11.p1,TRINITY_DN4963_c0_g1_i2.p1,TRINITY_DN4963_c0_g1_i4.p1,TRINITY_DN4963_c0_g1_i5.p1,TRINITY_DN4963_c0_g1_i8.p1,TRINITY_DN4963_c0_g1_i9.p1
500	DCAR_002547,DCAR_026953	Lj1g0013691.1,Lj5g0024810.2,Lj6g0009513.1,Lj4g0017967.1	TRINITY_DN2800_c1_g1_i2.p1,TRINITY_DN2800_c1_g1_i4.p1,TRINITY_DN2800_c1_g1_i5.p1,TRINITY_DN2800_c1_g1_i7.p1
501	DCAR_002074,DCAR_031537	LjContig00081g0010953.1,Lj6g0002522.1	TRINITY_DN19382_c0_g1_i2.p1,TRINITY_DN5429_c0_g1_i1.p1,TRINITY_DN5429_c0_g1_i2.p1,TRINITY_DN5429_c0_g1_i5.p1,TRINITY_DN5429_c0_g1_i6.p1,TRINITY_DN5429_c0_g1_i7.p1
502	DCAR_001004	Lj6g0023138.3	TRINITY_DN2138_c0_g1_i1.p1,TRINITY_DN2138_c0_g1_i10.p1,TRINITY_DN2138_c0_g1_i2.p1,TRINITY_DN2138_c0_g1_i3.p1,TRINITY_DN2138_c0_g1_i4.p1,TRINITY_DN2138_c0_g1_i5.p1,TRINITY_DN2138_c0_g1_i6.p1,TRINITY_DN2138_c0_g1_i8.p1
503	DCAR_000561,DCAR_000562,DCAR_000560,DCAR_000563,DCAR_000550,DCAR_012617	Lj1g0011806.1,Lj5g0025079.1	TRINITY_DN23576_c0_g1_i3.p1,TRINITY_DN23576_c0_g1_i5.p1
504	DCAR_003677	Lj3g0028227.1,Lj3g0027159.1,Lj3g0019680.1	TRINITY_DN4023_c0_g1_i10.p1,TRINITY_DN4023_c0_g1_i11.p1,TRINITY_DN4023_c0_g1_i4.p1,TRINITY_DN4023_c0_g1_i5.p1,TRINITY_DN4023_c0_g1_i7.p1,TRINITY_DN4023_c0_g1_i9.p1
505	DCAR_001790,DCAR_021854	Lj6g0024827.1,Lj4g0001073.1,Lj4g0005319.2,Lj4g0002764.1	TRINITY_DN786_c0_g1_i1.p1,TRINITY_DN786_c0_g1_i2.p1,TRINITY_DN786_c0_g1_i3.p1,TRINITY_DN786_c0_g1_i4.p1
506	DCAR_000846,DCAR_000848,DCAR_000850,DCAR_000847,DCAR_000845,DCAR_000852	Lj4g0015706.1,Lj4g0010329.1,Lj4g0026092.1	TRINITY_DN13117_c1_g1_i1.p1
507	DCAR_002495,DCAR_020874	Lj5g0006568.2	TRINITY_DN2398_c0_g1_i1.p1,TRINITY_DN2398_c0_g1_i3.p1,TRINITY_DN2398_c0_g1_i5.p1,TRINITY_DN2398_c0_g1_i6.p1,TRINITY_DN2398_c0_g1_i7.p1,TRINITY_DN2398_c0_g1_i8.p1,TRINITY_DN2398_c0_g1_i9.p1
508	DCAR_003231,DCAR_016976,DCAR_020508,DCAR_022364	Lj1g0027341.1,Lj3g0021517.1,Lj5g0001558.1	TRINITY_DN12924_c0_g1_i6.p1,TRINITY_DN6271_c0_g1_i15.p1,TRINITY_DN6271_c0_g1_i5.p1
509	DCAR_003426,DCAR_014166	Lj6g0001605.1	TRINITY_DN17766_c1_g1_i1.p1,TRINITY_DN17766_c1_g1_i2.p1,TRINITY_DN17766_c1_g1_i4.p1,TRINITY_DN2621_c1_g1_i1.p1,TRINITY_DN2621_c1_g1_i2.p1,TRINITY_DN2621_c1_g1_i3.p1,TRINITY_DN2621_c1_g1_i4.p1
510	DCAR_003805,DCAR_001339,DCAR_004312,DCAR_007798	Lj6g0008480.1	TRINITY_DN1244_c0_g1_i1.p1,TRINITY_DN1244_c0_g1_i2.p1,TRINITY_DN1244_c0_g1_i6.p1,TRINITY_DN1244_c0_g1_i7.p1,TRINITY_DN1244_c0_g1_i8.p1
511	DCAR_003093	Lj1g0014400.1	TRINITY_DN3897_c0_g1_i1.p1,TRINITY_DN3897_c0_g1_i2.p1,TRINITY_DN3897_c0_g1_i3.p1,TRINITY_DN3897_c0_g1_i4.p1,TRINITY_DN3897_c0_g1_i5.p1,TRINITY_DN3897_c0_g1_i6.p1,TRINITY_DN3897_c0_g1_i7.p1,TRINITY_DN3897_c0_g2_i1.p1
512	DCAR_002073	Lj6g0022329.1	TRINITY_DN2922_c0_g1_i1.p1,TRINITY_DN2922_c0_g1_i2.p1,TRINITY_DN2922_c0_g1_i3.p1,TRINITY_DN2922_c0_g1_i5.p1,TRINITY_DN2922_c0_g1_i6.p1,TRINITY_DN2922_c0_g1_i7.p1,TRINITY_DN2922_c0_g1_i8.p1,TRINITY_DN2922_c0_g1_i9.p1
513	DCAR_001734,DCAR_003272,DCAR_032000	Lj4g0024332.1	TRINITY_DN4466_c0_g1_i1.p1,TRINITY_DN7599_c0_g1_i2.p1,TRINITY_DN7599_c0_g1_i3.p1,TRINITY_DN7599_c0_g1_i5.p1,TRINITY_DN7599_c0_g1_i8.p1,TRINITY_DN7599_c0_g1_i9.p1
514	DCAR_002318,DCAR_027321,DCAR_030747	Lj1g0007761.1,Lj5g0018392.1,Lj5g0022984.1	TRINITY_DN11696_c0_g1_i1.p1,TRINITY_DN11696_c0_g1_i3.p1,TRINITY_DN11696_c0_g1_i4.p1,TRINITY_DN11696_c0_g1_i5.p1
515	DCAR_004239,DCAR_008182	Lj2g0008424.1	TRINITY_DN2902_c3_g1_i1.p1,TRINITY_DN2902_c3_g1_i3.p1,TRINITY_DN8446_c0_g1_i11.p1,TRINITY_DN8446_c0_g1_i13.p1,TRINITY_DN8446_c0_g1_i2.p1,TRINITY_DN8446_c0_g1_i3.p1,TRINITY_DN8446_c0_g1_i5.p1
516	DCAR_001958,DCAR_004093,DCAR_023827	Lj6g0022551.1,Lj6g0026782.1,Lj6g0011274.1,Lj4g0015307.1,Lj4g0005176.1	TRINITY_DN20589_c0_g1_i1.p1,TRINITY_DN82694_c0_g1_i1.p1
517	DCAR_000935,DCAR_012555,DCAR_012554,DCAR_012553	Lj1g0019486.1,Lj5g0028015.1	TRINITY_DN2155_c0_g1_i2.p1,TRINITY_DN2155_c0_g2_i2.p1,TRINITY_DN2155_c0_g2_i4.p1,TRINITY_DN2155_c0_g2_i5.p1
518	DCAR_002667,DCAR_023548,DCAR_026815	Lj2g0019787.1,Lj4g0014583.1	TRINITY_DN4140_c0_g1_i1.p1,TRINITY_DN4140_c0_g1_i3.p1,TRINITY_DN4140_c0_g1_i5.p1,TRINITY_DN4140_c0_g1_i6.p1,TRINITY_DN4140_c0_g1_i7.p1
519	DCAR_002745,DCAR_002744,DCAR_005848,DCAR_012465,DCAR_018410	Lj5g0025235.1	TRINITY_DN37697_c0_g1_i1.p1,TRINITY_DN37697_c0_g1_i2.p1,TRINITY_DN37697_c0_g1_i4.p1,TRINITY_DN37697_c0_g1_i5.p1
520	DCAR_001812,DCAR_029222,DCAR_029226,DCAR_029225	Lj4g0000818.1,Lj4g0016649.1,Lj4g0027224.1,Lj4g0010118.1,Lj4g0022387.1,Lj4g0000382.4	*
521	DCAR_002896,DCAR_002897,DCAR_005758	Lj1g0028029.1,Lj5g0026084.1	TRINITY_DN1976_c0_g1_i1.p2,TRINITY_DN1976_c0_g1_i2.p2,TRINITY_DN1976_c0_g2_i1.p1,TRINITY_DN2999_c0_g1_i1.p1,TRINITY_DN2999_c0_g2_i1.p1
522	DCAR_003355,DCAR_002819,DCAR_005805,DCAR_018333,DCAR_022147	Lj6g0011839.1	TRINITY_DN1526_c0_g1_i1.p1,TRINITY_DN1526_c0_g2_i1.p1,TRINITY_DN8400_c0_g1_i1.p1,TRINITY_DN8400_c0_g1_i4.p1
523	DCAR_003498,DCAR_011676	Lj6g0024660.1,Lj4g0006366.2,Lj4g0014295.3	TRINITY_DN2651_c0_g1_i2.p1,TRINITY_DN2651_c0_g1_i3.p1,TRINITY_DN2651_c0_g1_i4.p1,TRINITY_DN2651_c0_g1_i5.p1,TRINITY_DN2651_c0_g1_i8.p1
524	DCAR_002577,DCAR_026900	Lj2g0005161.1	TRINITY_DN1418_c0_g1_i1.p1,TRINITY_DN1418_c0_g1_i7.p1,TRINITY_DN5241_c0_g1_i1.p1,TRINITY_DN5241_c0_g1_i11.p1,TRINITY_DN5241_c0_g1_i13.p1,TRINITY_DN5241_c0_g1_i15.p1,TRINITY_DN5241_c0_g1_i7.p1
525	DCAR_003316,DCAR_029433,DCAR_022194	Lj1g0024321.1,Lj5g0015549.1	TRINITY_DN173_c0_g1_i1.p1,TRINITY_DN173_c0_g1_i2.p1,TRINITY_DN6129_c0_g1_i1.p1,TRINITY_DN6129_c0_g1_i2.p1,TRINITY_DN6129_c0_g1_i3.p1
526	DCAR_003125,DCAR_008621	Lj1g0001592.1,Lj1g0015541.1,Lj5g0026715.1,Lj2g0013480.1	TRINITY_DN19171_c0_g1_i1.p1,TRINITY_DN4334_c0_g1_i1.p1,TRINITY_DN4334_c0_g1_i3.p1,TRINITY_DN90175_c0_g1_i1.p1
527	DCAR_003475,DCAR_011670	Lj1g0022891.1,Lj6g0016024.1,Lj4g0017102.1	TRINITY_DN5450_c0_g1_i2.p1,TRINITY_DN5450_c0_g1_i3.p1,TRINITY_DN5450_c0_g1_i6.p1,TRINITY_DN5450_c0_g1_i7.p1,TRINITY_DN5450_c0_g2_i1.p1
528	DCAR_002796,DCAR_005846,DCAR_005845,DCAR_012417,DCAR_012418,DCAR_018355	Lj1g0011681.1,Lj5g0009313.1	TRINITY_DN10102_c0_g1_i1.p1,TRINITY_DN10102_c0_g1_i2.p1
529	DCAR_004474,DCAR_000749,DCAR_024700	Lj1g0001430.2,Lj1g0009930.1,Lj5g0020135.1,Lj6g0025840.1,Lj4g0024261.1	TRINITY_DN6789_c0_g3_i1.p1,TRINITY_DN6789_c0_g3_i3.p1
530	DCAR_001851,DCAR_010121,DCAR_010120,DCAR_010119,DCAR_014050	Lj3g0020833.1	TRINITY_DN18488_c0_g1_i4.p1,TRINITY_DN8048_c0_g1_i1.p1,TRINITY_DN8048_c0_g1_i3.p1,TRINITY_DN8048_c0_g1_i4.p1
531	DCAR_001180,DCAR_027509,DCAR_010113	Lj3g0011209.3	TRINITY_DN5145_c0_g1_i10.p1,TRINITY_DN5145_c0_g1_i17.p1,TRINITY_DN5145_c0_g1_i4.p1,TRINITY_DN5145_c0_g1_i7.p1,TRINITY_DN5145_c0_g1_i8.p1,TRINITY_DN5145_c0_g1_i9.p1
532	DCAR_002061,DCAR_031555	Lj3g0001794.1,Lj3g0026831.1	TRINITY_DN4728_c0_g1_i1.p1,TRINITY_DN4728_c0_g1_i2.p1,TRINITY_DN4728_c0_g1_i3.p1,TRINITY_DN4728_c0_g1_i4.p1,TRINITY_DN4728_c0_g1_i6.p1,TRINITY_DN4728_c0_g1_i7.p1
533	DCAR_002903,DCAR_005770	Lj1g0007373.1,Lj5g0008118.1	TRINITY_DN5300_c0_g1_i1.p1,TRINITY_DN5300_c0_g1_i3.p1,TRINITY_DN5300_c0_g1_i4.p1,TRINITY_DN5300_c0_g1_i5.p1,TRINITY_DN5300_c0_g1_i6.p1,TRINITY_DN5300_c0_g1_i7.p1
534	DCAR_003482,DCAR_003480,DCAR_003479,DCAR_006778,DCAR_006776	Lj4g0006786.1,Lj4g0026660.1,Lj4g0014202.1,Lj4g0020138.1	TRINITY_DN1402_c1_g1_i1.p1
535	DCAR_003953,DCAR_027956,DCAR_007913	Lj6g0000102.1,Lj4g0005206.1	TRINITY_DN2076_c0_g1_i1.p1,TRINITY_DN2076_c0_g1_i10.p1,TRINITY_DN2076_c0_g1_i4.p1,TRINITY_DN2076_c0_g1_i8.p1,TRINITY_DN2076_c0_g1_i9.p1
536	DCAR_003797,DCAR_007790	LjContig00049g0021178.1,Lj6g0023749.1,Lj6g0009648.1	TRINITY_DN6030_c0_g1_i1.p1,TRINITY_DN833_c0_g1_i1.p1,TRINITY_DN833_c0_g1_i3.p1,TRINITY_DN833_c0_g1_i4.p1,TRINITY_DN833_c0_g1_i5.p1
537	DCAR_002669,DCAR_023550,DCAR_026812,DCAR_014153	LjContig00141g0003027.1,Lj2g0013687.1,Lj6g0004738.1	TRINITY_DN12634_c0_g1_i3.p1,TRINITY_DN12634_c0_g1_i4.p1,TRINITY_DN12634_c0_g1_i5.p1
538	DCAR_002044,DCAR_023758,DCAR_029941	Lj3g0008300.1,Lj3g0023719.1	TRINITY_DN6193_c1_g1_i1.p1,TRINITY_DN6193_c1_g1_i2.p1,TRINITY_DN6193_c1_g1_i3.p1,TRINITY_DN6193_c1_g1_i5.p1,TRINITY_DN6193_c1_g1_i6.p1
539	DCAR_003861,DCAR_005064	Lj4g0016027.1	TRINITY_DN2491_c0_g1_i1.p1,TRINITY_DN2491_c0_g1_i2.p1,TRINITY_DN2491_c0_g1_i3.p1,TRINITY_DN2491_c0_g1_i4.p1,TRINITY_DN2491_c0_g1_i6.p1,TRINITY_DN2491_c0_g1_i7.p1,TRINITY_DN2491_c0_g1_i8.p1
540	DCAR_002785	Lj3g0015507.1,Lj3g0023474.1	TRINITY_DN4304_c0_g1_i1.p1,TRINITY_DN4304_c0_g1_i3.p1,TRINITY_DN4304_c0_g1_i4.p1,TRINITY_DN4304_c0_g1_i5.p1,TRINITY_DN4304_c0_g1_i6.p1,TRINITY_DN4304_c0_g1_i7.p1,TRINITY_DN4304_c0_g1_i9.p1
541	DCAR_003972	LjContig00049g0010454.1,LjContig00564g0002089.1,Lj6g0008617.1,Lj6g0015682.1,Lj4g0027233.1,Lj4g0001645.1	TRINITY_DN22257_c0_g1_i1.p1,TRINITY_DN22257_c0_g1_i2.p1,TRINITY_DN86808_c0_g1_i1.p1
542	DCAR_001552,DCAR_001551,DCAR_011280,DCAR_028959,DCAR_028958	Lj3g0022946.1,Lj3g0014479.1,Lj3g0013284.1,Lj3g0022802.1,LjContig00155g0008263.1	*
543	DCAR_001503,DCAR_006214	Lj1g0018381.1	TRINITY_DN1603_c0_g1_i1.p1,TRINITY_DN1603_c0_g1_i3.p1,TRINITY_DN1603_c0_g1_i4.p1,TRINITY_DN1603_c0_g1_i5.p1,TRINITY_DN1603_c0_g1_i7.p1,TRINITY_DN1603_c0_g1_i8.p1,TRINITY_DN1603_c0_g1_i9.p1
544	DCAR_002666,DCAR_030299	Lj2g0004441.2,Lj4g0021156.1	TRINITY_DN3161_c0_g2_i4.p1,TRINITY_DN3161_c0_g2_i6.p1,TRINITY_DN3161_c0_g2_i7.p1,TRINITY_DN9817_c0_g1_i2.p1,TRINITY_DN9817_c0_g1_i3.p1,TRINITY_DN9817_c0_g1_i7.p1
545	DCAR_001683,DCAR_029116	Lj5g0014577.1	TRINITY_DN1299_c0_g1_i1.p1,TRINITY_DN1299_c0_g1_i2.p1,TRINITY_DN1299_c0_g1_i3.p1,TRINITY_DN1299_c0_g1_i4.p1,TRINITY_DN1299_c0_g1_i6.p1,TRINITY_DN1299_c0_g1_i7.p1,TRINITY_DN8905_c0_g1_i8.p1
546	DCAR_000938,DCAR_005692,DCAR_005693,DCAR_005694	Lj1g0016237.1,Lj1g0017286.1,Lj1g0018607.1,Lj2g0027597.1	TRINITY_DN4579_c0_g3_i3.p1,TRINITY_DN4579_c0_g3_i4.p1
547	DCAR_002399,DCAR_030614	Lj1g0027615.1,Lj5g0001986.1	TRINITY_DN17239_c0_g1_i1.p1,TRINITY_DN1755_c0_g1_i1.p1,TRINITY_DN1755_c0_g2_i1.p1,TRINITY_DN1755_c0_g2_i2.p1,TRINITY_DN3541_c0_g1_i1.p1,TRINITY_DN3541_c0_g2_i1.p1
548	DCAR_001980	Lj2g0025076.1	TRINITY_DN513_c0_g1_i1.p1,TRINITY_DN513_c0_g1_i10.p1,TRINITY_DN513_c0_g1_i2.p1,TRINITY_DN513_c0_g1_i5.p1,TRINITY_DN513_c0_g1_i6.p1,TRINITY_DN513_c0_g1_i7.p1,TRINITY_DN513_c0_g1_i8.p1,TRINITY_DN513_c0_g1_i9.p1
549	DCAR_003963,DCAR_031434,DCAR_021307	Lj3g0022834.1,Lj6g0014768.1,Lj6g0013579.1,Lj4g0011484.1,LjContig00310g0002600.1	TRINITY_DN4937_c0_g1_i1.p1,TRINITY_DN61042_c0_g1_i1.p1
550	DCAR_002176	Lj1g0020846.1,Lj5g0008230.1	TRINITY_DN4851_c0_g1_i1.p1,TRINITY_DN4851_c0_g1_i2.p1,TRINITY_DN4851_c0_g1_i3.p1,TRINITY_DN4851_c0_g1_i4.p1,TRINITY_DN4851_c0_g1_i6.p1,TRINITY_DN4851_c0_g1_i7.p1,TRINITY_DN4851_c0_g1_i8.p1
551	DCAR_001987,DCAR_024336	Lj5g0016978.1,Lj6g0007979.1	TRINITY_DN1208_c1_g1_i1.p1,TRINITY_DN1208_c1_g1_i4.p1,TRINITY_DN1208_c1_g1_i5.p1,TRINITY_DN9789_c0_g1_i1.p1,TRINITY_DN9789_c0_g1_i4.p1,TRINITY_DN9789_c0_g1_i6.p1
552	DCAR_001200,DCAR_016684,DCAR_014327	Lj1g0022531.1,Lj4g0018710.1	TRINITY_DN730_c0_g1_i1.p1,TRINITY_DN730_c0_g1_i3.p1,TRINITY_DN730_c0_g1_i5.p1,TRINITY_DN730_c0_g1_i7.p1,TRINITY_DN730_c0_g1_i8.p1
553	DCAR_001222	*	TRINITY_DN13949_c0_g1_i3.p1,TRINITY_DN13949_c0_g1_i6.p1,TRINITY_DN28911_c0_g1_i1.p1,TRINITY_DN28911_c0_g1_i3.p1,TRINITY_DN28911_c0_g1_i4.p1,TRINITY_DN4240_c0_g1_i12.p1,TRINITY_DN4240_c0_g1_i5.p1,TRINITY_DN4240_c0_g1_i7.p1,TRINITY_DN582_c0_g1_i5.p1
554	DCAR_031676,DCAR_031265,DCAR_005063,DCAR_031980,DCAR_031221	Lj2g0011283.1,Lj2g0011920.1,Lj2g0002143.1,Lj4g0024195.1,Lj4g0022111.1	*
555	DCAR_025021,DCAR_015777	Lj1g0019973.1,Lj3g0018708.1	TRINITY_DN10108_c0_g2_i11.p1,TRINITY_DN10108_c0_g2_i2.p1,TRINITY_DN10108_c0_g2_i5.p1,TRINITY_DN10108_c0_g2_i8.p1,TRINITY_DN10108_c0_g2_i9.p1,TRINITY_DN26306_c0_g1_i2.p1
556	DCAR_025641,DCAR_024634,DCAR_025642	Lj1g0001876.1,Lj4g0024120.1	TRINITY_DN1796_c0_g1_i1.p1,TRINITY_DN1796_c0_g1_i2.p1,TRINITY_DN1796_c0_g1_i4.p1,TRINITY_DN1796_c0_g1_i5.p1,TRINITY_DN88265_c0_g1_i1.p1
557	DCAR_023657,DCAR_026733,DCAR_007246,DCAR_030157	Lj5g0002751.1	TRINITY_DN16819_c0_g1_i1.p1,TRINITY_DN5629_c0_g1_i1.p1,TRINITY_DN5629_c0_g1_i2.p1,TRINITY_DN5629_c0_g1_i5.p1,TRINITY_DN5629_c0_g1_i8.p1
558	DCAR_024179,DCAR_030679	Lj5g0004600.1,LjContig00408g0023554.1	TRINITY_DN560_c0_g1_i1.p1,TRINITY_DN560_c0_g1_i2.p1,TRINITY_DN560_c0_g1_i3.p1,TRINITY_DN560_c0_g1_i4.p1,TRINITY_DN560_c0_g1_i5.p1,TRINITY_DN560_c0_g1_i8.p1
559	DCAR_026240,DCAR_026252,DCAR_026246	LjContig00445g0016036.1,Lj1g0023217.1,Lj5g0002166.1,Lj5g0014641.1,Lj5g0011496.1,Lj5g0016973.1,Lj5g0013644.1	*
560	DCAR_024717,DCAR_031947,DCAR_011958	Lj6g0020059.2	TRINITY_DN18574_c0_g1_i1.p1,TRINITY_DN8187_c0_g1_i1.p1,TRINITY_DN8187_c0_g1_i16.p1,TRINITY_DN8187_c0_g1_i17.p1,TRINITY_DN8187_c0_g1_i22.p1,TRINITY_DN8187_c0_g1_i3.p1
561	DCAR_024737,DCAR_028312,DCAR_028315,DCAR_028314	Lj3g0001878.1,Lj6g0017935.1,Lj6g0022262.1,Lj6g0008319.1,Lj4g0011711.1	TRINITY_DN20921_c1_g1_i4.p1
562	DCAR_025567,DCAR_009760,DCAR_009757,DCAR_021267	Lj3g0008747.1,Lj3g0017736.1,Lj3g0021424.1	TRINITY_DN2329_c0_g1_i5.p1,TRINITY_DN2329_c0_g1_i6.p1,TRINITY_DN5076_c0_g1_i2.p1
563	DCAR_025331,DCAR_025329,DCAR_025342,DCAR_025337,DCAR_004830,DCAR_008200,DCAR_008568,DCAR_017046	Lj1g0009587.1,Lj6g0024234.1	*
564	DCAR_025662,DCAR_010956	Lj2g0026204.1,Lj4g0016712.1	TRINITY_DN14448_c0_g1_i1.p1,TRINITY_DN14448_c0_g1_i2.p1,TRINITY_DN14448_c0_g1_i4.p1,TRINITY_DN14448_c0_g1_i5.p1,TRINITY_DN14448_c0_g1_i6.p1,TRINITY_DN14448_c0_g1_i7.p1
565	DCAR_025729	Lj4g0019963.1	TRINITY_DN13340_c0_g2_i1.p1,TRINITY_DN6194_c0_g1_i2.p1,TRINITY_DN6194_c0_g1_i3.p1,TRINITY_DN6194_c0_g1_i5.p1,TRINITY_DN6194_c0_g1_i6.p1,TRINITY_DN6194_c0_g1_i7.p1,TRINITY_DN6194_c0_g1_i8.p1,TRINITY_DN6194_c0_g1_i9.p1
566	DCAR_025710	Lj1g0000634.1,Lj4g0010067.1	TRINITY_DN8605_c0_g1_i1.p1,TRINITY_DN8605_c0_g1_i10.p1,TRINITY_DN8605_c0_g1_i3.p1,TRINITY_DN8605_c0_g1_i4.p1,TRINITY_DN8605_c0_g1_i6.p1,TRINITY_DN8605_c0_g1_i7.p1,TRINITY_DN8605_c0_g1_i8.p1
567	DCAR_025022,DCAR_010088,DCAR_015778	Lj4g0022684.1,Lj4g0017945.1	TRINITY_DN182_c0_g1_i10.p1,TRINITY_DN182_c0_g1_i13.p1,TRINITY_DN182_c0_g1_i4.p1,TRINITY_DN3731_c0_g1_i1.p1,TRINITY_DN3731_c0_g1_i2.p1
568	DCAR_023643,DCAR_026741,DCAR_007252,DCAR_030172	Lj5g0023512.1,Lj2g0023185.1	TRINITY_DN3780_c0_g1_i1.p1,TRINITY_DN3780_c0_g1_i2.p1,TRINITY_DN3780_c0_g1_i3.p1,TRINITY_DN3780_c0_g1_i4.p1
569	DCAR_026387,DCAR_031301	Lj3g0020858.1,Lj4g0003245.1	TRINITY_DN12788_c1_g1_i2.p1,TRINITY_DN1936_c0_g1_i1.p1,TRINITY_DN1936_c0_g1_i2.p1,TRINITY_DN1936_c0_g1_i4.p1,TRINITY_DN1936_c0_g1_i5.p1,TRINITY_DN1936_c0_g1_i6.p1
570	DCAR_023646	Lj5g0027592.1,Lj2g0011517.2	TRINITY_DN7376_c0_g1_i1.p1,TRINITY_DN7376_c0_g1_i2.p1,TRINITY_DN7376_c0_g1_i3.p1,TRINITY_DN7376_c0_g1_i4.p1,TRINITY_DN7376_c0_g1_i5.p1,TRINITY_DN7376_c0_g1_i6.p1,TRINITY_DN7376_c0_g1_i7.p1
571	DCAR_024678	Lj2g0020718.1,Lj2g0006378.1,LjContig00230g0026897.1,Lj4g0022949.3	TRINITY_DN2952_c0_g1_i10.p1,TRINITY_DN2952_c0_g1_i4.p1,TRINITY_DN2952_c0_g1_i5.p1,TRINITY_DN2952_c0_g1_i6.p1,TRINITY_DN2952_c0_g1_i7.p1
572	DCAR_025311,DCAR_006595	LjContig00430g0026017.1,Lj3g0021581.2,LjContig00564g0014208.1	TRINITY_DN42_c1_g1_i1.p1,TRINITY_DN42_c1_g1_i3.p1,TRINITY_DN42_c1_g1_i5.p1,TRINITY_DN42_c1_g1_i8.p1,TRINITY_DN42_c1_g1_i9.p1
573	DCAR_026318,DCAR_007562	Lj3g0019914.1,Lj3g0019874.1	TRINITY_DN6574_c0_g1_i1.p1,TRINITY_DN6574_c0_g1_i10.p1,TRINITY_DN6574_c0_g1_i3.p1,TRINITY_DN6574_c0_g1_i5.p1,TRINITY_DN6574_c0_g1_i8.p1,TRINITY_DN7867_c0_g1_i1.p1
574	DCAR_025231,DCAR_025232,DCAR_008642,DCAR_006954	Lj2g0000983.1,Lj4g0007629.1,Lj4g0003083.1	TRINITY_DN6775_c0_g1_i1.p1,TRINITY_DN6775_c0_g1_i3.p1,TRINITY_DN6775_c0_g1_i4.p1
575	DCAR_026315,DCAR_026316,DCAR_007560	Lj3g0007822.1,Lj3g0004833.1	TRINITY_DN1545_c1_g1_i1.p1,TRINITY_DN1545_c1_g1_i13.p1,TRINITY_DN1545_c1_g1_i19.p1,TRINITY_DN1545_c1_g1_i6.p1,TRINITY_DN1545_c1_g1_i7.p1
576	DCAR_026294,DCAR_010999	Lj1g0023713.1,Lj2g0018667.1	TRINITY_DN2837_c0_g1_i1.p1,TRINITY_DN2837_c0_g1_i11.p1,TRINITY_DN2837_c0_g1_i12.p1,TRINITY_DN2837_c0_g1_i2.p1,TRINITY_DN2837_c0_g1_i4.p1,TRINITY_DN2837_c0_g1_i6.p1
577	DCAR_024422,DCAR_026507	Lj6g0013200.1,Lj4g0022913.1	TRINITY_DN5782_c0_g1_i1.p1,TRINITY_DN5782_c0_g1_i10.p1,TRINITY_DN5782_c0_g1_i2.p1,TRINITY_DN5782_c0_g1_i3.p1,TRINITY_DN5782_c0_g1_i4.p1,TRINITY_DN5782_c0_g1_i7.p1
578	DCAR_024724,DCAR_031940,DCAR_028284	Lj4g0027115.2	TRINITY_DN4384_c0_g1_i1.p1,TRINITY_DN4384_c0_g1_i2.p1,TRINITY_DN4384_c0_g1_i3.p1,TRINITY_DN4384_c0_g1_i4.p1,TRINITY_DN4384_c0_g1_i5.p1,TRINITY_DN4384_c0_g1_i6.p1
579	DCAR_026058,DCAR_007160,DCAR_031013	Lj1g0017181.1,Lj4g0015965.1	TRINITY_DN5642_c0_g1_i1.p1,TRINITY_DN5642_c1_g1_i1.p1,TRINITY_DN5642_c1_g1_i2.p1,TRINITY_DN5642_c1_g1_i3.p1,TRINITY_DN5642_c1_g1_i4.p1
580	DCAR_023971,DCAR_018041	Lj1g0006214.1,Lj1g0019627.1,Lj3g0008288.1	TRINITY_DN11157_c0_g1_i1.p1,TRINITY_DN11157_c0_g1_i2.p1,TRINITY_DN11157_c0_g3_i1.p1,TRINITY_DN3340_c0_g1_i1.p1,TRINITY_DN3340_c0_g2_i1.p1
581	DCAR_031233,DCAR_014282	Lj1g0013609.1	TRINITY_DN227_c0_g1_i1.p1,TRINITY_DN227_c0_g1_i2.p1,TRINITY_DN227_c0_g1_i3.p1,TRINITY_DN227_c0_g1_i4.p1,TRINITY_DN227_c0_g1_i7.p1,TRINITY_DN227_c0_g1_i8.p1,TRINITY_DN227_c0_g1_i9.p1
582	DCAR_000389,DCAR_007301,DCAR_030227	Lj5g0010526.1,Lj4g0026372.1	TRINITY_DN169_c0_g1_i14.p1,TRINITY_DN169_c0_g1_i3.p1,TRINITY_DN169_c0_g1_i5.p1,TRINITY_DN169_c0_g1_i8.p1,TRINITY_DN169_c0_g1_i9.p1
583	DCAR_027702,DCAR_005044	Lj2g0019811.1	TRINITY_DN2569_c0_g1_i1.p1,TRINITY_DN2569_c0_g1_i2.p1,TRINITY_DN2569_c0_g1_i3.p1,TRINITY_DN2569_c0_g1_i4.p1,TRINITY_DN2569_c0_g1_i6.p1,TRINITY_DN2569_c0_g1_i7.p1,TRINITY_DN2569_c0_g1_i8.p1
584	DCAR_027764,DCAR_004991,DCAR_008508	Lj2g0000811.1,Lj4g0020838.1	TRINITY_DN4211_c0_g1_i1.p1,TRINITY_DN4211_c0_g1_i2.p1,TRINITY_DN4211_c0_g1_i3.p1,TRINITY_DN4211_c0_g1_i4.p1,TRINITY_DN4211_c0_g1_i5.p1
585	DCAR_028272	Lj6g0011849.1,Lj4g0002498.1	TRINITY_DN2962_c0_g1_i1.p1,TRINITY_DN2962_c0_g1_i10.p1,TRINITY_DN2962_c0_g1_i2.p1,TRINITY_DN2962_c0_g1_i4.p1,TRINITY_DN2962_c0_g1_i5.p1,TRINITY_DN2962_c0_g1_i8.p1,TRINITY_DN2962_c0_g1_i9.p1
586	DCAR_027191,DCAR_027192	Lj5g0016334.1	TRINITY_DN349_c0_g1_i1.p1,TRINITY_DN349_c0_g1_i10.p1,TRINITY_DN349_c0_g1_i2.p1,TRINITY_DN349_c0_g1_i3.p1,TRINITY_DN349_c0_g1_i4.p1,TRINITY_DN349_c0_g1_i8.p1,TRINITY_DN349_c0_g1_i9.p1
587	DCAR_027071,DCAR_030524	Lj6g0021006.1,Lj6g0012982.1	TRINITY_DN684_c0_g1_i1.p1,TRINITY_DN684_c0_g1_i11.p1,TRINITY_DN684_c0_g1_i3.p1,TRINITY_DN684_c0_g1_i4.p1,TRINITY_DN684_c0_g1_i5.p1,TRINITY_DN684_c0_g1_i7.p1
588	DCAR_027993,DCAR_005213,DCAR_007942	Lj6g0003778.1,Lj4g0016552.1	TRINITY_DN7948_c0_g1_i1.p1,TRINITY_DN7948_c0_g1_i10.p1,TRINITY_DN7948_c0_g1_i4.p1,TRINITY_DN7948_c0_g1_i7.p1,TRINITY_DN7948_c0_g1_i9.p1
589	DCAR_028752,DCAR_012105	Lj3g0018958.2	TRINITY_DN764_c0_g1_i1.p1,TRINITY_DN764_c0_g1_i2.p1,TRINITY_DN764_c0_g1_i3.p1,TRINITY_DN764_c0_g1_i4.p1,TRINITY_DN764_c0_g1_i5.p1,TRINITY_DN764_c0_g1_i7.p1,TRINITY_DN764_c0_g1_i8.p1
590	DCAR_026560,DCAR_026561,DCAR_007110,DCAR_031284,DCAR_031082	Lj1g0000371.1,Lj2g0011758.1,Lj4g0006234.1	TRINITY_DN4455_c0_g1_i1.p1,TRINITY_DN4455_c0_g1_i2.p1
591	DCAR_028036,DCAR_006580	Lj1g0019886.1,Lj1g0008953.1,Lj3g0011767.1,Lj6g0027498.1,Lj6g0010244.1,Lj6g0009330.1	TRINITY_DN25215_c0_g1_i1.p1,TRINITY_DN39818_c0_g1_i1.p1
592	DCAR_027021,DCAR_030484	Lj4g0003510.1	TRINITY_DN1350_c2_g1_i1.p1,TRINITY_DN1350_c2_g1_i3.p1,TRINITY_DN1350_c2_g1_i4.p2,TRINITY_DN13515_c0_g1_i2.p1,TRINITY_DN13515_c0_g1_i5.p1,TRINITY_DN13515_c0_g1_i6.p1,TRINITY_DN35346_c0_g1_i1.p1
593	DCAR_026490,DCAR_007025	Lj6g0010674.1,Lj4g0004637.1	TRINITY_DN10542_c0_g1_i10.p2,TRINITY_DN10542_c0_g1_i5.p1,TRINITY_DN10542_c0_g1_i7.p1,TRINITY_DN4024_c0_g1_i3.p1,TRINITY_DN4024_c0_g1_i6.p1,TRINITY_DN4024_c0_g1_i7.p1
594	DCAR_028147	Lj6g0026033.1,Lj4g0017754.1	TRINITY_DN1258_c0_g1_i1.p1,TRINITY_DN1258_c0_g1_i2.p1,TRINITY_DN1258_c0_g1_i3.p1,TRINITY_DN1258_c0_g1_i4.p1,TRINITY_DN1258_c0_g1_i5.p1,TRINITY_DN1258_c0_g1_i6.p1,TRINITY_DN1258_c0_g1_i8.p1
595	DCAR_028465,DCAR_022006	Lj1g0007161.1,Lj1g0021979.1,Lj4g0004361.1,Lj4g0025345.1	TRINITY_DN4571_c0_g1_i1.p1,TRINITY_DN4571_c0_g1_i2.p1,TRINITY_DN4571_c0_g1_i3.p1,TRINITY_DN4571_c0_g1_i5.p1
596	DCAR_027822	LjContig00081g0003637.1,Lj6g0009204.1,Lj4g0021199.1	TRINITY_DN18891_c0_g1_i5.p1,TRINITY_DN7512_c0_g1_i1.p1,TRINITY_DN7512_c0_g1_i2.p1,TRINITY_DN7512_c0_g1_i3.p1,TRINITY_DN7512_c0_g1_i4.p1,TRINITY_DN7512_c0_g1_i7.p1
597	DCAR_026847	Lj3g0020514.1,Lj3g0024143.1,Lj3g0006259.1,Lj3g0019102.1,Lj3g0021956.1,LjContig00412g0017010.1	TRINITY_DN7326_c0_g1_i1.p1,TRINITY_DN7326_c0_g1_i2.p1,TRINITY_DN7326_c0_g1_i3.p1
598	DCAR_026699,DCAR_030135	Lj2g0022626.1	TRINITY_DN11796_c0_g1_i1.p1,TRINITY_DN11796_c0_g1_i2.p1,TRINITY_DN11796_c0_g1_i3.p1,TRINITY_DN11796_c0_g1_i4.p2,TRINITY_DN11796_c0_g1_i5.p1,TRINITY_DN11796_c0_g1_i6.p2,TRINITY_DN11796_c0_g1_i9.p1
599	DCAR_028741,DCAR_012090,DCAR_010439,DCAR_018326	Lj1g0014091.1,Lj4g0025420.1	TRINITY_DN975_c1_g1_i2.p1,TRINITY_DN975_c1_g1_i3.p1,TRINITY_DN975_c1_g1_i6.p1,TRINITY_DN975_c1_g1_i7.p1
600	DCAR_028273	Lj3g0004864.1,Lj3g0002273.1,Lj6g0007366.1	TRINITY_DN1833_c0_g1_i10.p1,TRINITY_DN1833_c0_g1_i2.p1,TRINITY_DN1833_c0_g1_i4.p1,TRINITY_DN1833_c0_g1_i6.p1,TRINITY_DN1833_c0_g1_i8.p1,TRINITY_DN1833_c0_g1_i9.p1
601	DCAR_028190,DCAR_008164,DCAR_012940,DCAR_012941	Lj1g0026586.1,Lj3g0017660.1	TRINITY_DN7050_c0_g4_i1.p1,TRINITY_DN7050_c0_g4_i2.p1,TRINITY_DN7050_c0_g4_i3.p1,TRINITY_DN7050_c0_g4_i4.p1
602	DCAR_031568,DCAR_017890	Lj1g0015633.1,Lj3g0013675.1,Lj3g0006185.1	TRINITY_DN3977_c0_g1_i1.p1,TRINITY_DN3977_c0_g1_i10.p2,TRINITY_DN3977_c0_g1_i4.p2,TRINITY_DN3977_c0_g1_i6.p1,TRINITY_DN3977_c0_g1_i9.p1
603	DCAR_005628,DCAR_008272	Lj2g0016669.1	TRINITY_DN1396_c0_g1_i1.p1,TRINITY_DN1396_c0_g1_i10.p1,TRINITY_DN1396_c0_g1_i11.p1,TRINITY_DN1396_c0_g1_i4.p1,TRINITY_DN1396_c0_g1_i5.p1,TRINITY_DN1396_c0_g1_i6.p1,TRINITY_DN1396_c0_g1_i9.p1
604	DCAR_006437,DCAR_018805	Lj3g0023520.1,Lj3g0016053.1	TRINITY_DN12008_c0_g1_i1.p1,TRINITY_DN12008_c0_g1_i3.p1,TRINITY_DN12008_c0_g1_i4.p1,TRINITY_DN12008_c0_g1_i6.p1,TRINITY_DN47894_c0_g1_i4.p1,TRINITY_DN47894_c0_g1_i6.p1
605	DCAR_008369	Lj3g0003536.2,LjContig00312_ERROPOS870357g0002435.1	TRINITY_DN13538_c0_g1_i1.p1,TRINITY_DN13538_c0_g1_i10.p1,TRINITY_DN13538_c0_g1_i11.p1,TRINITY_DN13538_c0_g1_i12.p1,TRINITY_DN13538_c0_g1_i3.p1,TRINITY_DN32_c0_g1_i10.p1,TRINITY_DN32_c0_g1_i3.p1
606	DCAR_007393,DCAR_005897	LjContig00155g0008799.2,Lj6g0013077.1	TRINITY_DN3340_c1_g1_i4.p1,TRINITY_DN3340_c1_g1_i5.p1,TRINITY_DN3340_c1_g1_i7.p1,TRINITY_DN3340_c1_g1_i8.p1,TRINITY_DN3340_c1_g1_i9.p1,TRINITY_DN3340_c1_g2_i1.p1
607	DCAR_007755,DCAR_009166,DCAR_013392,DCAR_013391,DCAR_013389,DCAR_013390	Lj1g0017693.1	TRINITY_DN30282_c0_g1_i1.p1,TRINITY_DN30282_c0_g1_i2.p1,TRINITY_DN30282_c0_g1_i3.p1
608	DCAR_005540	Lj1g0011997.1,Lj5g0003089.1	TRINITY_DN607_c0_g1_i1.p1,TRINITY_DN607_c0_g1_i2.p1,TRINITY_DN607_c0_g1_i3.p1,TRINITY_DN607_c0_g1_i5.p1,TRINITY_DN607_c0_g1_i6.p1,TRINITY_DN607_c0_g1_i7.p1,TRINITY_DN607_c0_g1_i8.p1
609	DCAR_005928,DCAR_007415	Lj3g0022973.1	TRINITY_DN19513_c0_g1_i2.p1,TRINITY_DN19513_c0_g1_i3.p1,TRINITY_DN3858_c0_g1_i1.p1,TRINITY_DN3858_c0_g2_i2.p1,TRINITY_DN3858_c0_g2_i3.p1,TRINITY_DN3858_c0_g2_i4.p1,TRINITY_DN3858_c0_g2_i5.p1
610	DCAR_006161,DCAR_010351,DCAR_012197	Lj1g0028158.1,Lj3g0011788.1	TRINITY_DN8665_c0_g2_i1.p1,TRINITY_DN8665_c0_g2_i2.p1,TRINITY_DN8665_c0_g2_i4.p1,TRINITY_DN8665_c0_g2_i5.p1,TRINITY_DN8665_c0_g2_i7.p1
611	DCAR_007191,DCAR_030038	Lj2g0008749.1,Lj4g0008988.1	TRINITY_DN1706_c0_g1_i1.p1,TRINITY_DN1706_c0_g1_i2.p1,TRINITY_DN1706_c0_g1_i3.p1,TRINITY_DN6433_c0_g1_i1.p1,TRINITY_DN6433_c0_g1_i3.p1,TRINITY_DN6433_c0_g1_i5.p1
612	DCAR_006422,DCAR_005032,DCAR_019914	Lj5g0018302.1,Lj5g0010349.1,Lj5g0026814.1,Lj2g0018357.1,Lj2g0012913.1,Lj4g0017684.1	TRINITY_DN1004_c1_g1_i2.p1
613	DCAR_007225	Lj5g0010874.1,Lj2g0005913.1	TRINITY_DN5845_c0_g1_i1.p1,TRINITY_DN5845_c0_g1_i11.p1,TRINITY_DN5845_c0_g1_i13.p1,TRINITY_DN5845_c0_g1_i15.p1,TRINITY_DN5845_c0_g1_i16.p1,TRINITY_DN5845_c0_g1_i3.p1,TRINITY_DN5845_c0_g1_i6.p1
614	DCAR_007442,DCAR_005963	Lj3g0017284.1,Lj3g0023191.1	TRINITY_DN5733_c0_g1_i1.p1,TRINITY_DN5733_c0_g1_i2.p1,TRINITY_DN5733_c0_g1_i3.p1,TRINITY_DN5733_c0_g1_i5.p1,TRINITY_DN5733_c0_g1_i6.p1,TRINITY_DN5733_c0_g1_i8.p1
615	DCAR_008431	Lj2g0004762.1	TRINITY_DN1006_c0_g1_i1.p1,TRINITY_DN1006_c0_g1_i2.p1,TRINITY_DN1006_c0_g1_i3.p1,TRINITY_DN1006_c0_g1_i4.p1,TRINITY_DN1006_c0_g1_i5.p1,TRINITY_DN1006_c0_g1_i6.p1,TRINITY_DN1006_c0_g1_i7.p1,TRINITY_DN1006_c0_g1_i8.p1
616	DCAR_007141,DCAR_031035	Lj2g0013241.1	TRINITY_DN31570_c0_g1_i1.p1,TRINITY_DN31570_c0_g1_i3.p1,TRINITY_DN31570_c0_g2_i1.p1,TRINITY_DN31570_c0_g2_i3.p1,TRINITY_DN7426_c0_g1_i1.p1,TRINITY_DN7426_c0_g1_i10.p1,TRINITY_DN7426_c0_g1_i8.p1
617	DCAR_007558	Lj3g0009600.1,Lj3g0025298.1	TRINITY_DN854_c0_g1_i1.p1,TRINITY_DN854_c0_g1_i10.p1,TRINITY_DN854_c0_g1_i12.p1,TRINITY_DN854_c0_g1_i14.p1,TRINITY_DN854_c0_g1_i5.p1,TRINITY_DN854_c0_g1_i7.p1,TRINITY_DN854_c0_g1_i9.p1
618	DCAR_007743,DCAR_013367,DCAR_020774	Lj1g0007531.1,Lj5g0007324.2	TRINITY_DN4608_c0_g1_i1.p1,TRINITY_DN4608_c0_g1_i2.p1,TRINITY_DN4608_c0_g1_i3.p1,TRINITY_DN4608_c0_g1_i4.p1,TRINITY_DN4608_c0_g1_i5.p1
619	DCAR_006489,DCAR_029893	Lj1g0008504.1	TRINITY_DN1074_c0_g1_i1.p1,TRINITY_DN1074_c0_g1_i11.p1,TRINITY_DN1074_c0_g1_i13.p1,TRINITY_DN1074_c0_g1_i5.p1,TRINITY_DN1074_c0_g1_i6.p1,TRINITY_DN1074_c0_g1_i7.p1,TRINITY_DN1074_c0_g1_i8.p1
620	DCAR_007354	Lj6g0014994.3	TRINITY_DN6071_c0_g1_i1.p1,TRINITY_DN6071_c0_g1_i10.p1,TRINITY_DN6071_c0_g1_i11.p1,TRINITY_DN6071_c0_g1_i2.p1,TRINITY_DN6071_c0_g1_i3.p1,TRINITY_DN6071_c0_g1_i4.p1,TRINITY_DN6071_c0_g1_i7.p1,TRINITY_DN6071_c0_g1_i8.p1
621	DCAR_006399,DCAR_019068	Lj5g0007739.1	TRINITY_DN2360_c0_g1_i1.p1,TRINITY_DN2360_c0_g1_i2.p1,TRINITY_DN2360_c0_g1_i4.p1,TRINITY_DN2360_c0_g1_i5.p1,TRINITY_DN2360_c0_g1_i7.p1,TRINITY_DN2360_c0_g1_i8.p1,TRINITY_DN2360_c0_g1_i9.p1
622	DCAR_008665	Lj3g0012795.1	TRINITY_DN720_c0_g1_i1.p1,TRINITY_DN720_c0_g1_i10.p1,TRINITY_DN720_c0_g1_i11.p1,TRINITY_DN720_c0_g1_i12.p1,TRINITY_DN720_c0_g1_i4.p1,TRINITY_DN720_c0_g1_i5.p1,TRINITY_DN720_c0_g1_i8.p1,TRINITY_DN720_c0_g1_i9.p1
623	DCAR_006592,DCAR_029303	Lj1g0024740.1,Lj5g0015599.1	TRINITY_DN8543_c0_g1_i1.p1,TRINITY_DN8543_c0_g1_i2.p1,TRINITY_DN8543_c0_g1_i3.p1,TRINITY_DN8543_c0_g1_i4.p1,TRINITY_DN8543_c0_g1_i7.p1,TRINITY_DN8543_c0_g1_i8.p1
624	DCAR_008208	Lj2g0027923.1,Lj2g0001165.1	TRINITY_DN8645_c0_g1_i1.p1,TRINITY_DN8645_c0_g1_i2.p1,TRINITY_DN8645_c0_g1_i3.p1,TRINITY_DN8645_c0_g1_i4.p1,TRINITY_DN8645_c0_g1_i7.p1,TRINITY_DN8645_c0_g1_i8.p1,TRINITY_DN8645_c0_g1_i9.p1
625	DCAR_010764	Lj2g0014308.1	TRINITY_DN18_c0_g1_i10.p1,TRINITY_DN18_c0_g1_i12.p1,TRINITY_DN18_c0_g1_i15.p1,TRINITY_DN18_c0_g1_i2.p1,TRINITY_DN18_c0_g1_i3.p1,TRINITY_DN18_c0_g1_i6.p1,TRINITY_DN18_c0_g1_i7.p1,TRINITY_DN18_c0_g1_i9.p1
626	DCAR_009722,DCAR_009721,DCAR_009720,DCAR_009718,DCAR_022492	Lj3g0005442.1,Lj3g0009849.1,Lj3g0027920.1,Lj3g0014455.1,Lj3g0027486.1	*
627	DCAR_009127,DCAR_013651	Lj1g0014460.1	TRINITY_DN4049_c0_g1_i1.p1,TRINITY_DN4049_c0_g1_i2.p1,TRINITY_DN4049_c0_g1_i3.p1,TRINITY_DN4049_c0_g1_i4.p1,TRINITY_DN4049_c0_g1_i5.p1,TRINITY_DN4049_c0_g1_i6.p1,TRINITY_DN4049_c0_g1_i7.p1
628	DCAR_010010,DCAR_010008,DCAR_022504	Lj1g0023672.1,Lj2g0017020.1,Lj4g0000507.1	TRINITY_DN990_c0_g1_i1.p1,TRINITY_DN990_c0_g1_i2.p1,TRINITY_DN990_c0_g1_i4.p1,TRINITY_DN990_c0_g1_i5.p2
629	DCAR_012193,DCAR_013384	Lj3g0025857.2,Lj2g0002542.2,Lj2g0028070.2,Lj6g0004571.1	TRINITY_DN8264_c0_g1_i1.p1,TRINITY_DN8264_c0_g1_i2.p1,TRINITY_DN8264_c0_g1_i4.p1,TRINITY_DN8264_c0_g1_i6.p1
630	DCAR_009466	Lj1g0009466.1	TRINITY_DN13141_c0_g1_i1.p1,TRINITY_DN13141_c0_g1_i10.p1,TRINITY_DN13141_c0_g1_i12.p1,TRINITY_DN13141_c0_g1_i2.p1,TRINITY_DN13141_c0_g1_i4.p1,TRINITY_DN13141_c0_g1_i7.p1,TRINITY_DN13141_c0_g1_i8.p1,TRINITY_DN13141_c0_g1_i9.p1
631	DCAR_012515	Lj1g0001612.1,Lj5g0010523.1	TRINITY_DN5985_c0_g1_i10.p1,TRINITY_DN5985_c0_g1_i12.p1,TRINITY_DN5985_c0_g1_i13.p1,TRINITY_DN5985_c0_g1_i15.p1,TRINITY_DN5985_c0_g1_i16.p1,TRINITY_DN5985_c0_g1_i7.p1,TRINITY_DN5985_c0_g1_i8.p1
632	DCAR_009338,DCAR_017772	Lj6g0012399.1,Lj4g0024712.1	TRINITY_DN12514_c0_g1_i2.p1,TRINITY_DN12514_c0_g1_i5.p1,TRINITY_DN12514_c0_g1_i8.p1,TRINITY_DN1308_c0_g1_i15.p1,TRINITY_DN1308_c0_g1_i17.p1,TRINITY_DN1308_c0_g1_i31.p1
633	DCAR_011720	Lj6g0006886.1	TRINITY_DN181_c0_g1_i1.p1,TRINITY_DN181_c0_g1_i2.p1,TRINITY_DN181_c0_g1_i3.p1,TRINITY_DN181_c0_g1_i5.p1,TRINITY_DN181_c0_g1_i6.p1,TRINITY_DN6696_c0_g2_i1.p1,TRINITY_DN6696_c0_g2_i2.p1,TRINITY_DN6696_c0_g2_i3.p1
634	DCAR_009072,DCAR_016912,DCAR_013455,DCAR_020683	Lj1g0026823.1,Lj3g0016584.2,Lj5g0005651.1	TRINITY_DN1463_c0_g1_i13.p1,TRINITY_DN1463_c0_g1_i14.p1,TRINITY_DN1463_c0_g1_i6.p1
635	DCAR_009915,DCAR_009716	Lj4g0005189.1	TRINITY_DN4912_c0_g1_i1.p1,TRINITY_DN4912_c0_g1_i3.p1,TRINITY_DN4912_c0_g1_i4.p1,TRINITY_DN4912_c0_g1_i5.p1,TRINITY_DN4912_c0_g1_i6.p1,TRINITY_DN4912_c0_g1_i7.p1,TRINITY_DN4912_c0_g1_i8.p1
636	DCAR_009500,DCAR_009501,DCAR_013884	Lj1g0017044.1,Lj1g0028225.1,Lj1g0024710.1,Lj5g0022888.1	TRINITY_DN21121_c0_g1_i1.p1,TRINITY_DN21121_c0_g1_i2.p1,TRINITY_DN6492_c1_g1_i1.p1
637	DCAR_011723	Lj3g0023398.1,LjContig00141g0007763.1,Lj6g0024776.1	TRINITY_DN3058_c0_g1_i12.p1,TRINITY_DN3058_c0_g1_i2.p1,TRINITY_DN3058_c0_g1_i4.p1,TRINITY_DN3058_c0_g1_i6.p1,TRINITY_DN3058_c0_g1_i8.p1,TRINITY_DN3058_c0_g1_i9.p1
638	DCAR_008814,DCAR_010871	Lj1g0016709.1,Lj5g0022036.1	TRINITY_DN3658_c0_g2_i1.p1,TRINITY_DN3658_c0_g2_i2.p1,TRINITY_DN765_c0_g1_i1.p1,TRINITY_DN765_c0_g1_i2.p1,TRINITY_DN765_c0_g2_i1.p1,TRINITY_DN765_c0_g2_i2.p1
639	DCAR_009015,DCAR_009014	Lj3g0000963.1,Lj6g0022690.1,Lj6g0025855.1,Lj4g0020319.1,Lj4g0000540.1,Lj4g0023686.1,Lj4g0008143.1,Lj4g0011175.1	*
640	DCAR_010171,DCAR_014026	Lj4g0023225.1	TRINITY_DN1527_c2_g1_i1.p1,TRINITY_DN1527_c2_g1_i3.p1,TRINITY_DN1527_c2_g1_i5.p1,TRINITY_DN1527_c2_g1_i6.p1,TRINITY_DN1527_c2_g1_i7.p1,TRINITY_DN1527_c2_g1_i8.p1,TRINITY_DN1527_c2_g1_i9.p1
641	DCAR_009039,DCAR_013581	Lj1g0008278.1,Lj3g0021146.1	TRINITY_DN20599_c0_g1_i1.p1,TRINITY_DN20599_c0_g1_i2.p1,TRINITY_DN20599_c0_g1_i3.p1,TRINITY_DN20599_c0_g1_i5.p1,TRINITY_DN20599_c0_g1_i7.p1,TRINITY_DN20599_c0_g1_i8.p1
642	DCAR_010130	Lj1g0013775.1,Lj5g0013333.1,Lj4g0009160.1	TRINITY_DN4120_c0_g1_i1.p1,TRINITY_DN4120_c0_g1_i2.p1,TRINITY_DN4120_c0_g1_i5.p1,TRINITY_DN462_c0_g2_i1.p1,TRINITY_DN462_c0_g2_i2.p1,TRINITY_DN462_c0_g2_i3.p1
643	DCAR_012644,DCAR_013283	Lj3g0006900.1,Lj3g0002558.1,Lj3g0025043.1,Lj5g0028068.1,Lj5g0007991.1	TRINITY_DN5759_c0_g1_i2.p1,TRINITY_DN5759_c0_g1_i4.p1,TRINITY_DN5759_c0_g1_i6.p1
644	DCAR_012714,DCAR_029789	Lj1g0016963.1,Lj3g0013969.1,Lj6g0020445.1	TRINITY_DN13887_c0_g1_i1.p1,TRINITY_DN13887_c0_g1_i2.p1,TRINITY_DN13887_c0_g1_i4.p1,TRINITY_DN24843_c0_g1_i6.p1,TRINITY_DN6930_c0_g1_i4.p1
645	DCAR_010193	Lj4g0013069.1	TRINITY_DN17280_c0_g1_i1.p1,TRINITY_DN17280_c0_g1_i2.p1,TRINITY_DN17280_c0_g1_i3.p1,TRINITY_DN17280_c0_g1_i4.p1,TRINITY_DN17280_c0_g1_i5.p1,TRINITY_DN17280_c0_g1_i6.p1,TRINITY_DN20678_c0_g1_i1.p1,TRINITY_DN87201_c0_g1_i1.p1
646	DCAR_010903	Lj1g0014227.1,Lj1g0015601.1,Lj5g0024104.1	TRINITY_DN5425_c0_g1_i12.p1,TRINITY_DN5425_c0_g1_i4.p1,TRINITY_DN5425_c0_g1_i5.p1,TRINITY_DN5425_c0_g1_i8.p1,TRINITY_DN6312_c0_g1_i1.p1,TRINITY_DN6312_c0_g1_i6.p1
647	DCAR_011016	Lj3g0008935.1,Lj3g0004635.1,Lj3g0019753.1,Lj3g0017982.1,Lj2g0012796.1,Lj2g0016556.1,Lj2g0000635.1,Lj2g0007297.1,Lj2g0019664.1	*
648	DCAR_010766,DCAR_012486	Lj5g0020766.1,Lj4g0007346.1	TRINITY_DN4670_c0_g1_i10.p1,TRINITY_DN6985_c0_g1_i1.p1,TRINITY_DN6985_c0_g1_i4.p1,TRINITY_DN6985_c0_g1_i6.p1,TRINITY_DN6985_c0_g1_i7.p1,TRINITY_DN6985_c0_g1_i8.p1
649	DCAR_010547,DCAR_014572	Lj3g0016787.2,LjContig00222g0017614.1	TRINITY_DN2682_c0_g1_i1.p1,TRINITY_DN2682_c0_g1_i2.p1,TRINITY_DN2682_c0_g1_i3.p1,TRINITY_DN2682_c0_g1_i4.p1,TRINITY_DN2682_c0_g1_i5.p1,TRINITY_DN2682_c0_g1_i6.p1
650	DCAR_009059,DCAR_029682,DCAR_020486	Lj3g0009321.1	TRINITY_DN1071_c0_g1_i1.p1,TRINITY_DN1071_c0_g1_i10.p1,TRINITY_DN1071_c0_g1_i5.p1,TRINITY_DN1071_c0_g1_i6.p1,TRINITY_DN1071_c0_g1_i8.p1,TRINITY_DN1071_c0_g1_i9.p1
651	DCAR_012184	Lj3g0020685.1	TRINITY_DN6090_c0_g1_i1.p1,TRINITY_DN6090_c0_g1_i2.p1,TRINITY_DN6090_c0_g1_i3.p1,TRINITY_DN6090_c0_g1_i5.p1,TRINITY_DN6090_c0_g1_i6.p1,TRINITY_DN6090_c0_g1_i7.p1,TRINITY_DN6090_c0_g1_i8.p1,TRINITY_DN6090_c0_g1_i9.p1
652	DCAR_010628	Lj1g0016537.1,Lj1g0004830.1	TRINITY_DN13559_c0_g1_i1.p1,TRINITY_DN13559_c0_g1_i2.p1,TRINITY_DN13559_c0_g1_i3.p1,TRINITY_DN13559_c0_g1_i4.p1,TRINITY_DN20448_c0_g1_i1.p1,TRINITY_DN20448_c0_g1_i2.p1,TRINITY_DN20448_c0_g1_i3.p1
653	DCAR_009802,DCAR_029286	LjContig00049g0022857.1,Lj6g0016917.1	TRINITY_DN658_c0_g1_i1.p1,TRINITY_DN658_c0_g1_i2.p1,TRINITY_DN826_c0_g1_i1.p1,TRINITY_DN826_c0_g1_i3.p1,TRINITY_DN826_c0_g1_i7.p1,TRINITY_DN826_c0_g1_i8.p1
654	DCAR_009126,DCAR_013652,DCAR_020592	Lj1g0012471.1	TRINITY_DN3290_c0_g1_i1.p1,TRINITY_DN3290_c0_g1_i2.p1,TRINITY_DN3290_c0_g1_i3.p1,TRINITY_DN3290_c0_g1_i4.p1,TRINITY_DN3290_c0_g1_i5.p1,TRINITY_DN3290_c0_g1_i6.p1
655	DCAR_012696,DCAR_018619	Lj1g0001266.1	TRINITY_DN1999_c0_g1_i1.p1,TRINITY_DN1999_c0_g1_i3.p1,TRINITY_DN1999_c0_g1_i4.p1,TRINITY_DN1999_c0_g1_i5.p1,TRINITY_DN929_c0_g1_i3.p1,TRINITY_DN929_c0_g1_i4.p1,TRINITY_DN929_c0_g1_i6.p1
656	DCAR_012641,DCAR_017901,DCAR_019371	Lj3g0026716.1,Lj6g0015999.1	TRINITY_DN20323_c0_g1_i2.p1,TRINITY_DN3539_c0_g1_i1.p1,TRINITY_DN3539_c0_g1_i3.p1,TRINITY_DN3539_c0_g1_i4.p1,TRINITY_DN3539_c0_g1_i6.p1
657	DCAR_009186	Lj1g0006397.2,Lj5g0008730.1	TRINITY_DN479_c0_g1_i11.p1,TRINITY_DN479_c0_g1_i2.p1,TRINITY_DN479_c0_g1_i3.p1,TRINITY_DN479_c0_g1_i4.p1,TRINITY_DN479_c0_g1_i7.p1,TRINITY_DN479_c0_g1_i8.p1,TRINITY_DN479_c0_g1_i9.p1
658	DCAR_030193,DCAR_030191,DCAR_030204,DCAR_030190	*	TRINITY_DN1343_c0_g1_i1.p1,TRINITY_DN1343_c0_g1_i10.p1,TRINITY_DN1343_c0_g1_i11.p1,TRINITY_DN1343_c0_g1_i14.p1,TRINITY_DN1343_c0_g1_i16.p1,TRINITY_DN1343_c0_g1_i7.p1
659	DCAR_029165,DCAR_029167,DCAR_029938,DCAR_029166,DCAR_021947	*	TRINITY_DN2148_c0_g1_i1.p1,TRINITY_DN2148_c0_g1_i2.p1,TRINITY_DN2148_c0_g1_i3.p1,TRINITY_DN2148_c0_g1_i4.p1,TRINITY_DN2148_c0_g1_i5.p1
660	DCAR_030841	Lj3g0021746.1,Lj6g0004130.1	TRINITY_DN35948_c0_g1_i1.p1,TRINITY_DN3865_c1_g1_i1.p1,TRINITY_DN3865_c1_g1_i2.p1,TRINITY_DN3865_c1_g1_i3.p1,TRINITY_DN3865_c1_g1_i5.p1,TRINITY_DN3865_c1_g1_i6.p1,TRINITY_DN3865_c1_g1_i8.p1
661	DCAR_029300,DCAR_029302,DCAR_015806	Lj1g0020717.1,Lj5g0012864.1	TRINITY_DN13031_c0_g1_i1.p1,TRINITY_DN1346_c0_g1_i1.p1,TRINITY_DN1346_c0_g1_i10.p1,TRINITY_DN1346_c0_g1_i3.p1,TRINITY_DN1346_c0_g1_i5.p1
662	DCAR_030317,DCAR_030318	Lj4g0019755.1,Lj4g0008630.1	TRINITY_DN652_c0_g1_i1.p1,TRINITY_DN652_c0_g1_i11.p1,TRINITY_DN652_c0_g1_i12.p1,TRINITY_DN652_c0_g1_i13.p1,TRINITY_DN652_c0_g1_i3.p1,TRINITY_DN652_c0_g1_i5.p1
663	DCAR_031091,DCAR_019245	Lj1g0010727.1,Lj2g0015842.1,Lj4g0012447.1,Lj4g0008825.1	TRINITY_DN4032_c0_g1_i1.p1,TRINITY_DN4032_c0_g1_i2.p1,TRINITY_DN6016_c0_g1_i1.p1,TRINITY_DN6016_c0_g1_i2.p1
664	DCAR_030330	Lj4g0002360.1	TRINITY_DN10536_c0_g1_i1.p1,TRINITY_DN10536_c0_g1_i2.p1,TRINITY_DN10536_c0_g1_i3.p1,TRINITY_DN10536_c0_g1_i4.p1,TRINITY_DN10536_c0_g1_i6.p1,TRINITY_DN10536_c0_g1_i7.p1,TRINITY_DN10536_c0_g1_i8.p1,TRINITY_DN10536_c0_g1_i9.p1
665	DCAR_030792	Lj5g0019622.1	TRINITY_DN4833_c0_g1_i1.p1,TRINITY_DN4833_c0_g1_i2.p1,TRINITY_DN4833_c0_g1_i3.p1,TRINITY_DN4833_c0_g1_i5.p1,TRINITY_DN4833_c0_g1_i6.p1,TRINITY_DN4833_c0_g1_i7.p1,TRINITY_DN4833_c0_g1_i8.p1,TRINITY_DN4833_c0_g1_i9.p1
666	DCAR_029686	Lj3g0004505.1,Lj3g0013954.1	TRINITY_DN4137_c0_g1_i1.p1,TRINITY_DN4137_c0_g1_i3.p1,TRINITY_DN4137_c0_g1_i4.p1,TRINITY_DN4137_c0_g1_i5.p1,TRINITY_DN4137_c0_g1_i6.p1,TRINITY_DN4137_c0_g1_i7.p1,TRINITY_DN4137_c0_g1_i8.p1
667	DCAR_016656,DCAR_014371	Lj1g0006258.1,Lj1g0018738.1	TRINITY_DN1249_c0_g1_i1.p1,TRINITY_DN1249_c0_g1_i10.p1,TRINITY_DN1249_c0_g1_i12.p1,TRINITY_DN1249_c0_g1_i2.p1,TRINITY_DN1249_c0_g1_i5.p1,TRINITY_DN1249_c0_g1_i7.p1
668	DCAR_017612,DCAR_013756	Lj3g0020124.1	TRINITY_DN5479_c0_g1_i1.p1,TRINITY_DN5479_c0_g1_i2.p1,TRINITY_DN5479_c0_g1_i3.p1,TRINITY_DN5479_c0_g1_i4.p1,TRINITY_DN5479_c0_g1_i5.p1,TRINITY_DN5479_c0_g1_i6.p1,TRINITY_DN5479_c0_g1_i7.p1
669	DCAR_016902,DCAR_013320	LjContig00049g0018551.1,Lj6g0005626.1	TRINITY_DN39752_c0_g1_i2.p1,TRINITY_DN39752_c0_g1_i3.p1,TRINITY_DN63833_c1_g1_i1.p1,TRINITY_DN63833_c1_g1_i2.p1,TRINITY_DN63833_c1_g1_i3.p1,TRINITY_DN63833_c1_g1_i4.p1
670	DCAR_019059	Lj5g0009089.1	TRINITY_DN12702_c0_g2_i1.p1,TRINITY_DN12702_c0_g2_i2.p1,TRINITY_DN12702_c0_g2_i3.p1,TRINITY_DN12702_c0_g2_i4.p1,TRINITY_DN9751_c0_g1_i1.p1,TRINITY_DN9751_c0_g1_i2.p1,TRINITY_DN9751_c0_g1_i3.p1,TRINITY_DN9751_c0_g1_i4.p1
671	DCAR_016789	Lj2g0022367.1,Lj4g0027136.1	TRINITY_DN33_c0_g1_i1.p1,TRINITY_DN33_c0_g1_i11.p1,TRINITY_DN33_c0_g1_i3.p1,TRINITY_DN33_c0_g1_i4.p1,TRINITY_DN33_c0_g1_i5.p1,TRINITY_DN33_c0_g1_i7.p1,TRINITY_DN33_c0_g1_i8.p1
672	DCAR_019139,DCAR_019141,DCAR_019138,DCAR_019142	Lj1g0000301.1,Lj3g0022883.1,Lj4g0012074.1,Lj4g0006473.1,Lj4g0025779.1	TRINITY_DN36311_c0_g2_i1.p1
673	DCAR_019406,DCAR_017915,DCAR_014804	Lj6g0015739.1,Lj4g0017015.1	TRINITY_DN1564_c0_g1_i11.p1,TRINITY_DN1564_c0_g1_i12.p1,TRINITY_DN1564_c0_g1_i5.p1,TRINITY_DN1564_c0_g1_i7.p1,TRINITY_DN1564_c0_g1_i9.p1
674	DCAR_019368	Lj6g0013865.1	TRINITY_DN161_c0_g1_i12.p1,TRINITY_DN161_c0_g1_i14.p1,TRINITY_DN161_c0_g1_i15.p1,TRINITY_DN161_c0_g1_i2.p1,TRINITY_DN161_c0_g1_i21.p1,TRINITY_DN161_c0_g1_i7.p1,TRINITY_DN161_c0_g1_i8.p1,TRINITY_DN161_c0_g1_i9.p1
675	DCAR_019330	Lj1g0004932.1,LjContig00408g0011040.1,Lj4g0018899.1	TRINITY_DN1780_c0_g1_i3.p1,TRINITY_DN1780_c0_g1_i4.p1,TRINITY_DN1780_c0_g1_i8.p1,TRINITY_DN2598_c0_g1_i4.p1,TRINITY_DN2598_c0_g1_i7.p1,TRINITY_DN2598_c0_g1_i9.p1
676	DCAR_017105,DCAR_013198,DCAR_022589	LjContig00272g0009729.1,Lj6g0003977.1	TRINITY_DN6649_c0_g1_i1.p1,TRINITY_DN6649_c0_g1_i2.p1,TRINITY_DN6649_c0_g1_i3.p1,TRINITY_DN6649_c0_g1_i5.p1,TRINITY_DN6649_c0_g1_i7.p1
677	DCAR_017016,DCAR_017017,DCAR_013556,DCAR_019841	Lj1g0027593.1,Lj5g0003065.1	TRINITY_DN15195_c1_g3_i1.p1,TRINITY_DN15195_c1_g4_i1.p1,TRINITY_DN72711_c0_g1_i1.p1,TRINITY_DN81390_c0_g1_i1.p1
678	DCAR_017396,DCAR_014104	Lj1g0025637.1,Lj1g0023829.1	TRINITY_DN4793_c0_g1_i2.p1,TRINITY_DN4793_c0_g1_i3.p1,TRINITY_DN4793_c0_g1_i4.p1,TRINITY_DN4793_c0_g1_i5.p1,TRINITY_DN4793_c0_g1_i6.p1,TRINITY_DN4793_c0_g1_i7.p1
679	DCAR_019422,DCAR_019421,DCAR_012791	Lj5g0021227.1	TRINITY_DN4513_c0_g1_i1.p1,TRINITY_DN4513_c0_g1_i3.p1,TRINITY_DN4513_c0_g1_i4.p1,TRINITY_DN4513_c0_g1_i5.p1,TRINITY_DN4513_c0_g1_i6.p1,TRINITY_DN4513_c0_g2_i2.p1
680	DCAR_018803	Lj3g0017275.1,Lj3g0024486.1	TRINITY_DN519_c0_g1_i1.p1,TRINITY_DN519_c0_g1_i2.p1,TRINITY_DN519_c0_g1_i3.p1,TRINITY_DN519_c0_g1_i5.p1,TRINITY_DN519_c0_g1_i6.p1,TRINITY_DN519_c0_g1_i7.p1,TRINITY_DN519_c0_g1_i8.p1
681	DCAR_016634,DCAR_013206,DCAR_015381,DCAR_022600	LjContig00272g0001847.1,Lj6g0027961.1	TRINITY_DN4330_c0_g1_i3.p1,TRINITY_DN4330_c0_g1_i4.p1,TRINITY_DN4330_c0_g1_i6.p1,TRINITY_DN4330_c0_g1_i7.p1
682	DCAR_019315,DCAR_012853	Lj1g0027025.1	TRINITY_DN4127_c0_g2_i1.p3,TRINITY_DN4127_c0_g2_i3.p1,TRINITY_DN4127_c0_g3_i1.p1,TRINITY_DN4127_c0_g3_i2.p1,TRINITY_DN4127_c0_g3_i3.p1,TRINITY_DN4127_c0_g3_i5.p1,TRINITY_DN4127_c0_g3_i6.p1
683	DCAR_031979	Lj4g0015144.1	TRINITY_DN1450_c1_g1_i1.p4,TRINITY_DN19936_c0_g1_i4.p1,TRINITY_DN19936_c0_g1_i6.p1,TRINITY_DN19936_c0_g1_i8.p1,TRINITY_DN2496_c0_g1_i4.p2,TRINITY_DN46948_c0_g1_i1.p1,TRINITY_DN46948_c0_g1_i2.p1,TRINITY_DN46948_c0_g1_i6.p1
684	DCAR_017723,DCAR_014960	Lj1g0013488.1,Lj5g0001564.1	TRINITY_DN8236_c0_g1_i1.p1,TRINITY_DN8236_c0_g1_i11.p1,TRINITY_DN8236_c0_g1_i5.p1,TRINITY_DN8236_c0_g1_i6.p1,TRINITY_DN8236_c0_g1_i7.p1,TRINITY_DN8236_c0_g1_i8.p1
685	DCAR_016568	Lj1g0015250.1	TRINITY_DN13402_c0_g1_i1.p1,TRINITY_DN13402_c0_g1_i10.p1,TRINITY_DN13402_c0_g1_i3.p1,TRINITY_DN13402_c0_g1_i5.p1,TRINITY_DN13402_c0_g1_i6.p1,TRINITY_DN13402_c0_g1_i8.p1,TRINITY_DN13402_c0_g1_i9.p1,TRINITY_DN42125_c0_g1_i2.p1
686	DCAR_016793	Lj1g0023581.1,Lj2g0003141.1,Lj4g0005972.1	TRINITY_DN2142_c0_g1_i2.p1,TRINITY_DN2142_c0_g1_i3.p1,TRINITY_DN2142_c0_g1_i4.p1,TRINITY_DN3672_c0_g2_i1.p1,TRINITY_DN3672_c0_g2_i3.p1,TRINITY_DN3672_c0_g3_i1.p1
687	DCAR_019802	Lj6g0011356.1,Lj4g0019846.1	TRINITY_DN4302_c0_g1_i2.p1,TRINITY_DN4302_c0_g1_i3.p1,TRINITY_DN4302_c0_g1_i4.p1,TRINITY_DN4302_c0_g1_i5.p1,TRINITY_DN4302_c0_g1_i6.p1,TRINITY_DN4302_c0_g1_i7.p1,TRINITY_DN4302_c0_g1_i8.p1
688	DCAR_017161,DCAR_021011	Lj3g0011696.1	TRINITY_DN5853_c0_g1_i10.p2,TRINITY_DN5853_c0_g1_i2.p2,TRINITY_DN5853_c0_g1_i3.p2,TRINITY_DN5853_c0_g1_i5.p2,TRINITY_DN5853_c0_g1_i6.p2,TRINITY_DN5853_c0_g1_i7.p2,TRINITY_DN5853_c0_g1_i8.p2
689	DCAR_018132	Lj5g0024669.1	TRINITY_DN15710_c1_g2_i1.p1,TRINITY_DN15710_c1_g2_i2.p1,TRINITY_DN2635_c0_g1_i1.p1,TRINITY_DN3378_c2_g1_i1.p1,TRINITY_DN3378_c2_g1_i2.p1,TRINITY_DN3842_c0_g1_i1.p1,TRINITY_DN8012_c0_g1_i1.p1,TRINITY_DN86807_c0_g1_i1.p1
690	DCAR_017085,DCAR_013228	LjContig00081g0007565.2	TRINITY_DN615_c0_g1_i1.p1,TRINITY_DN615_c0_g1_i10.p1,TRINITY_DN615_c0_g1_i12.p1,TRINITY_DN615_c0_g1_i15.p1,TRINITY_DN615_c0_g1_i2.p1,TRINITY_DN615_c0_g1_i5.p1,TRINITY_DN615_c0_g1_i9.p1
691	DCAR_018642	*	TRINITY_DN17905_c0_g1_i11.p1,TRINITY_DN17905_c0_g1_i3.p1,TRINITY_DN17905_c0_g1_i4.p1,TRINITY_DN17905_c0_g1_i5.p1,TRINITY_DN17905_c0_g1_i7.p1,TRINITY_DN453_c0_g1_i11.p2,TRINITY_DN453_c0_g1_i11.p3,TRINITY_DN453_c0_g1_i13.p2,TRINITY_DN453_c0_g1_i20.p4
692	DCAR_016904,DCAR_013468,DCAR_020674	LjContig00564g0009059.1,Lj6g0004316.1	TRINITY_DN12_c0_g1_i11.p1,TRINITY_DN12_c0_g1_i4.p1,TRINITY_DN12_c0_g1_i6.p1,TRINITY_DN12_c0_g1_i7.p1,TRINITY_DN12_c0_g1_i8.p1
693	DCAR_017401	Lj1g0014313.1,Lj5g0013947.1	TRINITY_DN48611_c0_g1_i1.p1,TRINITY_DN48611_c0_g1_i10.p1,TRINITY_DN48611_c0_g1_i2.p1,TRINITY_DN48611_c0_g1_i4.p1,TRINITY_DN48611_c0_g1_i6.p1,TRINITY_DN48611_c0_g1_i7.p1,TRINITY_DN48611_c0_g1_i8.p1
694	DCAR_019332	Lj1g0016448.1,Lj1g0007435.1,LjContig00408g0019640.1,Lj2g0016079.1	TRINITY_DN6570_c0_g1_i1.p1,TRINITY_DN6570_c0_g1_i3.p1,TRINITY_DN6570_c0_g1_i5.p1,TRINITY_DN7313_c1_g1_i2.p1,TRINITY_DN7313_c1_g1_i4.p1
695	DCAR_017808,DCAR_014888	Lj1g0020083.1,Lj5g0018813.1,Lj4g0020127.1	TRINITY_DN869_c0_g1_i3.p1,TRINITY_DN869_c0_g1_i4.p1,TRINITY_DN869_c0_g1_i6.p1,TRINITY_DN869_c0_g1_i8.p1,TRINITY_DN9625_c0_g1_i2.p1
696	DCAR_016923,DCAR_013431,DCAR_020720	Lj1g0013142.1,Lj5g0026535.1	TRINITY_DN1209_c0_g1_i1.p1,TRINITY_DN1209_c0_g2_i2.p1,TRINITY_DN24339_c0_g1_i1.p1,TRINITY_DN24339_c0_g1_i4.p1,TRINITY_DN24339_c0_g1_i8.p1
697	DCAR_017405,DCAR_014103	Lj1g0016210.1,Lj1g0024493.1	TRINITY_DN7224_c0_g1_i1.p1,TRINITY_DN7224_c0_g1_i2.p1,TRINITY_DN7224_c0_g1_i3.p1,TRINITY_DN7224_c0_g1_i4.p1,TRINITY_DN7224_c0_g2_i1.p1,TRINITY_DN7224_c0_g3_i1.p1
698	DCAR_016889	Lj1g0001829.1,Lj2g0018880.1	TRINITY_DN16121_c1_g2_i2.p1,TRINITY_DN2274_c0_g1_i10.p1,TRINITY_DN2274_c0_g1_i3.p1,TRINITY_DN2274_c0_g1_i4.p1,TRINITY_DN2274_c0_g1_i5.p1,TRINITY_DN2274_c0_g1_i7.p1,TRINITY_DN2274_c0_g1_i9.p1
699	DCAR_019557,DCAR_020991	Lj3g0009937.1,Lj3g0008045.1	TRINITY_DN515_c0_g1_i1.p1,TRINITY_DN515_c0_g1_i11.p1,TRINITY_DN515_c0_g1_i2.p1,TRINITY_DN515_c0_g1_i3.p1,TRINITY_DN515_c0_g1_i5.p1,TRINITY_DN515_c0_g1_i8.p1
700	DCAR_018500	Lj1g0006540.1,Lj5g0000314.1,Lj5g0021370.1	TRINITY_DN386_c0_g1_i1.p1,TRINITY_DN386_c0_g1_i2.p1,TRINITY_DN386_c0_g1_i3.p1,TRINITY_DN386_c0_g1_i4.p1,TRINITY_DN386_c0_g1_i7.p1,TRINITY_DN386_c0_g1_i8.p1
701	DCAR_017979,DCAR_014693	Lj6g0012192.1	TRINITY_DN7204_c0_g1_i1.p1,TRINITY_DN7204_c0_g1_i2.p1,TRINITY_DN7204_c0_g1_i3.p1,TRINITY_DN7204_c0_g1_i4.p1,TRINITY_DN7204_c0_g1_i5.p1,TRINITY_DN7204_c0_g1_i7.p1,TRINITY_DN7204_c0_g1_i8.p1
702	DCAR_019003	Lj5g0013601.1,Lj6g0028083.1	TRINITY_DN4804_c1_g1_i1.p1,TRINITY_DN4804_c1_g1_i11.p1,TRINITY_DN4804_c1_g1_i2.p1,TRINITY_DN4804_c1_g1_i4.p1,TRINITY_DN4804_c1_g1_i5.p1,TRINITY_DN4804_c1_g1_i7.p1,TRINITY_DN4804_c1_g1_i8.p1
703	DCAR_018201,DCAR_020705	Lj1g0024773.1,Lj3g0028117.1,Lj3g0015955.1	TRINITY_DN14370_c0_g1_i1.p1,TRINITY_DN14370_c0_g1_i4.p1,TRINITY_DN14370_c0_g1_i6.p1,TRINITY_DN3397_c0_g1_i1.p1,TRINITY_DN3397_c0_g1_i2.p1
704	DCAR_013959	Lj1g0027318.1,Lj2g0007996.1	TRINITY_DN849_c0_g1_i1.p1,TRINITY_DN849_c0_g1_i2.p1,TRINITY_DN849_c0_g1_i3.p1,TRINITY_DN849_c0_g1_i4.p1,TRINITY_DN957_c0_g1_i3.p1,TRINITY_DN957_c0_g1_i4.p1,TRINITY_DN957_c0_g1_i9.p1
705	DCAR_015706	Lj3g0026969.1	TRINITY_DN2909_c0_g1_i1.p1,TRINITY_DN2909_c0_g1_i10.p1,TRINITY_DN2909_c0_g1_i2.p1,TRINITY_DN2909_c0_g1_i5.p1,TRINITY_DN2909_c1_g1_i1.p1,TRINITY_DN2909_c1_g1_i2.p1,TRINITY_DN2909_c1_g1_i3.p1,TRINITY_DN2909_c1_g1_i4.p1
706	DCAR_015218,DCAR_015220,DCAR_015223,DCAR_015219,DCAR_015216	Lj5g0028199.1,Lj5g0007863.1,Lj5g0015149.1,Lj5g0022453.1	TRINITY_DN87273_c0_g1_i1.p1
707	DCAR_014582	Lj2g0013423.1	TRINITY_DN1529_c0_g1_i1.p1,TRINITY_DN1529_c0_g1_i2.p1,TRINITY_DN1529_c0_g1_i3.p1,TRINITY_DN1529_c0_g1_i4.p1,TRINITY_DN1529_c0_g1_i5.p1,TRINITY_DN1529_c0_g1_i6.p1,TRINITY_DN1529_c0_g1_i7.p1,TRINITY_DN1529_c0_g1_i8.p1
708	DCAR_013382	Lj3g0011633.1	TRINITY_DN2340_c1_g1_i10.p1,TRINITY_DN2340_c1_g1_i2.p1,TRINITY_DN2340_c1_g1_i3.p1,TRINITY_DN2340_c1_g1_i4.p1,TRINITY_DN2340_c1_g1_i5.p1,TRINITY_DN2340_c1_g1_i6.p1,TRINITY_DN2340_c1_g1_i7.p1,TRINITY_DN2340_c1_g1_i9.p1
709	DCAR_014073	LjContig00222g0010511.1	TRINITY_DN587_c0_g1_i1.p1,TRINITY_DN587_c0_g1_i10.p1,TRINITY_DN587_c0_g1_i15.p1,TRINITY_DN587_c0_g1_i4.p1,TRINITY_DN587_c0_g1_i6.p1,TRINITY_DN587_c0_g1_i7.p1,TRINITY_DN587_c0_g1_i8.p1,TRINITY_DN587_c0_g1_i9.p1
710	DCAR_014139	LjContig00141g0027574.1,Lj6g0017339.1	TRINITY_DN1036_c0_g1_i1.p2,TRINITY_DN9446_c0_g1_i1.p1,TRINITY_DN9446_c0_g1_i2.p1,TRINITY_DN9446_c0_g1_i3.p1,TRINITY_DN9446_c0_g1_i5.p1,TRINITY_DN9446_c0_g1_i6.p1,TRINITY_DN9446_c0_g1_i7.p1
711	DCAR_012866	Lj1g0003364.1,LjContig00408g0015397.1	TRINITY_DN467_c0_g1_i1.p2,TRINITY_DN467_c0_g1_i3.p2,TRINITY_DN5000_c0_g1_i2.p1,TRINITY_DN5000_c0_g1_i4.p1,TRINITY_DN5000_c0_g1_i5.p1,TRINITY_DN5000_c0_g1_i7.p1,TRINITY_DN5000_c0_g1_i9.p1
712	DCAR_014198	Lj5g0010678.1,Lj6g0026739.1	TRINITY_DN1436_c0_g1_i1.p1,TRINITY_DN1436_c0_g1_i2.p1,TRINITY_DN1436_c0_g1_i3.p1,TRINITY_DN1436_c0_g1_i4.p1,TRINITY_DN1436_c0_g1_i5.p1,TRINITY_DN1436_c0_g1_i6.p1,TRINITY_DN1436_c0_g1_i7.p1
713	DCAR_020561,DCAR_020568,DCAR_020569	Lj1g0024560.1,Lj1g0019186.1,Lj1g0017441.1,Lj1g0014872.1	TRINITY_DN17204_c0_g1_i1.p1,TRINITY_DN17204_c0_g1_i2.p1,TRINITY_DN17204_c0_g1_i4.p1
714	DCAR_022614	Lj3g0006306.1,Lj3g0019822.2	TRINITY_DN601_c0_g1_i1.p1,TRINITY_DN601_c0_g1_i11.p1,TRINITY_DN601_c0_g1_i13.p1,TRINITY_DN601_c0_g1_i14.p1,TRINITY_DN601_c0_g1_i4.p1,TRINITY_DN601_c0_g1_i5.p1,TRINITY_DN601_c0_g1_i7.p1
715	DCAR_020863	Lj1g0015112.1,Lj5g0016391.1	TRINITY_DN2318_c0_g1_i1.p1,TRINITY_DN2318_c0_g1_i10.p1,TRINITY_DN2318_c0_g1_i2.p1,TRINITY_DN2318_c0_g1_i3.p1,TRINITY_DN2318_c0_g1_i4.p1,TRINITY_DN2318_c0_g1_i7.p1,TRINITY_DN2318_c0_g1_i9.p1
716	DCAR_023206	Lj4g0022250.1	TRINITY_DN1688_c0_g1_i1.p1,TRINITY_DN1688_c0_g1_i2.p1,TRINITY_DN1688_c0_g1_i3.p1,TRINITY_DN1688_c0_g1_i4.p1,TRINITY_DN1688_c0_g1_i5.p1,TRINITY_DN1688_c0_g1_i7.p1,TRINITY_DN1688_c0_g1_i8.p1,TRINITY_DN1688_c0_g1_i9.p1
717	DCAR_021461,DCAR_020057	Lj1g0003486.1,Lj2g0023772.1	TRINITY_DN1130_c0_g1_i1.p1,TRINITY_DN1130_c0_g1_i2.p1,TRINITY_DN1130_c0_g1_i3.p1,TRINITY_DN1130_c0_g1_i7.p1,TRINITY_DN1130_c0_g1_i8.p1,TRINITY_DN6742_c1_g1_i1.p1
718	DCAR_021506	Lj4g0019693.1	TRINITY_DN6278_c0_g1_i1.p1,TRINITY_DN6278_c0_g1_i2.p1,TRINITY_DN6278_c0_g1_i3.p2,TRINITY_DN6278_c0_g1_i4.p1,TRINITY_DN6278_c0_g1_i5.p1,TRINITY_DN6278_c0_g1_i6.p2,TRINITY_DN6278_c0_g1_i7.p1,TRINITY_DN75474_c0_g1_i1.p1
719	DCAR_020781,DCAR_020782	Lj1g0023079.1,Lj2g0007326.1	TRINITY_DN3857_c0_g1_i1.p1,TRINITY_DN3857_c0_g1_i10.p1,TRINITY_DN3857_c0_g1_i3.p1,TRINITY_DN3857_c0_g1_i5.p1,TRINITY_DN3857_c0_g1_i8.p1,TRINITY_DN3857_c0_g1_i9.p1
720	DCAR_021832	Lj5g0010848.1,Lj2g0002132.1	TRINITY_DN4881_c0_g1_i1.p1,TRINITY_DN4881_c0_g1_i2.p1,TRINITY_DN4881_c0_g1_i3.p1,TRINITY_DN4881_c0_g1_i4.p1,TRINITY_DN4881_c0_g1_i5.p1,TRINITY_DN4881_c0_g1_i6.p1,TRINITY_DN4881_c0_g1_i7.p1
721	DCAR_021818	Lj1g0001102.1,Lj2g0020160.1	TRINITY_DN8565_c0_g1_i1.p1,TRINITY_DN8565_c0_g1_i10.p1,TRINITY_DN8565_c0_g1_i11.p1,TRINITY_DN8565_c0_g1_i12.p1,TRINITY_DN8565_c0_g1_i2.p1,TRINITY_DN8565_c0_g1_i5.p1,TRINITY_DN8565_c0_g1_i8.p1
722	DCAR_020123	Lj4g0002153.1	TRINITY_DN1267_c0_g1_i1.p1,TRINITY_DN1267_c0_g1_i10.p1,TRINITY_DN1267_c0_g1_i2.p1,TRINITY_DN1267_c0_g1_i3.p1,TRINITY_DN1267_c0_g1_i4.p1,TRINITY_DN1267_c0_g1_i5.p1,TRINITY_DN1267_c0_g1_i7.p1,TRINITY_DN1267_c0_g1_i8.p1
723	DCAR_020719	Lj5g0016133.1	TRINITY_DN717_c0_g1_i1.p1,TRINITY_DN717_c0_g1_i10.p1,TRINITY_DN717_c0_g1_i11.p1,TRINITY_DN717_c0_g1_i14.p1,TRINITY_DN717_c0_g1_i2.p1,TRINITY_DN717_c0_g1_i4.p1,TRINITY_DN717_c0_g1_i7.p1,TRINITY_DN717_c0_g1_i9.p1
724	DCAR_021113	Lj1g0009934.1,Lj1g0025746.1,Lj1g0018089.1,Lj1g0025653.1,Lj1g0006400.1,LjContig00081g0014112.1,Lj2g0023075.1,Lj6g0010317.1,Lj6g0027582.1	*
725	DCAR_021950	Lj6g0000325.1	TRINITY_DN3631_c0_g1_i1.p1,TRINITY_DN3631_c0_g1_i11.p1,TRINITY_DN3631_c0_g1_i12.p1,TRINITY_DN3631_c0_g1_i13.p1,TRINITY_DN3631_c0_g1_i2.p1,TRINITY_DN3631_c0_g1_i3.p1,TRINITY_DN3631_c0_g1_i6.p1,TRINITY_DN3631_c0_g1_i9.p1
726	*	Lj1g0018907.1,Lj1g0010626.1,Lj1g0025007.1,Lj1g0012493.1,Lj2g0008651.1,Lj2g0001443.1	TRINITY_DN11983_c0_g1_i2.p1,TRINITY_DN11983_c0_g2_i2.p1,TRINITY_DN11983_c0_g2_i3.p1,TRINITY_DN39814_c0_g1_i1.p1
727	*	Lj3g0027275.1,LjContig00222g0017145.1	TRINITY_DN1616_c0_g1_i10.p1,TRINITY_DN1616_c0_g1_i2.p1,TRINITY_DN1616_c0_g1_i3.p1,TRINITY_DN1616_c0_g1_i4.p1,TRINITY_DN1616_c0_g1_i6.p1,TRINITY_DN1616_c0_g1_i7.p1,TRINITY_DN1616_c0_g1_i8.p1,TRINITY_DN1616_c0_g1_i9.p1
728	*	Lj6g0018358.1,Lj4g0024597.1	TRINITY_DN4493_c0_g1_i10.p1,TRINITY_DN4493_c0_g1_i13.p1,TRINITY_DN4493_c0_g1_i14.p1,TRINITY_DN4493_c0_g1_i2.p1,TRINITY_DN4493_c0_g1_i3.p1,TRINITY_DN4493_c0_g1_i4.p1,TRINITY_DN4493_c0_g1_i6.p1,TRINITY_DN4493_c0_g1_i7.p1
729	DCAR_002878,DCAR_005772,DCAR_012366	Lj5g0024869.1	TRINITY_DN595_c0_g1_i2.p1,TRINITY_DN595_c0_g1_i4.p1,TRINITY_DN595_c0_g1_i5.p1,TRINITY_DN595_c0_g1_i6.p1,TRINITY_DN595_c0_g1_i7.p1
730	DCAR_002483,DCAR_002856	Lj1g0005811.1,Lj5g0007082.1,Lj6g0005661.1	TRINITY_DN2373_c0_g1_i2.p1,TRINITY_DN2373_c0_g1_i3.p1,TRINITY_DN2373_c0_g1_i4.p1,TRINITY_DN2373_c0_g1_i5.p1
731	DCAR_002261,DCAR_006007	Lj1g0013967.1,Lj6g0006691.1,Lj6g0010672.1,Lj6g0016339.1,Lj6g0022020.1,Lj6g0021863.1,Lj6g0016309.1	*
732	DCAR_002877,DCAR_005773	Lj1g0010215.1	TRINITY_DN6661_c0_g1_i1.p1,TRINITY_DN6661_c0_g1_i2.p1,TRINITY_DN6661_c0_g1_i3.p1,TRINITY_DN6661_c0_g1_i4.p1,TRINITY_DN6661_c0_g1_i5.p1,TRINITY_DN6661_c0_g1_i6.p1
733	DCAR_001113,DCAR_001112,DCAR_010236,DCAR_014408	Lj1g0024328.1,Lj1g0016636.1,Lj1g0002545.1	TRINITY_DN20541_c0_g1_i1.p1,TRINITY_DN20541_c0_g1_i2.p1
734	DCAR_000583,DCAR_018514	Lj1g0019646.1	TRINITY_DN709_c0_g1_i11.p1,TRINITY_DN709_c0_g1_i12.p1,TRINITY_DN709_c0_g1_i5.p1,TRINITY_DN709_c0_g1_i6.p1,TRINITY_DN709_c0_g1_i8.p1,TRINITY_DN709_c0_g1_i9.p1
735	DCAR_001357,DCAR_014345	Lj1g0004766.1,Lj4g0024168.1	TRINITY_DN9291_c0_g1_i1.p1,TRINITY_DN9291_c0_g1_i2.p1,TRINITY_DN9291_c0_g1_i3.p1,TRINITY_DN9291_c0_g1_i4.p1,TRINITY_DN9291_c0_g1_i5.p1
736	DCAR_003843,DCAR_020884	Lj4g0012315.1	TRINITY_DN8866_c0_g1_i12.p1,TRINITY_DN8866_c0_g1_i2.p1,TRINITY_DN8866_c0_g1_i3.p1,TRINITY_DN8866_c0_g1_i5.p1,TRINITY_DN8866_c0_g1_i6.p1,TRINITY_DN8866_c0_g1_i7.p1
737	DCAR_002335,DCAR_030736	Lj1g0025774.1,Lj5g0021717.1	TRINITY_DN27223_c0_g1_i1.p1,TRINITY_DN27223_c0_g1_i2.p1,TRINITY_DN27223_c0_g1_i4.p1,TRINITY_DN27736_c0_g2_i1.p1,TRINITY_DN27736_c0_g2_i2.p1
738	DCAR_003945,DCAR_007902	Lj2g0023818.1,Lj2g0013388.1	TRINITY_DN8193_c0_g1_i1.p2,TRINITY_DN8193_c0_g1_i10.p1,TRINITY_DN8193_c0_g1_i13.p1,TRINITY_DN8193_c0_g1_i16.p1,TRINITY_DN8193_c0_g1_i22.p1
739	DCAR_004268,DCAR_008218	Lj2g0012038.1,Lj4g0008832.1	TRINITY_DN4775_c1_g1_i1.p1,TRINITY_DN4775_c1_g1_i4.p1,TRINITY_DN4775_c1_g1_i5.p1,TRINITY_DN4775_c1_g1_i6.p1,TRINITY_DN4775_c1_g1_i7.p1
740	DCAR_003959,DCAR_007921,DCAR_017588,DCAR_013781	Lj3g0024113.2,Lj3g0025510.1,Lj3g0007787.1,Lj4g0012591.1	TRINITY_DN26054_c0_g1_i1.p1
741	DCAR_003361,DCAR_022143	Lj1g0010414.1,Lj5g0002371.1	TRINITY_DN1918_c0_g1_i1.p1,TRINITY_DN1918_c0_g1_i3.p1,TRINITY_DN1918_c0_g1_i4.p1,TRINITY_DN1918_c0_g1_i6.p1,TRINITY_DN1918_c0_g1_i8.p1
742	DCAR_001425	Lj2g0018326.1,Lj2g0022677.1,Lj4g0023440.1,Lj4g0024554.1,Lj4g0027093.1,Lj4g0024780.1,Lj4g0013679.1	TRINITY_DN23107_c0_g1_i1.p1
743	DCAR_002746,DCAR_018411	Lj1g0021337.1,Lj5g0012316.1	TRINITY_DN14235_c0_g1_i2.p2,TRINITY_DN14235_c0_g1_i4.p2,TRINITY_DN14235_c0_g1_i5.p2,TRINITY_DN14235_c0_g1_i7.p2,TRINITY_DN89062_c0_g1_i1.p1
744	DCAR_002974,DCAR_014478	Lj1g0008285.1	TRINITY_DN865_c0_g1_i1.p1,TRINITY_DN865_c0_g1_i2.p1,TRINITY_DN865_c0_g1_i3.p1,TRINITY_DN865_c0_g1_i4.p1,TRINITY_DN865_c0_g1_i5.p1,TRINITY_DN865_c0_g1_i7.p1
745	DCAR_002791,DCAR_012422,DCAR_018357	Lj1g0005138.2	TRINITY_DN1506_c0_g1_i2.p1,TRINITY_DN1506_c0_g1_i4.p1,TRINITY_DN1506_c0_g1_i5.p1,TRINITY_DN1506_c0_g1_i6.p1,TRINITY_DN1506_c0_g1_i7.p1
746	DCAR_000830,DCAR_007808,DCAR_009837,DCAR_013334	Lj6g0025051.1,Lj4g0017613.1	TRINITY_DN1982_c0_g1_i10.p1,TRINITY_DN1982_c0_g1_i11.p1,TRINITY_DN1982_c0_g1_i8.p1
747	DCAR_002723,DCAR_018429	Lj1g0004863.1,Lj5g0005099.1,LjContig00056g0010505.1	TRINITY_DN5540_c0_g2_i1.p1,TRINITY_DN5540_c0_g2_i2.p1,TRINITY_DN5540_c0_g2_i3.p1,TRINITY_DN5540_c0_g2_i6.p1
748	DCAR_003860	Lj3g0016619.1,Lj3g0016486.1,Lj6g0011526.1	TRINITY_DN2277_c1_g2_i2.p1,TRINITY_DN2277_c1_g2_i3.p1,TRINITY_DN2277_c1_g2_i4.p1,TRINITY_DN2277_c1_g2_i5.p1,TRINITY_DN2277_c1_g2_i6.p1
749	DCAR_002487,DCAR_030494	Lj6g0012924.1	TRINITY_DN5973_c0_g1_i1.p1,TRINITY_DN5973_c0_g1_i10.p1,TRINITY_DN5973_c0_g1_i11.p1,TRINITY_DN5973_c0_g1_i13.p1,TRINITY_DN5973_c0_g1_i23.p1,TRINITY_DN5973_c0_g1_i6.p1
750	DCAR_002466,DCAR_023287,DCAR_030523	Lj4g0018264.1	TRINITY_DN1008_c0_g1_i2.p1,TRINITY_DN1008_c0_g1_i5.p1,TRINITY_DN4630_c0_g1_i1.p1,TRINITY_DN4630_c0_g1_i3.p1,TRINITY_DN4630_c0_g1_i4.p1
751	DCAR_002439,DCAR_027111,DCAR_030567	Lj1g0013548.1,Lj5g0013627.1	TRINITY_DN1860_c1_g1_i1.p1,TRINITY_DN1860_c1_g1_i2.p1,TRINITY_DN1860_c1_g1_i3.p1,TRINITY_DN1860_c1_g1_i4.p1
752	DCAR_003168,DCAR_022809	Lj1g0028167.4,Lj3g0014103.1	TRINITY_DN12767_c0_g2_i2.p1,TRINITY_DN9027_c0_g1_i1.p1,TRINITY_DN9027_c0_g1_i2.p1,TRINITY_DN9027_c0_g1_i4.p1,TRINITY_DN9027_c0_g1_i5.p1
753	DCAR_002502,DCAR_030482	Lj6g0006757.1	TRINITY_DN7959_c0_g1_i1.p1,TRINITY_DN7959_c0_g1_i2.p1,TRINITY_DN7959_c0_g1_i4.p1,TRINITY_DN7959_c0_g1_i5.p1,TRINITY_DN7959_c0_g1_i6.p1,TRINITY_DN7959_c0_g1_i7.p1
754	DCAR_002157,DCAR_029998	Lj1g0019597.1	TRINITY_DN3459_c0_g2_i1.p1,TRINITY_DN3459_c0_g2_i13.p1,TRINITY_DN3459_c0_g2_i15.p1,TRINITY_DN3459_c0_g2_i16.p1,TRINITY_DN3459_c0_g2_i3.p1,TRINITY_DN3459_c0_g2_i4.p1
755	DCAR_003490	Lj6g0018380.2,Lj4g0014693.2	TRINITY_DN2699_c0_g1_i1.p1,TRINITY_DN2699_c0_g1_i10.p1,TRINITY_DN2699_c0_g1_i3.p1,TRINITY_DN2699_c0_g1_i4.p1,TRINITY_DN2699_c0_g1_i5.p1,TRINITY_DN2699_c0_g1_i9.p1
756	DCAR_001203,DCAR_014329,DCAR_031493	Lj1g0027406.1,Lj1g0005492.1,Lj1g0005014.1	TRINITY_DN7054_c1_g1_i2.p1,TRINITY_DN7054_c1_g1_i6.p1,TRINITY_DN7548_c0_g1_i1.p1
757	DCAR_004755,DCAR_012687,DCAR_018630	Lj1g0010870.1	TRINITY_DN4703_c0_g1_i1.p1,TRINITY_DN4703_c0_g1_i2.p1,TRINITY_DN4703_c0_g1_i6.p1,TRINITY_DN8397_c0_g1_i1.p1,TRINITY_DN8397_c0_g1_i8.p1
758	DCAR_003248	Lj1g0008743.1,Lj1g0012853.1	TRINITY_DN10989_c0_g1_i1.p1,TRINITY_DN10989_c0_g1_i2.p1,TRINITY_DN10989_c0_g1_i4.p1,TRINITY_DN10989_c0_g1_i5.p1,TRINITY_DN10989_c0_g1_i6.p1,TRINITY_DN10989_c0_g1_i8.p1
759	DCAR_000622,DCAR_004625,DCAR_024878,DCAR_011743,DCAR_029319	Lj4g0007823.1	TRINITY_DN141_c1_g2_i1.p1,TRINITY_DN141_c1_g2_i6.p1,TRINITY_DN141_c1_g2_i9.p1
760	DCAR_003660,DCAR_022987	Lj1g0022223.1,Lj3g0027741.1	TRINITY_DN959_c0_g1_i1.p1,TRINITY_DN959_c0_g1_i10.p1,TRINITY_DN959_c0_g1_i3.p1,TRINITY_DN959_c0_g1_i4.p1,TRINITY_DN959_c0_g1_i9.p1
761	DCAR_004130,DCAR_008062	Lj6g0000396.1,Lj4g0001488.1	TRINITY_DN1421_c0_g1_i1.p1,TRINITY_DN1421_c0_g1_i2.p1,TRINITY_DN1421_c0_g1_i4.p1,TRINITY_DN1421_c0_g1_i6.p1,TRINITY_DN1421_c0_g1_i7.p1
762	DCAR_001889,DCAR_001888,DCAR_006589	Lj1g0016555.1,Lj5g0004735.1	TRINITY_DN2353_c0_g1_i1.p1,TRINITY_DN2353_c0_g1_i2.p1,TRINITY_DN2353_c0_g1_i3.p1,TRINITY_DN2353_c0_g1_i4.p1
763	DCAR_002440	LjContig00389g0017607.1	TRINITY_DN5047_c0_g1_i10.p1,TRINITY_DN5047_c0_g1_i11.p1,TRINITY_DN5047_c0_g1_i12.p1,TRINITY_DN5047_c0_g1_i13.p2,TRINITY_DN5047_c0_g1_i15.p1,TRINITY_DN5047_c0_g1_i5.p1,TRINITY_DN5047_c0_g1_i8.p1
764	DCAR_000858,DCAR_005664	Lj2g0005696.1,Lj4g0019100.1	TRINITY_DN1665_c0_g1_i1.p1,TRINITY_DN1665_c0_g1_i4.p1,TRINITY_DN1665_c0_g1_i6.p1,TRINITY_DN1665_c0_g1_i7.p1,TRINITY_DN1665_c0_g1_i8.p1
765	DCAR_002863,DCAR_005782	Lj5g0021105.1	TRINITY_DN2895_c0_g1_i10.p1,TRINITY_DN2895_c0_g1_i2.p1,TRINITY_DN2895_c0_g1_i3.p1,TRINITY_DN2895_c0_g1_i4.p1,TRINITY_DN2895_c0_g1_i7.p1,TRINITY_DN2895_c0_g1_i8.p1
766	DCAR_004019,DCAR_004020,DCAR_028021	Lj3g0017096.1	TRINITY_DN2558_c0_g1_i1.p1,TRINITY_DN2721_c0_g1_i1.p1,TRINITY_DN2721_c0_g1_i11.p1,TRINITY_DN2721_c0_g1_i3.p1,TRINITY_DN2721_c0_g1_i6.p1
767	DCAR_001968	Lj3g0023835.1	TRINITY_DN3703_c0_g1_i10.p1,TRINITY_DN3703_c0_g1_i11.p1,TRINITY_DN3703_c0_g1_i3.p1,TRINITY_DN3703_c0_g1_i4.p1,TRINITY_DN3703_c0_g1_i6.p1,TRINITY_DN3703_c0_g1_i8.p1,TRINITY_DN3703_c0_g1_i9.p1
768	DCAR_003173,DCAR_022815	Lj2g0021209.1,Lj4g0001187.1	TRINITY_DN14420_c0_g1_i2.p1,TRINITY_DN6470_c0_g1_i1.p1,TRINITY_DN6470_c0_g1_i11.p1,TRINITY_DN6470_c0_g1_i2.p1,TRINITY_DN6470_c0_g1_i8.p1
769	DCAR_001960,DCAR_027195,DCAR_027199,DCAR_027205,DCAR_027203,DCAR_027197,DCAR_027202	Lj4g0027888.1	TRINITY_DN1306_c0_g1_i1.p5
770	DCAR_001422,DCAR_019474,DCAR_019478	Lj1g0012781.1,Lj1g0020300.1,Lj1g0021990.1,Lj1g0009094.1,Lj2g0018301.1	TRINITY_DN15889_c0_g1_i2.p1
771	DCAR_003269,DCAR_003268,DCAR_028226,DCAR_014131	Lj1g0000886.1,Lj3g0006952.1	TRINITY_DN34447_c0_g1_i1.p1,TRINITY_DN34447_c0_g1_i2.p1,TRINITY_DN34447_c0_g1_i3.p1
772	DCAR_002698	Lj1g0019437.1	TRINITY_DN526_c0_g1_i10.p1,TRINITY_DN526_c0_g1_i2.p1,TRINITY_DN526_c0_g1_i3.p1,TRINITY_DN526_c0_g1_i4.p1,TRINITY_DN526_c0_g1_i5.p1,TRINITY_DN526_c0_g1_i8.p1,TRINITY_DN526_c0_g1_i9.p1
773	DCAR_003263	Lj1g0002598.1,Lj1g0015649.1,Lj5g0004050.1	TRINITY_DN2341_c0_g1_i1.p1,TRINITY_DN2341_c0_g1_i2.p1,TRINITY_DN2341_c0_g1_i3.p1,TRINITY_DN3531_c0_g1_i2.p1,TRINITY_DN3531_c0_g1_i3.p1
774	DCAR_002493,DCAR_009290	Lj3g0026232.1,Lj5g0019559.1,Lj6g0013650.1,Lj6g0002066.1,Lj6g0014683.1,Lj4g0012826.1	TRINITY_DN5262_c0_g1_i1.p1
775	DCAR_003629	Lj3g0006928.1	TRINITY_DN7761_c0_g1_i1.p1,TRINITY_DN7761_c0_g1_i11.p1,TRINITY_DN7761_c0_g1_i13.p2,TRINITY_DN7761_c0_g1_i15.p1,TRINITY_DN7761_c0_g1_i18.p1,TRINITY_DN7761_c0_g1_i2.p1,TRINITY_DN7761_c0_g1_i6.p1
776	DCAR_001989	Lj3g0004263.1,Lj3g0023144.1,Lj6g0015554.1,Lj4g0012044.1	TRINITY_DN23101_c0_g1_i1.p1,TRINITY_DN23101_c0_g1_i2.p1,TRINITY_DN23101_c0_g1_i3.p1,TRINITY_DN23101_c0_g1_i8.p1
777	DCAR_002088,DCAR_010209,DCAR_013102,DCAR_013097	Lj3g0016597.1,Lj3g0026221.1	TRINITY_DN1598_c0_g1_i19.p1,TRINITY_DN1598_c0_g1_i4.p1,TRINITY_DN40118_c1_g1_i1.p1
778	DCAR_004737,DCAR_004738,DCAR_008996,DCAR_020395	LjContig00155g0003282.2	TRINITY_DN960_c0_g1_i11.p1,TRINITY_DN960_c0_g1_i12.p1,TRINITY_DN960_c0_g1_i13.p1,TRINITY_DN960_c0_g1_i5.p1
779	DCAR_003536,DCAR_011622	Lj3g0000898.1,Lj2g0002405.1,Lj2g0006395.1	TRINITY_DN1672_c0_g1_i1.p1,TRINITY_DN1672_c0_g1_i2.p1,TRINITY_DN1672_c0_g1_i3.p1,TRINITY_DN72671_c0_g1_i1.p1
780	DCAR_002438,DCAR_024616,DCAR_027112,DCAR_030568	LjContig00389g0013894.1	TRINITY_DN3247_c2_g1_i1.p1,TRINITY_DN3247_c2_g1_i3.p1,TRINITY_DN3247_c2_g1_i4.p1,TRINITY_DN3247_c2_g1_i6.p1
781	DCAR_002464,DCAR_024564,DCAR_027080	LjContig00272g0007044.1,Lj6g0007610.1,Lj4g0020093.1	TRINITY_DN15556_c0_g1_i1.p1,TRINITY_DN3763_c0_g1_i1.p1,TRINITY_DN3763_c0_g2_i1.p2
782	DCAR_003259,DCAR_022324	Lj4g0017718.1	TRINITY_DN1225_c0_g1_i5.p1,TRINITY_DN1225_c0_g1_i7.p1,TRINITY_DN1225_c0_g1_i8.p1,TRINITY_DN1375_c0_g1_i1.p1,TRINITY_DN1375_c0_g1_i3.p1,TRINITY_DN1375_c0_g1_i6.p1
783	DCAR_001606	Lj2g0022463.1,Lj4g0022062.1	TRINITY_DN3358_c0_g1_i1.p1,TRINITY_DN3358_c0_g1_i3.p1,TRINITY_DN3358_c0_g1_i8.p1,TRINITY_DN6725_c0_g1_i4.p1,TRINITY_DN6725_c0_g1_i5.p1,TRINITY_DN6725_c0_g1_i6.p1
784	DCAR_004529,DCAR_032108	Lj1g0015784.1,Lj1g0024596.1	TRINITY_DN5127_c0_g1_i1.p1,TRINITY_DN5127_c0_g1_i3.p1,TRINITY_DN5127_c1_g1_i1.p1,TRINITY_DN5127_c1_g1_i10.p1,TRINITY_DN5127_c1_g1_i6.p1
785	DCAR_001563,DCAR_023035	Lj1g0021148.2,Lj3g0010552.1	TRINITY_DN2921_c0_g1_i2.p1,TRINITY_DN2921_c0_g1_i8.p1,TRINITY_DN5122_c0_g1_i1.p1,TRINITY_DN5122_c0_g1_i4.p1,TRINITY_DN5122_c0_g1_i7.p1
786	DCAR_002264,DCAR_003446,DCAR_011663,DCAR_030791,DCAR_021171	Lj2g0002242.1,Lj4g0002966.1	TRINITY_DN10609_c0_g1_i2.p1,TRINITY_DN12169_c1_g1_i1.p1
787	DCAR_001996	Lj5g0003842.1	TRINITY_DN5706_c0_g1_i1.p1,TRINITY_DN5706_c0_g1_i2.p1,TRINITY_DN5706_c0_g1_i4.p1,TRINITY_DN5706_c0_g1_i5.p1,TRINITY_DN5706_c0_g1_i7.p1,TRINITY_DN5706_c0_g1_i8.p1,TRINITY_DN5706_c0_g1_i9.p1
788	DCAR_002102,DCAR_029992	Lj1g0011096.1	TRINITY_DN1260_c0_g2_i2.p1,TRINITY_DN1260_c0_g2_i3.p1,TRINITY_DN1260_c0_g2_i4.p1,TRINITY_DN1260_c0_g2_i6.p1,TRINITY_DN1260_c0_g2_i7.p1,TRINITY_DN1260_c0_g2_i8.p1
789	DCAR_001610,DCAR_000094,DCAR_029046	Lj1g0026402.1	TRINITY_DN2824_c0_g1_i1.p1,TRINITY_DN2824_c0_g1_i2.p1,TRINITY_DN2824_c0_g1_i3.p1,TRINITY_DN2824_c0_g1_i6.p1,TRINITY_DN2824_c0_g1_i8.p1
790	DCAR_001784,DCAR_029212	Lj1g0005569.1,Lj6g0020340.3,Lj4g0000836.1	TRINITY_DN8978_c0_g1_i1.p1,TRINITY_DN8978_c0_g1_i14.p1,TRINITY_DN8978_c0_g1_i15.p1,TRINITY_DN8978_c0_g1_i6.p1
791	DCAR_001547	Lj1g0013822.1,Lj2g0027047.1	TRINITY_DN3346_c0_g1_i10.p1,TRINITY_DN3346_c0_g1_i11.p1,TRINITY_DN3346_c0_g1_i14.p1,TRINITY_DN3346_c0_g1_i4.p1,TRINITY_DN3346_c0_g1_i7.p1,TRINITY_DN3346_c0_g1_i8.p1
792	DCAR_000601,DCAR_008406,DCAR_006746,DCAR_008407,DCAR_008408	Lj4g0025214.1	TRINITY_DN22269_c0_g1_i1.p1,TRINITY_DN22269_c0_g1_i2.p1,TRINITY_DN22269_c0_g1_i3.p1
793	DCAR_031600	Lj1g0006041.1,Lj5g0010452.1	TRINITY_DN6936_c0_g1_i2.p1,TRINITY_DN6936_c0_g1_i3.p1,TRINITY_DN6936_c0_g1_i5.p1,TRINITY_DN6936_c0_g1_i7.p1,TRINITY_DN6936_c0_g1_i8.p1,TRINITY_DN6936_c0_g1_i9.p1
794	DCAR_024854,DCAR_011755	LjContig00141g0012501.1,LjContig00141g0025360.1,Lj6g0014007.1	TRINITY_DN16588_c0_g1_i1.p1,TRINITY_DN16588_c0_g1_i2.p1,TRINITY_DN35455_c0_g1_i1.p1,TRINITY_DN35455_c0_g1_i2.p1
795	DCAR_025740,DCAR_010885	Lj2g0020617.1,Lj2g0022125.1,Lj4g0013764.1	TRINITY_DN13668_c0_g1_i1.p1,TRINITY_DN13668_c0_g2_i1.p1,TRINITY_DN17829_c0_g1_i1.p1,TRINITY_DN17829_c0_g1_i3.p1
796	DCAR_025241,DCAR_006968,DCAR_008653	Lj1g0007495.1,Lj3g0007856.1	TRINITY_DN4933_c0_g1_i1.p1,TRINITY_DN4933_c0_g1_i10.p1,TRINITY_DN4933_c0_g1_i4.p1,TRINITY_DN4933_c0_g1_i6.p1
797	DCAR_024633	Lj1g0013457.1,Lj1g0013470.1	TRINITY_DN2809_c0_g2_i1.p1,TRINITY_DN2809_c0_g2_i10.p1,TRINITY_DN825_c1_g2_i1.p1,TRINITY_DN825_c1_g2_i2.p1,TRINITY_DN825_c1_g2_i3.p1,TRINITY_DN825_c1_g2_i4.p1
798	DCAR_024692,DCAR_028702,DCAR_007569	Lj3g0003496.1,Lj3g0009785.1	TRINITY_DN16307_c0_g1_i2.p1,TRINITY_DN16307_c0_g1_i3.p1,TRINITY_DN16307_c0_g1_i8.p1,TRINITY_DN16469_c0_g1_i1.p2
799	DCAR_023605,DCAR_026775	Lj2g0021028.1,Lj4g0017408.1	TRINITY_DN14186_c0_g1_i1.p1,TRINITY_DN14186_c0_g2_i1.p1,TRINITY_DN14186_c0_g2_i2.p1,TRINITY_DN9340_c0_g1_i1.p1,TRINITY_DN9340_c0_g1_i2.p1
800	DCAR_026200,DCAR_007463,DCAR_016430	Lj1g0016163.1,Lj4g0000076.1	TRINITY_DN6258_c0_g1_i2.p1,TRINITY_DN6258_c0_g1_i3.p1,TRINITY_DN6258_c0_g1_i4.p1,TRINITY_DN6258_c0_g1_i6.p1
801	DCAR_025748,DCAR_010874	Lj2g0023594.1,Lj4g0007275.1	TRINITY_DN4894_c0_g2_i2.p1,TRINITY_DN4894_c0_g2_i3.p1,TRINITY_DN4894_c0_g2_i4.p1,TRINITY_DN4894_c0_g2_i5.p1,TRINITY_DN4894_c0_g3_i8.p1
802	DCAR_023926,DCAR_013424	Lj1g0013051.1,Lj3g0020071.1,Lj3g0000260.1,Lj3g0010473.1,Lj5g0009078.1	TRINITY_DN11634_c0_g1_i1.p1,TRINITY_DN11634_c0_g1_i2.p1
803	DCAR_026385,DCAR_031302	Lj3g0015152.1,Lj3g0024256.1	TRINITY_DN15916_c0_g1_i2.p1,TRINITY_DN15916_c0_g1_i3.p1,TRINITY_DN15916_c0_g1_i4.p1,TRINITY_DN15916_c0_g1_i5.p1,TRINITY_DN15916_c0_g1_i8.p1
804	DCAR_026208	Lj6g0014345.1,Lj4g0019567.1	TRINITY_DN3608_c0_g1_i1.p1,TRINITY_DN3608_c0_g1_i15.p1,TRINITY_DN3608_c0_g1_i17.p1,TRINITY_DN3608_c0_g1_i18.p1,TRINITY_DN3608_c0_g1_i19.p1,TRINITY_DN3608_c0_g1_i3.p1
805	DCAR_023997,DCAR_028884,DCAR_011855	Lj3g0026108.2	TRINITY_DN17076_c0_g1_i1.p1,TRINITY_DN17076_c0_g1_i2.p1,TRINITY_DN17076_c0_g1_i3.p1,TRINITY_DN17076_c0_g1_i4.p1,TRINITY_DN42029_c0_g1_i3.p1
806	DCAR_025934	Lj2g0001412.1,Lj4g0000001.1	TRINITY_DN1479_c0_g1_i11.p1,TRINITY_DN1479_c0_g1_i13.p1,TRINITY_DN1479_c0_g1_i15.p1,TRINITY_DN1479_c0_g1_i16.p1,TRINITY_DN1479_c0_g1_i18.p1,TRINITY_DN1479_c0_g1_i8.p1
807	DCAR_026276,DCAR_007523,DCAR_010980	Lj2g0008239.1,Lj2g0023404.1	TRINITY_DN2083_c0_g1_i1.p1,TRINITY_DN2083_c0_g1_i20.p1,TRINITY_DN2083_c0_g1_i4.p1,TRINITY_DN2083_c0_g1_i9.p1
808	DCAR_023767,DCAR_023765,DCAR_000146,DCAR_020313,DCAR_020312	Lj1g0019413.1,Lj1g0012254.1,LjContig00564g0004452.1	TRINITY_DN599_c0_g1_i1.p1
809	DCAR_026031,DCAR_030986,DCAR_014811	Lj1g0001765.1,Lj2g0024435.1,Lj4g0027088.1	TRINITY_DN19000_c0_g1_i1.p1,TRINITY_DN19000_c0_g1_i3.p1,TRINITY_DN3352_c0_g1_i10.p1
810	DCAR_024572,DCAR_011013,DCAR_011014	Lj4g0001581.1,Lj4g0007369.2,Lj4g0017809.1	TRINITY_DN14585_c1_g1_i2.p1,TRINITY_DN14585_c1_g1_i7.p1,TRINITY_DN4185_c0_g1_i2.p1
811	DCAR_024091	Lj5g0011313.1	TRINITY_DN1255_c0_g1_i1.p1,TRINITY_DN1255_c0_g1_i10.p1,TRINITY_DN1255_c0_g1_i11.p1,TRINITY_DN1255_c0_g1_i19.p1,TRINITY_DN1255_c0_g1_i2.p1,TRINITY_DN1255_c0_g1_i21.p1,TRINITY_DN1255_c0_g1_i6.p1
812	DCAR_024586,DCAR_024587,DCAR_024588,DCAR_016440,DCAR_023256,DCAR_023257,DCAR_023258	Lj6g0016350.1,Lj4g0007271.1	*
813	DCAR_023825,DCAR_024197,DCAR_024196,DCAR_023814,DCAR_027436,DCAR_030998	Lj1g0015641.1	TRINITY_DN862_c0_g1_i1.p1,TRINITY_DN862_c0_g1_i4.p1
814	DCAR_023978,DCAR_015339,DCAR_015340,DCAR_015338,DCAR_020877	Lj3g0000113.1,Lj3g0010875.1,Lj3g0001990.1	TRINITY_DN9972_c0_g1_i1.p3
815	DCAR_023921	Lj3g0001699.1,Lj3g0004718.1	TRINITY_DN1478_c0_g1_i1.p1,TRINITY_DN1478_c0_g1_i3.p1,TRINITY_DN1478_c0_g1_i5.p1,TRINITY_DN1478_c0_g1_i6.p1,TRINITY_DN1478_c0_g1_i7.p1,TRINITY_DN7048_c0_g1_i14.p1
816	DCAR_025282,DCAR_005425,DCAR_029352	Lj1g0016387.1,Lj5g0009766.1	TRINITY_DN3979_c0_g1_i1.p1,TRINITY_DN3979_c0_g1_i2.p1,TRINITY_DN3979_c0_g1_i3.p1,TRINITY_DN3979_c0_g1_i5.p1
817	DCAR_023683,DCAR_007228,DCAR_030078	Lj5g0011906.1,Lj2g0014886.1	TRINITY_DN5765_c0_g1_i1.p1,TRINITY_DN5765_c0_g1_i2.p1,TRINITY_DN5765_c0_g1_i3.p1,TRINITY_DN5765_c0_g1_i4.p1
818	DCAR_023575,DCAR_026804,DCAR_007332	Lj2g0004872.1,Lj4g0011451.1	TRINITY_DN3827_c0_g1_i1.p1,TRINITY_DN3827_c0_g1_i2.p1,TRINITY_DN3827_c0_g1_i3.p1,TRINITY_DN3827_c0_g1_i4.p1
819	DCAR_024912,DCAR_008047	Lj6g0002128.1,Lj4g0024126.1	TRINITY_DN157_c0_g1_i1.p1,TRINITY_DN157_c0_g1_i3.p1,TRINITY_DN157_c0_g1_i4.p1,TRINITY_DN157_c0_g1_i5.p3,TRINITY_DN157_c0_g1_i6.p1
820	DCAR_024965,DCAR_031775	Lj3g0007103.1,Lj3g0012112.1,Lj2g0023038.1,Lj4g0020774.1	TRINITY_DN1981_c0_g1_i1.p1,TRINITY_DN1981_c0_g1_i3.p1,TRINITY_DN1981_c0_g1_i5.p1
821	DCAR_024832,DCAR_011809	Lj6g0004743.3	TRINITY_DN686_c0_g1_i1.p1,TRINITY_DN686_c0_g1_i12.p1,TRINITY_DN686_c0_g1_i4.p1,TRINITY_DN686_c0_g1_i5.p1,TRINITY_DN686_c0_g1_i6.p1,TRINITY_DN686_c0_g1_i8.p1
822	DCAR_031958,DCAR_024706	Lj2g0023387.1,Lj4g0011940.1	TRINITY_DN858_c0_g1_i11.p1,TRINITY_DN858_c0_g1_i12.p1,TRINITY_DN858_c0_g1_i13.p1,TRINITY_DN858_c0_g1_i3.p1,TRINITY_DN858_c0_g1_i7.p1
823	DCAR_025429	Lj1g0019157.1,Lj4g0010980.1	TRINITY_DN6541_c0_g1_i1.p1,TRINITY_DN6541_c0_g1_i2.p1,TRINITY_DN6541_c0_g1_i3.p1,TRINITY_DN6541_c0_g1_i4.p1,TRINITY_DN6541_c0_g1_i5.p1,TRINITY_DN6541_c0_g1_i6.p1
824	DCAR_025182,DCAR_026858,DCAR_026857,DCAR_014607,DCAR_014606	Lj3g0002563.1,LjContig00412g0002234.1	TRINITY_DN15903_c2_g1_i2.p1,TRINITY_DN15903_c2_g1_i3.p1
825	DCAR_026383	Lj3g0008624.1,Lj3g0018514.1	TRINITY_DN327_c0_g1_i1.p1,TRINITY_DN327_c0_g1_i2.p1,TRINITY_DN327_c0_g1_i3.p1,TRINITY_DN327_c0_g1_i4.p1,TRINITY_DN327_c0_g1_i6.p1,TRINITY_DN327_c0_g1_i7.p1
826	DCAR_024520,DCAR_026559,DCAR_000151	Lj2g0019425.1	TRINITY_DN25798_c0_g2_i1.p1,TRINITY_DN25798_c0_g2_i2.p1,TRINITY_DN7049_c1_g1_i1.p1,TRINITY_DN7049_c1_g2_i1.p1,TRINITY_DN7049_c1_g3_i1.p1
827	DCAR_024207	Lj5g0007360.1	TRINITY_DN4135_c1_g1_i10.p1,TRINITY_DN4135_c1_g1_i11.p1,TRINITY_DN4135_c1_g1_i3.p1,TRINITY_DN4135_c1_g1_i5.p1,TRINITY_DN4135_c1_g1_i6.p1,TRINITY_DN4135_c1_g1_i8.p1,TRINITY_DN4135_c1_g1_i9.p1
828	DCAR_025324,DCAR_006641	Lj1g0021413.1,Lj5g0016838.1	TRINITY_DN291_c1_g1_i1.p1,TRINITY_DN291_c1_g1_i3.p1,TRINITY_DN291_c1_g1_i4.p1,TRINITY_DN291_c1_g1_i8.p1,TRINITY_DN291_c1_g1_i9.p1
829	DCAR_023693,DCAR_007221,DCAR_030092	Lj5g0000307.1,Lj2g0004801.1	TRINITY_DN1541_c0_g1_i1.p1,TRINITY_DN1541_c0_g1_i2.p1,TRINITY_DN1541_c0_g1_i3.p1,TRINITY_DN1541_c0_g1_i4.p1
830	DCAR_025562,DCAR_016302	Lj3g0026514.1,Lj3g0024941.1	TRINITY_DN11285_c0_g1_i14.p1,TRINITY_DN11285_c0_g1_i15.p1,TRINITY_DN11285_c0_g1_i16.p1,TRINITY_DN11285_c0_g1_i19.p1,TRINITY_DN11285_c0_g1_i9.p1
831	DCAR_023944,DCAR_028432	Lj3g0002701.1	TRINITY_DN2379_c0_g1_i2.p1,TRINITY_DN2379_c0_g1_i6.p1,TRINITY_DN2379_c0_g1_i8.p1,TRINITY_DN2379_c0_g1_i9.p1,TRINITY_DN52839_c0_g1_i1.p1,TRINITY_DN52839_c0_g1_i4.p1
832	DCAR_025839	Lj3g0020738.1,Lj2g0026243.1	TRINITY_DN1988_c0_g1_i1.p1,TRINITY_DN1988_c0_g1_i2.p1,TRINITY_DN1988_c0_g1_i5.p1,TRINITY_DN1988_c0_g1_i6.p1,TRINITY_DN1988_c0_g1_i7.p1,TRINITY_DN1988_c0_g1_i8.p1
833	DCAR_025529	LjContig00141g0016337.1	TRINITY_DN538_c0_g1_i1.p1,TRINITY_DN538_c0_g1_i2.p1,TRINITY_DN538_c0_g1_i3.p1,TRINITY_DN538_c0_g1_i4.p1,TRINITY_DN538_c0_g1_i5.p1,TRINITY_DN538_c0_g1_i6.p1,TRINITY_DN538_c0_g1_i7.p1
834	DCAR_024968	Lj2g0016499.1,Lj4g0003254.1	TRINITY_DN1468_c0_g1_i2.p1,TRINITY_DN1468_c0_g1_i4.p1,TRINITY_DN158_c0_g2_i3.p1,TRINITY_DN158_c0_g2_i4.p1,TRINITY_DN158_c0_g2_i6.p1,TRINITY_DN158_c0_g2_i8.p1
835	DCAR_026075,DCAR_016533	Lj4g0018002.1	TRINITY_DN105_c0_g1_i1.p1,TRINITY_DN105_c0_g1_i5.p1,TRINITY_DN105_c0_g1_i7.p1,TRINITY_DN18431_c0_g1_i2.p1,TRINITY_DN18431_c0_g1_i5.p1,TRINITY_DN18431_c0_g1_i6.p1
836	DCAR_023628,DCAR_026752,DCAR_007267	Lj5g0002524.1,Lj2g0003336.1	TRINITY_DN431_c0_g1_i1.p1,TRINITY_DN431_c0_g1_i3.p1,TRINITY_DN431_c0_g1_i4.p1,TRINITY_DN431_c0_g1_i5.p1
837	DCAR_025727,DCAR_022035	Lj2g0013232.1,Lj4g0015651.1,Lj4g0023420.1	TRINITY_DN2559_c0_g1_i1.p1,TRINITY_DN2559_c0_g2_i1.p1,TRINITY_DN3898_c0_g1_i1.p1,TRINITY_DN3898_c0_g2_i1.p1
838	DCAR_025237,DCAR_008646,DCAR_006959	Lj3g0027589.1	TRINITY_DN2857_c1_g1_i1.p1,TRINITY_DN2857_c1_g1_i3.p1,TRINITY_DN2857_c1_g1_i4.p1,TRINITY_DN2857_c1_g1_i5.p1,TRINITY_DN2857_c1_g1_i6.p1
839	DCAR_023358	Lj6g0013229.1,Lj4g0009388.1,Lj4g0019348.1	TRINITY_DN10705_c0_g1_i1.p1,TRINITY_DN268_c1_g1_i1.p1,TRINITY_DN3752_c2_g1_i1.p1,TRINITY_DN3752_c2_g2_i1.p1,TRINITY_DN39739_c0_g1_i1.p1
840	DCAR_023380,DCAR_026959	Lj6g0002580.1,Lj4g0003655.1	TRINITY_DN837_c0_g1_i1.p1,TRINITY_DN837_c0_g1_i10.p1,TRINITY_DN837_c0_g1_i12.p1,TRINITY_DN837_c0_g1_i15.p1,TRINITY_DN837_c0_g1_i7.p1
841	DCAR_025348,DCAR_029259	Lj6g0027135.1,Lj4g0021197.1	TRINITY_DN1120_c0_g1_i1.p1,TRINITY_DN1120_c0_g1_i10.p1,TRINITY_DN1120_c0_g1_i11.p1,TRINITY_DN1120_c0_g1_i2.p1,TRINITY_DN1120_c0_g1_i3.p1
842	DCAR_023275	Lj6g0005792.1	TRINITY_DN150_c0_g1_i15.p1,TRINITY_DN150_c0_g1_i16.p1,TRINITY_DN150_c0_g1_i2.p1,TRINITY_DN150_c0_g1_i21.p1,TRINITY_DN150_c0_g1_i22.p1,TRINITY_DN150_c0_g1_i3.p1,TRINITY_DN150_c0_g1_i4.p1
843	DCAR_024158,DCAR_022344,DCAR_022348,DCAR_022345,DCAR_022346,DCAR_022347	LjContig00272g0002259.1,Lj6g0028065.1	TRINITY_DN71643_c0_g1_i1.p1
844	DCAR_024302	Lj1g0021183.1,Lj5g0010153.3	TRINITY_DN6353_c1_g1_i1.p1,TRINITY_DN6353_c1_g1_i10.p1,TRINITY_DN6353_c1_g1_i11.p1,TRINITY_DN6353_c1_g1_i2.p1,TRINITY_DN6353_c1_g1_i7.p1,TRINITY_DN6353_c1_g1_i9.p1
845	DCAR_024720	Lj4g0006759.1	TRINITY_DN1057_c0_g1_i1.p1,TRINITY_DN1057_c0_g1_i2.p1,TRINITY_DN1057_c0_g1_i3.p1,TRINITY_DN1057_c0_g1_i5.p1,TRINITY_DN1057_c0_g1_i6.p1,TRINITY_DN1057_c0_g1_i8.p1,TRINITY_DN1057_c0_g1_i9.p1
846	DCAR_025268	Lj1g0019470.1,Lj1g0005548.1	TRINITY_DN1333_c0_g1_i1.p1,TRINITY_DN1333_c0_g1_i2.p1,TRINITY_DN1333_c0_g1_i3.p1,TRINITY_DN1333_c0_g1_i6.p1,TRINITY_DN1333_c0_g1_i7.p1,TRINITY_DN2598_c1_g1_i3.p1
847	DCAR_025095,DCAR_026706,DCAR_008546,DCAR_015873	Lj3g0022530.1,Lj3g0001189.1	TRINITY_DN1129_c0_g1_i5.p1,TRINITY_DN1129_c0_g1_i6.p1,TRINITY_DN14558_c1_g1_i1.p1
848	DCAR_024262,DCAR_027327,DCAR_030751	Lj5g0005536.1,Lj6g0010009.1	TRINITY_DN3649_c0_g1_i1.p1,TRINITY_DN3649_c0_g1_i2.p1,TRINITY_DN3649_c0_g1_i4.p1,TRINITY_DN3928_c0_g1_i11.p2
849	DCAR_031996,DCAR_029183	Lj1g0022257.1	TRINITY_DN12245_c1_g1_i1.p2,TRINITY_DN21938_c0_g1_i1.p2,TRINITY_DN21938_c0_g1_i2.p2,TRINITY_DN21938_c0_g1_i3.p2,TRINITY_DN21938_c0_g1_i4.p2,TRINITY_DN21938_c0_g1_i6.p2
850	DCAR_000433,DCAR_006029,DCAR_005477,DCAR_015567	Lj3g0012950.1	TRINITY_DN43272_c0_g1_i1.p1,TRINITY_DN4436_c0_g1_i11.p1,TRINITY_DN4436_c0_g1_i7.p1,TRINITY_DN4436_c0_g1_i9.p1
851	DCAR_031245	Lj1g0002678.1,Lj1g0012939.1	TRINITY_DN372_c0_g1_i1.p1,TRINITY_DN372_c0_g1_i4.p1,TRINITY_DN372_c0_g1_i5.p1,TRINITY_DN372_c0_g1_i6.p1,TRINITY_DN372_c0_g1_i7.p1,TRINITY_DN372_c0_g1_i8.p1
852	DCAR_027613,DCAR_027612,DCAR_009385	Lj1g0016695.1,Lj1g0014916.1	TRINITY_DN10930_c0_g1_i1.p1,TRINITY_DN5_c0_g1_i11.p1,TRINITY_DN5_c0_g1_i3.p1,TRINITY_DN5_c0_g1_i4.p1
853	DCAR_027770,DCAR_006836,DCAR_008496	Lj2g0024874.2,Lj4g0011011.4	TRINITY_DN536_c0_g1_i1.p1,TRINITY_DN536_c0_g1_i10.p1,TRINITY_DN536_c0_g1_i2.p1,TRINITY_DN536_c0_g1_i3.p1
854	DCAR_028818,DCAR_018713	Lj1g0005179.1,Lj3g0005588.2	TRINITY_DN2492_c0_g2_i1.p1,TRINITY_DN2492_c0_g2_i2.p1,TRINITY_DN2492_c0_g2_i5.p1,TRINITY_DN2492_c0_g2_i7.p1,TRINITY_DN2492_c0_g2_i9.p1
855	DCAR_028839	Lj1g0021513.1	TRINITY_DN1568_c0_g1_i10.p1,TRINITY_DN1568_c0_g1_i11.p1,TRINITY_DN1568_c0_g1_i3.p1,TRINITY_DN1568_c0_g1_i5.p1,TRINITY_DN1568_c0_g1_i6.p1,TRINITY_DN1568_c0_g1_i7.p1,TRINITY_DN1568_c0_g1_i8.p1
856	DCAR_026445	LjContig00470g0010135.2	TRINITY_DN4956_c0_g1_i1.p1,TRINITY_DN4956_c0_g1_i2.p1,TRINITY_DN4956_c0_g1_i4.p1,TRINITY_DN4956_c0_g1_i5.p1,TRINITY_DN4956_c0_g1_i6.p1,TRINITY_DN4956_c0_g1_i7.p1,TRINITY_DN4956_c0_g1_i8.p1
857	DCAR_028719,DCAR_006964,DCAR_012014,DCAR_010686	Lj2g0018057.1,Lj2g0025499.1,Lj2g0011378.1,Lj4g0006841.1	TRINITY_DN2692_c1_g1_i1.p1
858	DCAR_026455	Lj6g0015522.1,Lj4g0003142.1	TRINITY_DN451_c0_g1_i11.p2,TRINITY_DN451_c0_g1_i12.p1,TRINITY_DN451_c0_g1_i2.p2,TRINITY_DN451_c0_g1_i3.p1,TRINITY_DN451_c0_g1_i9.p2,TRINITY_DN451_c0_g2_i1.p1
859	DCAR_028838	Lj1g0012596.1,Lj1g0025987.1,Lj1g0010839.1,Lj1g0010534.1,Lj1g0020404.1,Lj1g0027550.1,Lj1g0015935.1	TRINITY_DN23436_c0_g1_i1.p1
860	DCAR_028547,DCAR_028551	LjContig00357g0015767.1,Lj6g0008527.1	TRINITY_DN3159_c1_g1_i1.p1,TRINITY_DN3159_c1_g1_i2.p1,TRINITY_DN3159_c1_g1_i3.p1,TRINITY_DN3159_c1_g1_i7.p1,TRINITY_DN5739_c0_g1_i3.p1
861	DCAR_027095,DCAR_014463	Lj1g0017855.2	TRINITY_DN7728_c0_g1_i1.p1,TRINITY_DN7728_c0_g1_i10.p1,TRINITY_DN7728_c0_g1_i13.p1,TRINITY_DN7728_c0_g1_i4.p1,TRINITY_DN7728_c0_g1_i5.p1,TRINITY_DN7728_c0_g1_i7.p1
862	DCAR_027146,DCAR_011912,DCAR_011914,DCAR_011909,DCAR_011915	Lj6g0018182.1,Lj6g0000628.1,Lj4g0013845.1	TRINITY_DN20618_c1_g2_i2.p1
863	DCAR_026533	Lj1g0002439.1,Lj3g0022996.1	TRINITY_DN15493_c0_g1_i10.p1,TRINITY_DN15493_c0_g1_i13.p1,TRINITY_DN15493_c0_g1_i2.p1,TRINITY_DN15493_c0_g1_i4.p1,TRINITY_DN15493_c0_g1_i7.p1,TRINITY_DN15493_c0_g1_i8.p1
864	DCAR_028262	Lj4g0015969.1,Lj4g0008520.1	TRINITY_DN7447_c0_g1_i1.p1,TRINITY_DN7447_c0_g1_i10.p1,TRINITY_DN7447_c0_g1_i11.p1,TRINITY_DN7447_c0_g1_i2.p1,TRINITY_DN7447_c0_g1_i4.p1,TRINITY_DN7447_c0_g1_i5.p2
865	DCAR_028889	Lj1g0022602.1,Lj3g0009918.1	TRINITY_DN375_c0_g1_i1.p1,TRINITY_DN375_c0_g1_i2.p1,TRINITY_DN375_c0_g1_i3.p1,TRINITY_DN375_c0_g1_i5.p1,TRINITY_DN375_c0_g1_i6.p1,TRINITY_DN375_c0_g1_i7.p1
866	DCAR_027820,DCAR_004891	Lj6g0021557.1,Lj4g0006926.1	TRINITY_DN5021_c0_g1_i1.p1,TRINITY_DN5021_c0_g1_i2.p1,TRINITY_DN5021_c0_g1_i3.p1,TRINITY_DN5021_c0_g1_i5.p1,TRINITY_DN5021_c0_g1_i6.p1
867	DCAR_027904,DCAR_032098	Lj2g0027083.1,Lj4g0009018.1	TRINITY_DN19985_c1_g1_i1.p1,TRINITY_DN19985_c1_g1_i2.p1,TRINITY_DN19985_c1_g1_i3.p1,TRINITY_DN752_c1_g1_i1.p1,TRINITY_DN752_c1_g1_i4.p1
868	DCAR_027997,DCAR_027999,DCAR_027998,DCAR_007947,DCAR_007948,DCAR_017168	Lj1g0015728.1,Lj3g0006727.1	TRINITY_DN14595_c0_g1_i2.p1
869	DCAR_028003,DCAR_005220,DCAR_005221	Lj6g0028130.1,Lj4g0008965.1	TRINITY_DN20513_c0_g1_i3.p1,TRINITY_DN36023_c0_g1_i1.p1,TRINITY_DN36023_c0_g1_i2.p1,TRINITY_DN36023_c0_g1_i3.p1
870	DCAR_027322,DCAR_030748	Lj5g0017858.1,Lj6g0001693.1	TRINITY_DN3119_c0_g1_i1.p1,TRINITY_DN3119_c0_g1_i2.p1,TRINITY_DN3119_c0_g1_i4.p1,TRINITY_DN3119_c0_g1_i5.p1,TRINITY_DN3119_c0_g1_i7.p1
871	DCAR_026730,DCAR_030071	Lj5g0006025.1	TRINITY_DN10770_c0_g1_i1.p1,TRINITY_DN10770_c1_g1_i1.p1,TRINITY_DN10770_c2_g1_i1.p1,TRINITY_DN44895_c0_g1_i1.p1,TRINITY_DN7569_c0_g1_i1.p1,TRINITY_DN7569_c0_g2_i1.p1
872	DCAR_027677,DCAR_006123	Lj1g0016663.1,Lj3g0024787.1,Lj5g0003931.1	TRINITY_DN18831_c0_g1_i1.p1,TRINITY_DN24074_c0_g1_i1.p1,TRINITY_DN5888_c0_g1_i1.p1,TRINITY_DN7668_c0_g2_i1.p1
873	DCAR_027409	Lj2g0020208.1,Lj4g0006243.1	TRINITY_DN911_c0_g1_i1.p1,TRINITY_DN911_c0_g1_i2.p1,TRINITY_DN911_c0_g1_i4.p1,TRINITY_DN911_c0_g1_i5.p1,TRINITY_DN911_c0_g1_i6.p1,TRINITY_DN911_c0_g1_i7.p1
874	DCAR_027421,DCAR_031008	Lj2g0023221.1,Lj4g0006825.1	TRINITY_DN17101_c0_g1_i10.p1,TRINITY_DN17101_c0_g1_i14.p1,TRINITY_DN17101_c0_g1_i19.p1,TRINITY_DN17101_c0_g1_i2.p1,TRINITY_DN17101_c0_g1_i8.p1
875	DCAR_028725	Lj2g0002455.1	TRINITY_DN69_c0_g1_i2.p1,TRINITY_DN69_c0_g1_i3.p1,TRINITY_DN69_c0_g1_i4.p1,TRINITY_DN69_c0_g1_i6.p1,TRINITY_DN69_c0_g1_i7.p1,TRINITY_DN9334_c2_g1_i1.p1,TRINITY_DN9334_c2_g1_i2.p1
876	DCAR_028066	Lj4g0005805.1	TRINITY_DN10476_c0_g1_i1.p1,TRINITY_DN10476_c0_g1_i2.p1,TRINITY_DN3547_c0_g1_i1.p1,TRINITY_DN3547_c0_g1_i4.p1,TRINITY_DN3547_c0_g1_i5.p1,TRINITY_DN3547_c0_g1_i6.p1,TRINITY_DN3547_c0_g1_i9.p1
877	DCAR_027260,DCAR_030701	Lj5g0001975.1	TRINITY_DN956_c0_g1_i1.p1,TRINITY_DN956_c0_g1_i3.p1,TRINITY_DN956_c0_g1_i4.p1,TRINITY_DN956_c0_g1_i6.p1,TRINITY_DN956_c0_g1_i7.p1,TRINITY_DN956_c0_g1_i8.p1
878	DCAR_026920	Lj1g0013511.1,Lj2g0027087.1,Lj2g0026136.1	TRINITY_DN3247_c1_g1_i1.p1,TRINITY_DN3247_c1_g1_i4.p1,TRINITY_DN3247_c1_g1_i5.p1,TRINITY_DN3247_c1_g1_i6.p1,TRINITY_DN3247_c1_g1_i7.p1
879	DCAR_028172	Lj6g0011746.1,Lj4g0014654.1	TRINITY_DN3520_c0_g1_i1.p1,TRINITY_DN3520_c0_g1_i3.p1,TRINITY_DN3852_c0_g1_i1.p1,TRINITY_DN3852_c0_g1_i3.p1,TRINITY_DN3852_c0_g1_i4.p1,TRINITY_DN3852_c0_g1_i8.p1
880	DCAR_027878	Lj1g0021747.1,Lj3g0022251.1,Lj3g0012435.1,Lj3g0018136.1,Lj3g0006398.1,Lj3g0005675.1,Lj3g0013022.1,Lj3g0005662.1	*
881	DCAR_028078,DCAR_020984	Lj3g0013854.1,Lj3g0020798.1,Lj6g0001425.1	TRINITY_DN18204_c0_g1_i1.p1,TRINITY_DN18204_c0_g1_i3.p1,TRINITY_DN18204_c0_g1_i4.p1,TRINITY_DN567_c0_g5_i3.p1
882	DCAR_027703,DCAR_005043,DCAR_029887	LjContig00312_ERROPOS870357g0027823.1,Lj4g0019267.1	TRINITY_DN563_c0_g1_i1.p1,TRINITY_DN563_c0_g2_i1.p1,TRINITY_DN563_c0_g2_i2.p1,TRINITY_DN563_c0_g2_i4.p1
883	DCAR_028345	Lj6g0011405.1,Lj6g0024268.1	TRINITY_DN2103_c0_g1_i1.p1,TRINITY_DN2103_c0_g1_i10.p1,TRINITY_DN2103_c0_g1_i11.p1,TRINITY_DN2103_c0_g1_i2.p1,TRINITY_DN2103_c0_g1_i4.p1,TRINITY_DN7030_c0_g1_i1.p1
884	DCAR_031558	Lj3g0024503.1	TRINITY_DN5959_c0_g1_i1.p1,TRINITY_DN5959_c0_g1_i2.p1,TRINITY_DN5959_c0_g1_i4.p1,TRINITY_DN5959_c0_g1_i5.p1,TRINITY_DN5959_c0_g1_i6.p1,TRINITY_DN5959_c0_g1_i7.p1,TRINITY_DN5959_c0_g1_i8.p1
885	DCAR_000299,DCAR_019093,DCAR_022874	Lj5g0026730.1,LjContig00408g0011879.1	TRINITY_DN4738_c0_g1_i13.p1,TRINITY_DN4738_c0_g1_i14.p1,TRINITY_DN4738_c0_g1_i5.p1,TRINITY_DN4738_c0_g1_i8.p1
886	DCAR_007206,DCAR_030055	Lj2g0003669.1	TRINITY_DN5884_c0_g1_i1.p1,TRINITY_DN5884_c0_g2_i1.p1,TRINITY_DN5884_c0_g2_i2.p1,TRINITY_DN5884_c0_g2_i3.p1,TRINITY_DN5884_c0_g2_i4.p1,TRINITY_DN5884_c0_g2_i5.p1
887	DCAR_006647	Lj1g0021056.1,Lj1g0017141.1,Lj1g0014482.1	TRINITY_DN4061_c0_g1_i10.p1,TRINITY_DN4061_c0_g1_i3.p1,TRINITY_DN4061_c0_g1_i8.p1,TRINITY_DN4418_c0_g1_i10.p1,TRINITY_DN4418_c0_g1_i5.p1
888	DCAR_007584,DCAR_016189,DCAR_023079	Lj3g0007096.1,Lj3g0017434.1	TRINITY_DN20_c0_g1_i3.p1,TRINITY_DN20_c0_g1_i4.p1,TRINITY_DN20_c0_g1_i6.p1,TRINITY_DN20_c0_g1_i8.p1
889	DCAR_005509,DCAR_029919	Lj1g0022069.1,Lj5g0019464.1,Lj5g0023995.1,Lj6g0014249.1	TRINITY_DN800_c0_g1_i1.p1,TRINITY_DN80_c0_g1_i3.p1,TRINITY_DN80_c0_g1_i4.p1
890	DCAR_005648,DCAR_005740,DCAR_005650,DCAR_005326,DCAR_005672,DCAR_010844,DCAR_016377,DCAR_016374	Lj1g0023506.1	*
891	DCAR_007140	Lj2g0006172.1	TRINITY_DN10915_c0_g1_i1.p1,TRINITY_DN10915_c0_g1_i2.p1,TRINITY_DN10915_c0_g1_i3.p1,TRINITY_DN10915_c0_g1_i4.p1,TRINITY_DN10915_c0_g1_i5.p1,TRINITY_DN10915_c0_g1_i6.p1,TRINITY_DN10915_c0_g1_i7.p1
892	DCAR_004968,DCAR_008506,DCAR_006843	Lj3g0005764.1	TRINITY_DN2896_c0_g1_i11.p1,TRINITY_DN2896_c0_g1_i2.p1,TRINITY_DN2896_c0_g1_i5.p1,TRINITY_DN2896_c0_g1_i7.p1,TRINITY_DN2896_c0_g1_i9.p1
893	DCAR_006972,DCAR_005385	Lj1g0007890.1,Lj3g0015521.1	TRINITY_DN848_c0_g1_i1.p1,TRINITY_DN848_c0_g1_i3.p1,TRINITY_DN848_c0_g1_i7.p1,TRINITY_DN848_c0_g1_i8.p1,TRINITY_DN848_c0_g1_i9.p1
894	DCAR_006149,DCAR_012180	Lj1g0012197.1,Lj5g0022317.1,Lj2g0010321.1	TRINITY_DN10274_c0_g1_i1.p1,TRINITY_DN10274_c0_g1_i5.p1,TRINITY_DN10274_c1_g1_i3.p3,TRINITY_DN10274_c1_g1_i4.p1
895	DCAR_007464	Lj1g0009618.1,Lj4g0027334.1	TRINITY_DN4946_c0_g1_i1.p1,TRINITY_DN4946_c0_g1_i2.p1,TRINITY_DN4946_c0_g1_i3.p1,TRINITY_DN4946_c0_g1_i4.p1,TRINITY_DN4946_c0_g1_i5.p1,TRINITY_DN4946_c0_g1_i6.p1
896	DCAR_006041,DCAR_018835,DCAR_018832,DCAR_014964	Lj1g0004752.1,Lj3g0011846.1,Lj5g0021512.2	TRINITY_DN3798_c0_g1_i3.p1,TRINITY_DN9674_c0_g1_i4.p1
897	DCAR_008614	Lj1g0018121.1,Lj3g0002146.1	TRINITY_DN1281_c0_g1_i1.p1,TRINITY_DN1281_c0_g1_i2.p1,TRINITY_DN1281_c0_g1_i3.p1,TRINITY_DN1281_c0_g1_i4.p1,TRINITY_DN1281_c0_g2_i2.p1,TRINITY_DN1281_c0_g2_i4.p1
898	DCAR_006440,DCAR_006441,DCAR_006061	Lj3g0014225.1,Lj2g0024305.1	TRINITY_DN14707_c0_g1_i1.p1,TRINITY_DN14707_c0_g3_i1.p1,TRINITY_DN7292_c0_g1_i1.p1,TRINITY_DN7292_c0_g2_i1.p1
899	DCAR_006528	*	TRINITY_DN8204_c0_g1_i11.p1,TRINITY_DN8204_c0_g1_i12.p1,TRINITY_DN8204_c0_g1_i13.p1,TRINITY_DN8204_c0_g1_i14.p1,TRINITY_DN8204_c0_g1_i2.p1,TRINITY_DN8204_c0_g1_i4.p1,TRINITY_DN8204_c0_g1_i7.p1,TRINITY_DN8204_c0_g1_i8.p1
900	DCAR_006537	Lj3g0027552.1	TRINITY_DN6555_c0_g1_i1.p1,TRINITY_DN6555_c0_g1_i2.p1,TRINITY_DN6555_c0_g1_i3.p1,TRINITY_DN6555_c0_g1_i4.p1,TRINITY_DN6555_c0_g1_i5.p1,TRINITY_DN6555_c0_g1_i6.p1,TRINITY_DN6555_c0_g1_i7.p1
901	DCAR_008623,DCAR_018689	Lj3g0018881.1	TRINITY_DN1591_c0_g1_i1.p1,TRINITY_DN1591_c0_g1_i10.p1,TRINITY_DN1591_c0_g1_i13.p1,TRINITY_DN1591_c0_g1_i2.p1,TRINITY_DN1591_c0_g1_i8.p1,TRINITY_DN1591_c0_g1_i9.p1
902	DCAR_005510,DCAR_029921	Lj3g0001003.1,Lj3g0004152.1	TRINITY_DN2836_c0_g1_i14.p1,TRINITY_DN5181_c0_g1_i1.p1,TRINITY_DN5181_c0_g1_i2.p1,TRINITY_DN5181_c0_g1_i4.p1,TRINITY_DN5181_c0_g1_i6.p1
903	DCAR_005027	Lj4g0008940.1	TRINITY_DN4441_c0_g1_i2.p1,TRINITY_DN4441_c0_g1_i3.p1,TRINITY_DN4441_c0_g1_i4.p1,TRINITY_DN4441_c0_g1_i5.p1,TRINITY_DN4441_c0_g1_i6.p1,TRINITY_DN4441_c0_g1_i7.p1,TRINITY_DN4441_c0_g1_i8.p1
904	DCAR_008313	Lj2g0008038.1,Lj4g0023945.1	TRINITY_DN2670_c0_g1_i1.p1,TRINITY_DN2670_c0_g1_i3.p1,TRINITY_DN2670_c0_g1_i4.p1,TRINITY_DN2670_c0_g1_i5.p1,TRINITY_DN2670_c0_g1_i6.p1,TRINITY_DN2670_c0_g1_i9.p1
905	DCAR_007474	Lj1g0013510.1,Lj4g0005343.2	TRINITY_DN19833_c0_g1_i10.p1,TRINITY_DN19833_c0_g1_i11.p1,TRINITY_DN19833_c0_g1_i12.p1,TRINITY_DN19833_c0_g1_i2.p1,TRINITY_DN19833_c0_g1_i6.p1,TRINITY_DN19833_c0_g1_i7.p1
906	DCAR_007201,DCAR_030046	Lj2g0026908.1	TRINITY_DN14001_c0_g1_i1.p1,TRINITY_DN8666_c0_g1_i2.p1,TRINITY_DN8666_c0_g1_i4.p1,TRINITY_DN8666_c0_g1_i5.p1,TRINITY_DN8666_c0_g1_i6.p1,TRINITY_DN8666_c0_g1_i8.p1
907	DCAR_008097	Lj3g0023429.2	TRINITY_DN7121_c0_g1_i1.p1,TRINITY_DN7121_c0_g1_i2.p1,TRINITY_DN7121_c0_g1_i3.p1,TRINITY_DN7121_c0_g1_i4.p1,TRINITY_DN7121_c0_g1_i5.p1,TRINITY_DN7121_c0_g1_i7.p1,TRINITY_DN7121_c0_g1_i8.p1
908	DCAR_007882	Lj6g0008133.1,Lj4g0002628.2	TRINITY_DN2880_c0_g1_i1.p1,TRINITY_DN2880_c0_g1_i10.p1,TRINITY_DN2880_c0_g1_i2.p1,TRINITY_DN2880_c0_g1_i6.p1,TRINITY_DN2880_c0_g1_i7.p1,TRINITY_DN2880_c0_g1_i8.p1
909	DCAR_006517	Lj3g0028075.1	TRINITY_DN4424_c0_g1_i1.p1,TRINITY_DN4424_c0_g1_i2.p1,TRINITY_DN4424_c0_g1_i3.p1,TRINITY_DN4424_c0_g1_i4.p1,TRINITY_DN4424_c0_g1_i6.p1,TRINITY_DN4424_c0_g1_i8.p1,TRINITY_DN4424_c0_g1_i9.p1
910	DCAR_007213	Lj2g0017656.1	TRINITY_DN5708_c0_g1_i11.p1,TRINITY_DN5708_c0_g1_i13.p1,TRINITY_DN5708_c0_g1_i14.p1,TRINITY_DN5708_c0_g1_i3.p1,TRINITY_DN5708_c0_g1_i4.p1,TRINITY_DN5708_c0_g1_i6.p1,TRINITY_DN5708_c0_g1_i9.p1
911	DCAR_006066,DCAR_022744	Lj3g0012587.1,Lj3g0003378.1	TRINITY_DN7410_c0_g1_i1.p1,TRINITY_DN7410_c0_g1_i5.p1,TRINITY_DN7410_c0_g1_i6.p1,TRINITY_DN7410_c0_g1_i7.p1,TRINITY_DN7410_c0_g1_i9.p1
912	DCAR_007028	Lj1g0021314.1,Lj4g0017323.1	TRINITY_DN13598_c0_g1_i3.p1,TRINITY_DN3508_c0_g1_i1.p1,TRINITY_DN3508_c0_g1_i10.p1,TRINITY_DN3508_c0_g1_i13.p1,TRINITY_DN3508_c0_g1_i16.p1,TRINITY_DN3508_c0_g1_i5.p1
913	DCAR_007180,DCAR_030980	Lj2g0017216.1,Lj4g0002221.1	TRINITY_DN1198_c0_g1_i2.p1,TRINITY_DN1198_c0_g1_i4.p1,TRINITY_DN1198_c0_g1_i5.p1,TRINITY_DN1198_c0_g1_i6.p1,TRINITY_DN1198_c0_g1_i8.p1
914	DCAR_006144,DCAR_022735	Lj3g0003552.1	TRINITY_DN405_c0_g1_i1.p1,TRINITY_DN405_c0_g1_i2.p1,TRINITY_DN405_c0_g1_i3.p1,TRINITY_DN405_c0_g1_i4.p1,TRINITY_DN405_c0_g1_i5.p1,TRINITY_DN405_c0_g1_i6.p1
915	DCAR_005502,DCAR_018212,DCAR_018211	Lj1g0003857.1,Lj1g0007241.1,Lj1g0017067.1,Lj3g0003605.1	TRINITY_DN16646_c0_g3_i2.p1,TRINITY_DN2679_c0_g1_i2.p1
916	DCAR_006266,DCAR_022853	Lj1g0004939.3,Lj5g0020314.1	TRINITY_DN5097_c0_g1_i1.p1,TRINITY_DN5097_c0_g1_i2.p1,TRINITY_DN5097_c0_g1_i4.p1,TRINITY_DN5097_c0_g1_i6.p1,TRINITY_DN5097_c0_g1_i7.p1
917	DCAR_006432	Lj3g0020118.1,Lj5g0011450.1	TRINITY_DN19475_c1_g1_i12.p1,TRINITY_DN19475_c1_g1_i13.p1,TRINITY_DN19475_c1_g1_i14.p1,TRINITY_DN19475_c1_g1_i15.p1,TRINITY_DN19475_c1_g1_i7.p1,TRINITY_DN19475_c1_g1_i8.p1
918	DCAR_006553,DCAR_012359	Lj5g0021372.1	TRINITY_DN12655_c0_g1_i1.p1,TRINITY_DN12655_c0_g1_i2.p1,TRINITY_DN12655_c0_g1_i4.p1,TRINITY_DN12655_c0_g1_i5.p1,TRINITY_DN12655_c0_g1_i6.p1,TRINITY_DN12655_c0_g1_i9.p1
919	DCAR_007010	Lj5g0001342.1	TRINITY_DN2273_c0_g1_i1.p1,TRINITY_DN2273_c0_g1_i2.p1,TRINITY_DN2273_c0_g1_i3.p1,TRINITY_DN2273_c0_g1_i4.p1,TRINITY_DN2273_c0_g1_i5.p1,TRINITY_DN2273_c0_g1_i6.p1,TRINITY_DN2273_c0_g1_i7.p1
920	DCAR_010950	Lj2g0001245.1,Lj4g0005781.1	TRINITY_DN22853_c0_g1_i1.p1,TRINITY_DN22853_c0_g1_i2.p1,TRINITY_DN22853_c0_g1_i3.p1,TRINITY_DN29849_c0_g1_i1.p1,TRINITY_DN29849_c0_g1_i3.p1,TRINITY_DN29849_c0_g1_i4.p1
921	DCAR_011444,DCAR_029748	Lj5g0023584.1,Lj5g0001404.1	TRINITY_DN4380_c0_g1_i1.p1,TRINITY_DN4380_c0_g1_i3.p1,TRINITY_DN4380_c0_g1_i4.p1,TRINITY_DN4380_c0_g1_i5.p1,TRINITY_DN4380_c0_g1_i8.p1
922	DCAR_009202,DCAR_009203,DCAR_017833,DCAR_014864	Lj4g0004155.1	TRINITY_DN12157_c0_g1_i1.p1,TRINITY_DN12157_c0_g1_i3.p1,TRINITY_DN12157_c0_g1_i4.p1,TRINITY_DN12157_c0_g1_i5.p1
923	DCAR_008773,DCAR_019509,DCAR_012749	Lj1g0006067.1	TRINITY_DN14062_c0_g2_i1.p1,TRINITY_DN14062_c0_g2_i3.p1,TRINITY_DN805_c0_g1_i1.p1,TRINITY_DN805_c0_g1_i4.p1,TRINITY_DN805_c0_g1_i6.p1
924	DCAR_011851	LjContig00357g0006411.1,Lj6g0025094.1	TRINITY_DN13395_c0_g1_i1.p2,TRINITY_DN2615_c0_g1_i1.p1,TRINITY_DN2615_c0_g1_i2.p1,TRINITY_DN2615_c0_g1_i3.p1,TRINITY_DN2615_c0_g1_i6.p1,TRINITY_DN2615_c0_g4_i1.p1
925	DCAR_012643,DCAR_018573	Lj1g0006086.1,Lj3g0018567.1,Lj3g0014686.1	TRINITY_DN14983_c0_g1_i1.p1,TRINITY_DN3485_c0_g1_i1.p1,TRINITY_DN3485_c0_g1_i3.p1,TRINITY_DN3485_c0_g1_i5.p1
926	DCAR_010175	Lj1g0009577.1,Lj4g0025893.1	TRINITY_DN22192_c0_g1_i1.p1,TRINITY_DN22192_c0_g1_i2.p1,TRINITY_DN22192_c0_g1_i3.p1,TRINITY_DN22192_c0_g1_i4.p1,TRINITY_DN971_c0_g1_i1.p1,TRINITY_DN971_c0_g1_i11.p1
927	DCAR_009265,DCAR_017750	Lj1g0023882.1,Lj1g0023413.1	TRINITY_DN6081_c0_g1_i1.p1,TRINITY_DN6081_c0_g1_i10.p1,TRINITY_DN6081_c1_g1_i2.p1,TRINITY_DN6081_c1_g1_i6.p1,TRINITY_DN6081_c1_g1_i8.p1
928	DCAR_009577,DCAR_009576,DCAR_020004	Lj1g0018016.1,Lj1g0014371.1	TRINITY_DN12392_c0_g3_i1.p1,TRINITY_DN12392_c0_g3_i2.p1,TRINITY_DN12392_c0_g4_i1.p1,TRINITY_DN12394_c0_g2_i1.p1
929	DCAR_009473,DCAR_009472,DCAR_020151	Lj1g0020671.1	TRINITY_DN1934_c0_g1_i1.p1,TRINITY_DN1934_c0_g1_i2.p1,TRINITY_DN1934_c0_g1_i3.p1,TRINITY_DN1934_c0_g1_i4.p1,TRINITY_DN1934_c0_g1_i5.p1
930	DCAR_009479,DCAR_018009,DCAR_020142	Lj4g0007200.1	TRINITY_DN11890_c0_g1_i1.p1,TRINITY_DN11890_c0_g1_i3.p1,TRINITY_DN11890_c0_g1_i4.p1,TRINITY_DN11890_c0_g1_i5.p1,TRINITY_DN11890_c0_g1_i6.p1
931	DCAR_012426	LjContig00389g0020886.1,Lj5g0025018.1	TRINITY_DN716_c0_g1_i11.p1,TRINITY_DN716_c0_g1_i13.p1,TRINITY_DN716_c0_g1_i14.p1,TRINITY_DN716_c0_g1_i15.p1,TRINITY_DN716_c0_g1_i18.p1,TRINITY_DN716_c0_g1_i4.p1
932	DCAR_009574,DCAR_020011	Lj1g0014285.1	TRINITY_DN445_c1_g1_i1.p1,TRINITY_DN445_c1_g1_i2.p1,TRINITY_DN445_c1_g1_i3.p1,TRINITY_DN445_c1_g1_i4.p1,TRINITY_DN445_c1_g1_i7.p1,TRINITY_DN445_c1_g1_i8.p1
933	DCAR_012521	Lj1g0007939.1,Lj5g0025023.1	TRINITY_DN1426_c0_g1_i1.p1,TRINITY_DN1426_c0_g1_i2.p1,TRINITY_DN1426_c0_g1_i3.p1,TRINITY_DN1426_c0_g1_i4.p1,TRINITY_DN1426_c0_g1_i5.p1,TRINITY_DN1426_c0_g1_i7.p1
934	DCAR_009235,DCAR_017873,DCAR_014844	Lj3g0020567.1,Lj3g0018325.1	TRINITY_DN1651_c1_g1_i1.p1,TRINITY_DN1651_c1_g1_i4.p1,TRINITY_DN1651_c1_g1_i5.p1,TRINITY_DN1651_c1_g1_i6.p1
935	DCAR_009193,DCAR_017821,DCAR_014881	Lj4g0007030.1	TRINITY_DN31984_c0_g1_i4.p1,TRINITY_DN31984_c0_g1_i8.p1,TRINITY_DN7453_c0_g1_i2.p1,TRINITY_DN7453_c0_g1_i5.p1,TRINITY_DN7453_c0_g1_i9.p1
936	DCAR_012158	Lj1g0022355.1,Lj1g0005747.2	TRINITY_DN12578_c0_g1_i12.p1,TRINITY_DN12578_c0_g1_i15.p1,TRINITY_DN22766_c0_g3_i4.p1,TRINITY_DN5529_c0_g3_i1.p1,TRINITY_DN5529_c0_g3_i2.p1,TRINITY_DN5529_c0_g3_i4.p1
937	DCAR_011181,DCAR_011180	Lj2g0020862.1,Lj2g0024904.1	TRINITY_DN432_c0_g1_i2.p1,TRINITY_DN432_c0_g1_i3.p1,TRINITY_DN432_c0_g1_i4.p1,TRINITY_DN432_c0_g1_i5.p1,TRINITY_DN432_c0_g1_i6.p1
938	DCAR_008857,DCAR_012817,DCAR_020050,DCAR_020051	Lj1g0007382.1,Lj5g0017072.1	TRINITY_DN16339_c0_g1_i1.p1,TRINITY_DN17871_c0_g1_i1.p1,TRINITY_DN17871_c0_g2_i1.p1
939	DCAR_012459,DCAR_018414	Lj1g0004866.2,Lj5g0020963.1	TRINITY_DN2062_c0_g1_i10.p2,TRINITY_DN2062_c0_g1_i11.p2,TRINITY_DN2062_c0_g1_i3.p1,TRINITY_DN2062_c0_g1_i6.p1,TRINITY_DN2062_c0_g1_i8.p1
940	DCAR_009125,DCAR_013655,DCAR_020594	Lj1g0025488.1	TRINITY_DN1108_c0_g1_i2.p1,TRINITY_DN1108_c0_g1_i3.p1,TRINITY_DN1108_c0_g1_i4.p1,TRINITY_DN1108_c1_g2_i1.p1,TRINITY_DN1108_c1_g2_i2.p1
941	DCAR_009921,DCAR_020136	Lj6g0017146.1,Lj4g0007076.1	TRINITY_DN2382_c0_g1_i1.p1,TRINITY_DN2382_c0_g1_i2.p1,TRINITY_DN2382_c0_g1_i5.p1,TRINITY_DN2382_c0_g1_i7.p1,TRINITY_DN2382_c0_g1_i8.p1
942	DCAR_009630,DCAR_009629,DCAR_021557,DCAR_021392	Lj6g0019617.1,Lj4g0016919.1,Lj4g0019194.1	TRINITY_DN2618_c0_g1_i1.p1,TRINITY_DN2618_c0_g1_i3.p1
943	DCAR_012592,DCAR_018523	Lj1g0024995.1,Lj5g0005137.1	TRINITY_DN33590_c0_g1_i2.p1,TRINITY_DN3791_c0_g1_i2.p1,TRINITY_DN3791_c0_g1_i5.p1,TRINITY_DN3791_c0_g1_i6.p1,TRINITY_DN3791_c0_g1_i7.p1
944	DCAR_009120,DCAR_016888,DCAR_013535,DCAR_020599	Lj1g0025054.1	TRINITY_DN2424_c0_g1_i2.p1,TRINITY_DN2424_c0_g1_i4.p1,TRINITY_DN2424_c0_g1_i5.p1,TRINITY_DN2424_c0_g1_i6.p1
945	DCAR_009862	Lj1g0012342.1,Lj2g0013657.1	TRINITY_DN7598_c0_g1_i1.p1,TRINITY_DN7598_c0_g1_i4.p1,TRINITY_DN7598_c0_g1_i5.p1,TRINITY_DN7598_c0_g1_i6.p1,TRINITY_DN7598_c0_g1_i7.p1,TRINITY_DN7598_c0_g2_i2.p1
946	DCAR_011930	Lj6g0011381.1,Lj4g0020050.2	TRINITY_DN13325_c0_g1_i1.p1,TRINITY_DN13325_c0_g1_i2.p1,TRINITY_DN13325_c0_g1_i3.p1,TRINITY_DN13325_c0_g1_i4.p1,TRINITY_DN13325_c0_g1_i5.p1,TRINITY_DN13325_c0_g1_i8.p1
947	DCAR_009839	LjContig00081g0023066.1	TRINITY_DN8313_c0_g1_i1.p1,TRINITY_DN8313_c0_g1_i2.p1,TRINITY_DN8313_c0_g1_i3.p1,TRINITY_DN8313_c0_g1_i4.p1,TRINITY_DN8313_c0_g1_i5.p1,TRINITY_DN8313_c0_g1_i6.p1,TRINITY_DN8313_c0_g1_i7.p1
948	DCAR_011355,DCAR_015142	*	TRINITY_DN6266_c0_g1_i1.p1,TRINITY_DN6266_c0_g1_i10.p1,TRINITY_DN6266_c0_g1_i3.p1,TRINITY_DN6266_c0_g1_i4.p1,TRINITY_DN8049_c0_g1_i1.p1,TRINITY_DN8049_c0_g1_i3.p1,TRINITY_DN8049_c0_g1_i4.p1
949	DCAR_009977,DCAR_022481	Lj3g0025503.1	TRINITY_DN1722_c0_g1_i1.p1,TRINITY_DN1722_c0_g1_i3.p1,TRINITY_DN1722_c0_g1_i4.p1,TRINITY_DN1722_c0_g1_i6.p1,TRINITY_DN1722_c0_g1_i7.p1,TRINITY_DN1722_c0_g2_i1.p1
950	DCAR_009292,DCAR_017709,DCAR_014979	Lj5g0010146.1	TRINITY_DN5394_c0_g1_i1.p1,TRINITY_DN5394_c0_g1_i3.p1,TRINITY_DN5394_c0_g1_i4.p1,TRINITY_DN5394_c0_g1_i5.p1,TRINITY_DN5394_c0_g1_i6.p1
951	DCAR_009890,DCAR_020084	Lj5g0004968.1	TRINITY_DN5329_c0_g1_i1.p1,TRINITY_DN5329_c0_g1_i2.p1,TRINITY_DN5329_c0_g1_i4.p1,TRINITY_DN5329_c0_g1_i5.p1,TRINITY_DN5329_c0_g1_i6.p1,TRINITY_DN5329_c0_g1_i8.p1
952	DCAR_012523	Lj5g0019344.1	TRINITY_DN8413_c0_g1_i1.p1,TRINITY_DN8413_c0_g1_i2.p1,TRINITY_DN8413_c0_g1_i3.p1,TRINITY_DN8413_c0_g1_i5.p1,TRINITY_DN8413_c0_g1_i6.p1,TRINITY_DN8413_c0_g1_i7.p1,TRINITY_DN8413_c0_g1_i8.p1
953	DCAR_012580	Lj1g0018773.1,Lj5g0023081.2	TRINITY_DN1829_c0_g1_i1.p1,TRINITY_DN1829_c0_g1_i10.p1,TRINITY_DN5254_c0_g1_i11.p1,TRINITY_DN5254_c0_g1_i12.p1,TRINITY_DN5254_c0_g1_i15.p1,TRINITY_DN5254_c0_g1_i9.p1
954	DCAR_009082,DCAR_013479,DCAR_020659	Lj1g0005632.2,Lj2g0005926.1,Lj6g0019346.1	TRINITY_DN554_c0_g1_i2.p1,TRINITY_DN554_c0_g1_i3.p1,TRINITY_DN554_c0_g1_i4.p1
955	DCAR_012671,DCAR_018636	Lj1g0006098.1,Lj3g0018087.1	TRINITY_DN8793_c1_g1_i1.p1,TRINITY_DN8793_c1_g1_i2.p1,TRINITY_DN8793_c1_g1_i3.p1,TRINITY_DN8793_c1_g1_i4.p1,TRINITY_DN8793_c1_g1_i5.p1
956	DCAR_010743	LjContig00141g0002700.1,Lj6g0006683.1	TRINITY_DN1411_c0_g1_i1.p1,TRINITY_DN1411_c0_g1_i2.p1,TRINITY_DN1411_c0_g1_i3.p1,TRINITY_DN1411_c0_g1_i5.p1,TRINITY_DN1411_c0_g1_i6.p1,TRINITY_DN271_c0_g2_i1.p1
957	DCAR_011083	Lj1g0017127.1,Lj2g0012320.1	TRINITY_DN12445_c0_g1_i1.p1,TRINITY_DN12445_c0_g1_i3.p1,TRINITY_DN12445_c0_g1_i4.p1,TRINITY_DN12445_c0_g1_i5.p1,TRINITY_DN12445_c0_g1_i6.p1,TRINITY_DN12445_c0_g1_i7.p1
958	DCAR_011050	Lj1g0008070.1,Lj1g0005307.1,Lj1g0011465.1	TRINITY_DN1825_c0_g1_i4.p1,TRINITY_DN1825_c0_g1_i6.p1,TRINITY_DN1825_c0_g1_i7.p1,TRINITY_DN7089_c0_g1_i2.p1,TRINITY_DN7089_c0_g1_i5.p1
959	DCAR_011631,DCAR_014168,DCAR_014167	LjContig00141g0024748.2,Lj6g0016655.1	TRINITY_DN18984_c0_g2_i3.p1,TRINITY_DN18984_c0_g2_i4.p2,TRINITY_DN18984_c0_g2_i6.p1,TRINITY_DN18984_c0_g2_i7.p2
960	DCAR_008917,DCAR_014543	Lj1g0017016.1,Lj1g0015034.3	TRINITY_DN7056_c0_g1_i10.p1,TRINITY_DN7056_c0_g1_i12.p1,TRINITY_DN7056_c0_g1_i4.p1,TRINITY_DN7056_c0_g1_i7.p1,TRINITY_DN8851_c0_g1_i2.p1
961	DCAR_010159,DCAR_014029	Lj1g0002041.1	TRINITY_DN1826_c0_g1_i1.p1,TRINITY_DN1826_c0_g1_i2.p1,TRINITY_DN1826_c0_g1_i3.p1,TRINITY_DN1826_c0_g2_i1.p1,TRINITY_DN1826_c0_g2_i3.p1,TRINITY_DN1826_c0_g2_i4.p1
962	DCAR_011853	Lj3g0017213.1	TRINITY_DN13054_c0_g1_i1.p1,TRINITY_DN13054_c0_g1_i2.p1,TRINITY_DN13054_c0_g1_i3.p1,TRINITY_DN13054_c0_g1_i4.p1,TRINITY_DN2641_c0_g1_i15.p1,TRINITY_DN2641_c0_g1_i2.p1,TRINITY_DN2641_c0_g1_i7.p1
963	DCAR_009642,DCAR_016826,DCAR_019928	Lj1g0011461.1,Lj3g0003556.1,Lj3g0024153.2	TRINITY_DN1106_c0_g2_i1.p1,TRINITY_DN1106_c0_g2_i3.p1,TRINITY_DN1106_c0_g2_i5.p1
964	DCAR_009205,DCAR_017840	Lj4g0013008.2	TRINITY_DN11015_c0_g1_i1.p1,TRINITY_DN11015_c0_g1_i4.p1,TRINITY_DN2470_c0_g1_i1.p1,TRINITY_DN2470_c0_g1_i4.p1,TRINITY_DN2470_c0_g1_i5.p1,TRINITY_DN2470_c0_g1_i7.p1
965	DCAR_009328,DCAR_017776,DCAR_020891	Lj4g0005618.1	TRINITY_DN3598_c0_g1_i1.p1,TRINITY_DN3598_c0_g1_i3.p1,TRINITY_DN3598_c0_g1_i4.p1,TRINITY_DN3598_c0_g1_i5.p1,TRINITY_DN3598_c0_g1_i9.p1
966	DCAR_031822	Lj3g0025735.1	TRINITY_DN11437_c0_g1_i1.p1,TRINITY_DN11437_c0_g1_i2.p1,TRINITY_DN11437_c0_g1_i3.p1,TRINITY_DN11437_c0_g1_i4.p1,TRINITY_DN11437_c0_g1_i5.p1,TRINITY_DN11437_c0_g1_i6.p1,TRINITY_DN11437_c0_g1_i7.p1
967	DCAR_029527	Lj3g0025421.1,Lj3g0019907.1	TRINITY_DN4398_c0_g1_i12.p2,TRINITY_DN4398_c0_g1_i13.p2,TRINITY_DN4398_c0_g1_i15.p1,TRINITY_DN4398_c0_g1_i16.p1,TRINITY_DN4398_c0_g1_i23.p1,TRINITY_DN4398_c0_g1_i9.p1
968	DCAR_030579	Lj6g0010250.1,Lj4g0000925.2	TRINITY_DN5612_c0_g1_i1.p1,TRINITY_DN5612_c0_g1_i10.p1,TRINITY_DN5612_c0_g1_i4.p1,TRINITY_DN5612_c0_g1_i5.p1,TRINITY_DN5612_c0_g1_i6.p1,TRINITY_DN5612_c0_g1_i7.p1
969	DCAR_029235	Lj6g0017816.2,Lj4g0003679.1	TRINITY_DN6240_c0_g1_i1.p1,TRINITY_DN6240_c0_g1_i10.p1,TRINITY_DN6240_c0_g1_i13.p1,TRINITY_DN6240_c0_g1_i2.p1,TRINITY_DN6240_c0_g1_i3.p1,TRINITY_DN6240_c0_g1_i6.p1
970	DCAR_030608	LjContig00222g0002051.1	TRINITY_DN11982_c0_g1_i1.p1,TRINITY_DN11982_c0_g1_i11.p1,TRINITY_DN11982_c0_g1_i3.p1,TRINITY_DN11982_c0_g1_i4.p1,TRINITY_DN11982_c0_g1_i6.p1,TRINITY_DN11982_c0_g1_i8.p1,TRINITY_DN11982_c0_g1_i9.p1
971	DCAR_030890	Lj6g0024413.1,Lj4g0001049.1	TRINITY_DN4690_c0_g1_i11.p1,TRINITY_DN4690_c0_g1_i2.p1,TRINITY_DN4690_c0_g1_i3.p1,TRINITY_DN4690_c0_g1_i4.p1,TRINITY_DN4690_c0_g1_i5.p1,TRINITY_DN4690_c0_g1_i8.p1
972	DCAR_029930	Lj1g0011811.2	TRINITY_DN5327_c0_g1_i1.p1,TRINITY_DN5327_c0_g1_i10.p1,TRINITY_DN5327_c0_g1_i11.p1,TRINITY_DN5327_c0_g1_i2.p1,TRINITY_DN5327_c0_g1_i5.p1,TRINITY_DN5327_c0_g1_i6.p1,TRINITY_DN5327_c0_g1_i7.p1
973	DCAR_030822	Lj2g0026838.1	TRINITY_DN4878_c0_g1_i1.p1,TRINITY_DN4878_c0_g1_i2.p1,TRINITY_DN4878_c0_g1_i3.p1,TRINITY_DN4878_c0_g1_i4.p1,TRINITY_DN4878_c0_g1_i5.p1,TRINITY_DN4878_c0_g1_i6.p1,TRINITY_DN4878_c0_g1_i9.p1
974	DCAR_017295	Lj1g0005875.1	TRINITY_DN2330_c1_g1_i1.p1,TRINITY_DN2330_c1_g1_i2.p1,TRINITY_DN2330_c1_g1_i3.p1,TRINITY_DN2330_c1_g1_i4.p1,TRINITY_DN2330_c1_g1_i5.p1,TRINITY_DN2330_c1_g1_i7.p1,TRINITY_DN2330_c1_g1_i8.p1
975	DCAR_016648,DCAR_022591	LjContig00272g0009776.1,Lj6g0028194.1	TRINITY_DN7020_c0_g1_i1.p1,TRINITY_DN7020_c0_g1_i2.p1,TRINITY_DN7020_c0_g1_i4.p1,TRINITY_DN7020_c0_g1_i5.p1,TRINITY_DN7020_c0_g1_i7.p1
976	DCAR_017856,DCAR_014854	Lj4g0013176.1	TRINITY_DN9344_c0_g1_i2.p1,TRINITY_DN9344_c0_g1_i3.p1,TRINITY_DN9344_c0_g1_i4.p1,TRINITY_DN9344_c0_g1_i5.p1,TRINITY_DN9344_c0_g1_i6.p1,TRINITY_DN9344_c0_g1_i7.p1
977	DCAR_016704,DCAR_022561	LjContig00272g0027317.1,Lj6g0008473.1	TRINITY_DN202_c0_g1_i2.p1,TRINITY_DN202_c0_g1_i3.p1,TRINITY_DN202_c0_g1_i4.p1,TRINITY_DN202_c0_g1_i5.p1,TRINITY_DN202_c0_g2_i1.p1
978	DCAR_016408,DCAR_021613	Lj2g0001549.1,Lj4g0019980.1	TRINITY_DN412_c0_g1_i1.p1,TRINITY_DN412_c0_g1_i2.p1,TRINITY_DN412_c0_g1_i3.p1,TRINITY_DN412_c0_g1_i4.p1,TRINITY_DN412_c0_g1_i5.p1
979	DCAR_019307,DCAR_012861	LjContig00408g0003189.1	TRINITY_DN15832_c0_g1_i10.p1,TRINITY_DN15832_c0_g1_i11.p1,TRINITY_DN15832_c0_g1_i4.p1,TRINITY_DN15832_c0_g1_i6.p1,TRINITY_DN15832_c0_g1_i7.p1,TRINITY_DN15832_c0_g1_i9.p1
980	DCAR_017475,DCAR_014037,DCAR_020933	Lj1g0009979.1,Lj3g0017321.1,Lj5g0011828.1,Lj2g0027355.2	TRINITY_DN10618_c0_g1_i1.p1,TRINITY_DN24494_c0_g1_i6.p3
981	DCAR_016092	Lj3g0000905.1	TRINITY_DN240_c0_g1_i1.p1,TRINITY_DN240_c0_g1_i2.p1,TRINITY_DN240_c0_g1_i4.p1,TRINITY_DN240_c0_g1_i5.p1,TRINITY_DN240_c0_g1_i6.p1,TRINITY_DN240_c0_g1_i7.p1,TRINITY_DN240_c0_g1_i8.p1
982	DCAR_017699,DCAR_014987	Lj5g0003620.1	TRINITY_DN7511_c0_g1_i1.p1,TRINITY_DN7511_c0_g1_i3.p1,TRINITY_DN7511_c0_g1_i4.p1,TRINITY_DN7511_c0_g1_i5.p1,TRINITY_DN7511_c0_g1_i7.p1,TRINITY_DN7511_c0_g1_i8.p1
983	DCAR_017591,DCAR_017592,DCAR_013776	LjContig00272g0025906.1,Lj2g0017208.1,Lj6g0019358.1,Lj6g0012988.1,Lj6g0018198.1	TRINITY_DN98011_c0_g1_i1.p1
984	DCAR_016654,DCAR_013194	LjContig00272g0020344.1,Lj6g0021283.1	TRINITY_DN1173_c0_g1_i10.p1,TRINITY_DN1173_c0_g1_i12.p1,TRINITY_DN1173_c0_g1_i5.p1,TRINITY_DN1173_c0_g1_i7.p1,TRINITY_DN1173_c0_g1_i9.p1
985	DCAR_019252,DCAR_019738,DCAR_012914	LjContig00029g0019484.1,Lj6g0012623.1,Lj6g0027489.1,Lj6g0013713.1	TRINITY_DN12503_c0_g1_i1.p1,TRINITY_DN12503_c0_g2_i1.p1
986	DCAR_017107,DCAR_016649	LjContig00272g0011671.1,Lj6g0004996.1	TRINITY_DN5178_c0_g2_i1.p1,TRINITY_DN5178_c0_g2_i2.p1,TRINITY_DN5178_c0_g2_i3.p1,TRINITY_DN5178_c0_g2_i4.p1,TRINITY_DN5178_c0_g2_i5.p1
987	DCAR_018068,DCAR_015794	Lj1g0013976.1	TRINITY_DN4487_c0_g1_i1.p1,TRINITY_DN4487_c0_g1_i2.p1,TRINITY_DN4487_c0_g1_i4.p1,TRINITY_DN4487_c0_g1_i6.p1,TRINITY_DN4487_c0_g1_i9.p1,TRINITY_DN5968_c0_g1_i2.p1
988	DCAR_017846	Lj4g0017489.1	TRINITY_DN3382_c0_g1_i1.p1,TRINITY_DN3382_c0_g1_i11.p1,TRINITY_DN3382_c0_g1_i12.p1,TRINITY_DN3382_c0_g1_i13.p1,TRINITY_DN3382_c0_g1_i15.p1,TRINITY_DN3382_c0_g1_i2.p1,TRINITY_DN3382_c0_g1_i8.p1
989	DCAR_017052,DCAR_013687,DCAR_019877	Lj1g0009743.1,Lj3g0024798.1,Lj3g0011171.1,LjContig00141g0020471.1,Lj6g0011789.1	TRINITY_DN22526_c0_g1_i1.p1
990	DCAR_018489	Lj1g0017908.1	TRINITY_DN2956_c0_g1_i1.p1,TRINITY_DN2956_c0_g1_i10.p1,TRINITY_DN2956_c0_g1_i2.p1,TRINITY_DN2956_c0_g1_i3.p1,TRINITY_DN2956_c0_g1_i6.p1,TRINITY_DN2956_c0_g1_i7.p1,TRINITY_DN2956_c0_g1_i8.p1
991	DCAR_016298,DCAR_019380,DCAR_020879	Lj3g0009201.1,Lj3g0011667.1	TRINITY_DN4400_c0_g1_i1.p1,TRINITY_DN4400_c0_g1_i10.p1,TRINITY_DN4400_c0_g1_i4.p1,TRINITY_DN4400_c0_g1_i8.p1
992	DCAR_018946	Lj5g0015689.1	TRINITY_DN2306_c0_g1_i1.p1,TRINITY_DN2306_c0_g1_i2.p1,TRINITY_DN2306_c0_g1_i3.p1,TRINITY_DN2306_c0_g1_i4.p1,TRINITY_DN2306_c0_g1_i5.p1,TRINITY_DN2306_c0_g1_i6.p1,TRINITY_DN2306_c0_g1_i7.p1
993	DCAR_017567,DCAR_013795,DCAR_021050	Lj3g0012310.1,Lj3g0016320.1	TRINITY_DN9651_c0_g1_i1.p1,TRINITY_DN9651_c0_g1_i3.p1,TRINITY_DN9651_c0_g1_i4.p1,TRINITY_DN9651_c0_g1_i5.p1
994	DCAR_019766	Lj3g0004499.1,LjContig00412g0023796.1	TRINITY_DN6397_c0_g1_i12.p1,TRINITY_DN6397_c0_g1_i14.p1,TRINITY_DN6397_c0_g1_i2.p1,TRINITY_DN6397_c0_g1_i3.p1,TRINITY_DN6397_c0_g1_i7.p1,TRINITY_DN6397_c0_g1_i9.p1
995	DCAR_016924,DCAR_013428	Lj1g0011176.1	TRINITY_DN17110_c0_g1_i1.p1,TRINITY_DN17110_c0_g1_i3.p1,TRINITY_DN17110_c0_g1_i4.p1,TRINITY_DN17110_c0_g1_i6.p1,TRINITY_DN17110_c0_g1_i9.p1,TRINITY_DN17110_c0_g2_i1.p1
996	DCAR_017210,DCAR_015516	Lj1g0023838.1,Lj1g0011123.2,Lj1g0026852.1,Lj2g0023885.1	TRINITY_DN36691_c0_g1_i1.p1,TRINITY_DN36691_c0_g1_i2.p1,TRINITY_DN36691_c0_g1_i4.p1
997	DCAR_019272,DCAR_012945	Lj3g0009465.1,Lj3g0027898.1	TRINITY_DN1536_c0_g1_i1.p1,TRINITY_DN1536_c0_g1_i2.p1,TRINITY_DN1536_c0_g1_i4.p1,TRINITY_DN1536_c0_g1_i5.p1,TRINITY_DN1536_c0_g1_i7.p1
998	DCAR_019225,DCAR_021750	LjContig00081g0016111.1,Lj6g0021564.1,Lj6g0012285.1,Lj4g0003884.1,Lj4g0020799.1	TRINITY_DN5226_c1_g1_i2.p1,TRINITY_DN5226_c1_g1_i6.p1
999	DCAR_017910	Lj6g0000637.1,Lj4g0004774.1	TRINITY_DN6697_c0_g1_i1.p1,TRINITY_DN6697_c0_g1_i2.p1,TRINITY_DN6697_c0_g1_i4.p1,TRINITY_DN6697_c0_g1_i5.p1,TRINITY_DN6697_c0_g1_i6.p1,TRINITY_DN6697_c0_g1_i9.p1
1000	DCAR_016879,DCAR_013640,DCAR_020566	Lj1g0005674.1,Lj5g0002928.1	TRINITY_DN17495_c0_g1_i2.p1,TRINITY_DN17495_c0_g1_i6.p1,TRINITY_DN17495_c0_g1_i7.p1,TRINITY_DN17495_c0_g1_i8.p1
1001	DCAR_018987	Lj5g0009221.1,Lj6g0024518.1	TRINITY_DN458_c0_g1_i1.p1,TRINITY_DN458_c0_g1_i3.p1,TRINITY_DN458_c0_g1_i4.p1,TRINITY_DN687_c0_g1_i2.p1,TRINITY_DN687_c0_g1_i5.p1,TRINITY_DN687_c0_g1_i6.p1
1002	DCAR_019435	Lj5g0008330.1,Lj2g0004800.1,Lj2g0007139.1	TRINITY_DN2030_c0_g1_i6.p1,TRINITY_DN37860_c0_g1_i1.p1,TRINITY_DN37860_c0_g1_i2.p1,TRINITY_DN37860_c0_g1_i3.p1,TRINITY_DN37860_c0_g1_i4.p1
1003	DCAR_016433	Lj1g0009132.1,Lj4g0000470.1	TRINITY_DN1269_c0_g1_i12.p1,TRINITY_DN1269_c0_g1_i13.p1,TRINITY_DN1269_c0_g1_i14.p1,TRINITY_DN1269_c0_g1_i3.p1,TRINITY_DN1269_c0_g1_i4.p1,TRINITY_DN1269_c0_g1_i8.p1
1004	DCAR_016525,DCAR_021548	Lj1g0017631.1	TRINITY_DN10202_c0_g2_i1.p1,TRINITY_DN10202_c0_g2_i2.p1,TRINITY_DN10202_c0_g2_i3.p1,TRINITY_DN10202_c0_g3_i2.p1,TRINITY_DN10202_c0_g3_i5.p1,TRINITY_DN10202_c0_g3_i6.p1
1005	DCAR_016689	Lj6g0020228.1	TRINITY_DN2282_c0_g1_i1.p1,TRINITY_DN2282_c0_g1_i3.p1,TRINITY_DN2556_c0_g1_i1.p1,TRINITY_DN2556_c0_g1_i11.p1,TRINITY_DN2556_c0_g1_i12.p1,TRINITY_DN2556_c0_g1_i13.p1,TRINITY_DN2556_c0_g1_i15.p1
1006	DCAR_019583	Lj3g0020932.1,Lj3g0003713.1	TRINITY_DN2751_c0_g1_i1.p1,TRINITY_DN2751_c0_g1_i2.p1,TRINITY_DN2751_c0_g1_i3.p1,TRINITY_DN2751_c0_g1_i4.p1,TRINITY_DN2751_c0_g1_i5.p1,TRINITY_DN2751_c0_g1_i6.p1
1007	DCAR_018710,DCAR_015432	Lj1g0000205.1,Lj3g0017704.1	TRINITY_DN2712_c0_g1_i3.p1,TRINITY_DN2712_c0_g1_i5.p1,TRINITY_DN2712_c0_g1_i6.p1,TRINITY_DN2712_c0_g1_i7.p1,TRINITY_DN2712_c0_g1_i8.p1
1008	DCAR_017159	Lj3g0026642.1,LjContig00066g0019625.1	TRINITY_DN12585_c0_g1_i8.p1,TRINITY_DN2355_c0_g1_i1.p1,TRINITY_DN2355_c0_g1_i2.p1,TRINITY_DN2355_c0_g1_i4.p1,TRINITY_DN2355_c0_g1_i5.p1,TRINITY_DN2355_c0_g1_i9.p1
1009	DCAR_019492	Lj1g0005538.1	TRINITY_DN11892_c1_g1_i1.p1,TRINITY_DN11892_c1_g1_i2.p1,TRINITY_DN11892_c1_g1_i3.p1,TRINITY_DN11892_c1_g1_i4.p1,TRINITY_DN11892_c1_g1_i5.p1,TRINITY_DN11892_c1_g1_i6.p1,TRINITY_DN11892_c1_g1_i8.p1
1010	DCAR_017034	Lj1g0000378.2	TRINITY_DN1942_c0_g1_i1.p1,TRINITY_DN1942_c0_g1_i10.p1,TRINITY_DN1942_c0_g1_i2.p1,TRINITY_DN1942_c0_g1_i4.p1,TRINITY_DN1942_c0_g1_i7.p1,TRINITY_DN1942_c0_g1_i8.p1,TRINITY_DN1942_c0_g1_i9.p1
1011	DCAR_019451	Lj5g0016368.1	TRINITY_DN4688_c0_g1_i1.p1,TRINITY_DN4688_c0_g1_i10.p1,TRINITY_DN4688_c0_g1_i11.p1,TRINITY_DN4688_c0_g1_i3.p1,TRINITY_DN4688_c0_g1_i5.p1,TRINITY_DN4688_c0_g1_i6.p1,TRINITY_DN4688_c0_g1_i9.p1
1012	DCAR_018510	Lj1g0001237.2,Lj5g0006793.1	TRINITY_DN2065_c0_g1_i2.p1,TRINITY_DN2065_c0_g1_i3.p1,TRINITY_DN2065_c0_g1_i4.p1,TRINITY_DN2065_c0_g1_i5.p1,TRINITY_DN2065_c0_g1_i7.p1,TRINITY_DN2065_c0_g1_i8.p1
1013	DCAR_016340	Lj1g0002947.1	TRINITY_DN1349_c0_g1_i10.p1,TRINITY_DN1349_c0_g1_i11.p2,TRINITY_DN1349_c0_g1_i2.p1,TRINITY_DN1349_c0_g1_i3.p1,TRINITY_DN1349_c0_g1_i5.p1,TRINITY_DN1349_c0_g1_i6.p1,TRINITY_DN1349_c0_g1_i9.p1
1014	DCAR_019014	Lj5g0002507.1	TRINITY_DN4799_c0_g1_i1.p1,TRINITY_DN4799_c0_g1_i10.p1,TRINITY_DN4799_c0_g1_i11.p1,TRINITY_DN4799_c0_g1_i13.p1,TRINITY_DN4799_c0_g1_i14.p1,TRINITY_DN4799_c0_g1_i3.p1,TRINITY_DN4799_c0_g1_i7.p1
1015	DCAR_019562	Lj3g0011515.1,Lj3g0003954.1	TRINITY_DN2633_c0_g1_i1.p1,TRINITY_DN2633_c0_g1_i2.p1,TRINITY_DN2633_c0_g1_i3.p1,TRINITY_DN2633_c0_g1_i4.p1,TRINITY_DN2633_c0_g1_i6.p1,TRINITY_DN2633_c0_g1_i7.p1
1016	DCAR_018574	LjContig00564g0001721.1,Lj6g0015434.1	TRINITY_DN8291_c0_g1_i1.p1,TRINITY_DN8291_c0_g1_i2.p1,TRINITY_DN8291_c0_g1_i3.p1,TRINITY_DN8291_c0_g1_i4.p1,TRINITY_DN8291_c0_g1_i5.p1,TRINITY_DN8291_c0_g1_i7.p1
1017	DCAR_018054,DCAR_014651	Lj1g0000819.1,Lj1g0023965.1	TRINITY_DN1898_c0_g1_i1.p1,TRINITY_DN1898_c0_g1_i3.p1,TRINITY_DN1898_c0_g1_i4.p1,TRINITY_DN1898_c0_g1_i6.p1,TRINITY_DN1898_c0_g1_i7.p1
1018	DCAR_016740	Lj2g0016023.2	TRINITY_DN1485_c0_g1_i3.p1,TRINITY_DN1485_c0_g1_i4.p1,TRINITY_DN1485_c0_g1_i5.p1,TRINITY_DN1485_c0_g1_i6.p1,TRINITY_DN1485_c0_g1_i7.p1,TRINITY_DN1485_c0_g1_i8.p1,TRINITY_DN1485_c0_g1_i9.p1
1019	DCAR_018038	Lj1g0007571.1	TRINITY_DN2866_c0_g1_i1.p1,TRINITY_DN2866_c0_g1_i2.p1,TRINITY_DN2866_c0_g1_i4.p1,TRINITY_DN2866_c0_g1_i5.p1,TRINITY_DN2866_c0_g1_i6.p1,TRINITY_DN2866_c0_g1_i7.p1,TRINITY_DN2866_c0_g1_i8.p1
1020	DCAR_016922,DCAR_013432	Lj1g0014032.1,Lj5g0012215.1	TRINITY_DN3148_c0_g1_i1.p1,TRINITY_DN3148_c0_g1_i2.p1,TRINITY_DN3148_c0_g1_i3.p1,TRINITY_DN3148_c0_g1_i4.p1,TRINITY_DN3148_c0_g1_i5.p1
1021	DCAR_013563,DCAR_013562	Lj1g0020283.1,Lj1g0027856.1,Lj1g0017845.1,Lj1g0027066.1	TRINITY_DN16965_c0_g1_i4.p1,TRINITY_DN75912_c0_g1_i1.p1,TRINITY_DN8923_c0_g1_i1.p1
1022	DCAR_015185	Lj1g0013444.1,Lj6g0000404.1,Lj6g0016509.1,Lj6g0008848.1,Lj6g0005634.1,Lj6g0015747.1,Lj6g0012919.1	TRINITY_DN57036_c0_g1_i1.p1
1023	DCAR_014978	Lj1g0027469.1	TRINITY_DN16_c3_g2_i3.p1,TRINITY_DN16_c3_g2_i6.p1,TRINITY_DN16_c3_g2_i7.p1,TRINITY_DN4460_c0_g1_i1.p1,TRINITY_DN4460_c0_g1_i10.p1,TRINITY_DN4460_c0_g1_i12.p1,TRINITY_DN4460_c0_g1_i6.p1
1024	DCAR_013201,DCAR_022592	LjContig00272g0028044.1	TRINITY_DN149_c0_g1_i1.p1,TRINITY_DN149_c0_g1_i2.p1,TRINITY_DN149_c0_g1_i3.p1,TRINITY_DN149_c0_g1_i4.p1,TRINITY_DN149_c0_g1_i5.p1,TRINITY_DN149_c0_g1_i6.p1
1025	DCAR_013518,DCAR_020621	LjContig00564g0020705.1	TRINITY_DN13124_c0_g1_i1.p1,TRINITY_DN13124_c0_g1_i10.p1,TRINITY_DN13124_c0_g1_i2.p1,TRINITY_DN13124_c0_g1_i3.p1,TRINITY_DN13124_c0_g1_i4.p1,TRINITY_DN13124_c0_g1_i6.p1
1026	DCAR_013306,DCAR_013312,DCAR_013311,DCAR_013307,DCAR_013305	*	TRINITY_DN4641_c0_g1_i10.p1,TRINITY_DN4641_c0_g1_i2.p1,TRINITY_DN4641_c0_g1_i5.p1,TRINITY_DN4641_c0_g1_i9.p1
1027	DCAR_013572	Lj1g0004478.1	TRINITY_DN5392_c0_g1_i11.p1,TRINITY_DN5392_c0_g1_i2.p1,TRINITY_DN5392_c0_g1_i4.p1,TRINITY_DN5392_c0_g1_i5.p1,TRINITY_DN5392_c0_g1_i6.p1,TRINITY_DN5392_c0_g1_i8.p1,TRINITY_DN5392_c0_g1_i9.p1
1028	DCAR_013537,DCAR_020597	Lj1g0009474.1	TRINITY_DN13543_c0_g2_i2.p1,TRINITY_DN9408_c0_g1_i1.p1,TRINITY_DN9408_c0_g1_i2.p1,TRINITY_DN9408_c0_g1_i3.p1,TRINITY_DN9408_c0_g1_i4.p1,TRINITY_DN9408_c0_g1_i5.p1
1029	DCAR_014999	Lj1g0014330.1,Lj1g0005313.1,LjContig00247g0023433.1	TRINITY_DN6288_c0_g1_i1.p1,TRINITY_DN6288_c0_g1_i2.p1,TRINITY_DN6288_c0_g1_i3.p1,TRINITY_DN6288_c0_g1_i4.p1,TRINITY_DN6288_c0_g1_i5.p1
1030	DCAR_016006	Lj3g0011397.1	TRINITY_DN211_c0_g1_i10.p1,TRINITY_DN211_c0_g1_i15.p1,TRINITY_DN211_c0_g1_i3.p1,TRINITY_DN211_c0_g1_i6.p1,TRINITY_DN7685_c0_g1_i13.p1,TRINITY_DN7685_c0_g1_i3.p1,TRINITY_DN7685_c0_g1_i5.p1
1031	DCAR_013560	Lj1g0005974.1,Lj5g0016375.1	TRINITY_DN2517_c0_g1_i1.p1,TRINITY_DN2517_c0_g1_i2.p1,TRINITY_DN2517_c0_g1_i3.p1,TRINITY_DN2517_c0_g1_i5.p1,TRINITY_DN2517_c0_g1_i6.p1,TRINITY_DN2517_c0_g1_i7.p1
1032	DCAR_014269	Lj2g0000431.1,Lj4g0022097.1	TRINITY_DN1677_c0_g1_i10.p1,TRINITY_DN1677_c0_g1_i2.p1,TRINITY_DN1677_c0_g1_i3.p1,TRINITY_DN1677_c0_g1_i4.p1,TRINITY_DN1677_c0_g1_i7.p1,TRINITY_DN1677_c0_g1_i9.p1
1033	DCAR_015554	Lj3g0011353.5,Lj3g0023515.1	TRINITY_DN4838_c0_g1_i1.p1,TRINITY_DN4838_c0_g1_i13.p1,TRINITY_DN4838_c0_g1_i14.p1,TRINITY_DN4838_c0_g1_i6.p1,TRINITY_DN4838_c0_g1_i7.p1,TRINITY_DN4838_c0_g2_i1.p1
1034	DCAR_015155	Lj2g0027473.1,Lj4g0024044.1	TRINITY_DN4072_c0_g1_i1.p1,TRINITY_DN4072_c0_g1_i2.p1,TRINITY_DN4072_c0_g1_i3.p1,TRINITY_DN4072_c0_g1_i4.p1,TRINITY_DN4072_c0_g1_i5.p1,TRINITY_DN4072_c0_g1_i8.p1
1035	DCAR_014171	LjContig00141g0000721.1	TRINITY_DN4792_c0_g1_i1.p1,TRINITY_DN4792_c0_g1_i11.p1,TRINITY_DN4792_c0_g1_i13.p1,TRINITY_DN4792_c0_g1_i15.p1,TRINITY_DN4792_c0_g1_i2.p1,TRINITY_DN4792_c0_g1_i3.p1,TRINITY_DN4792_c0_g1_i5.p1
1036	DCAR_014009	Lj4g0010445.1	TRINITY_DN1746_c0_g1_i11.p1,TRINITY_DN1746_c0_g1_i2.p1,TRINITY_DN1746_c0_g1_i3.p1,TRINITY_DN1746_c0_g1_i4.p1,TRINITY_DN1746_c0_g1_i6.p1,TRINITY_DN1746_c0_g1_i8.p1,TRINITY_DN1746_c0_g1_i9.p1
1037	DCAR_014789,DCAR_023122	Lj1g0011634.1,Lj1g0000550.1,Lj2g0013897.1	TRINITY_DN5057_c1_g1_i1.p1,TRINITY_DN5057_c1_g1_i2.p1,TRINITY_DN5057_c1_g1_i3.p1,TRINITY_DN5057_c1_g1_i4.p1
1038	DCAR_013750	Lj3g0019174.1,Lj3g0020486.1,Lj3g0022292.1,Lj3g0009209.1	TRINITY_DN10560_c0_g1_i1.p1,TRINITY_DN10560_c0_g1_i2.p1,TRINITY_DN5788_c2_g1_i1.p1,TRINITY_DN5788_c2_g1_i4.p1
1039	DCAR_013008,DCAR_021243	Lj3g0026741.1,Lj3g0013524.1	TRINITY_DN248_c0_g1_i10.p1,TRINITY_DN248_c0_g1_i12.p1,TRINITY_DN248_c0_g1_i14.p1,TRINITY_DN248_c0_g1_i2.p1,TRINITY_DN248_c0_g1_i4.p1
1040	DCAR_015306	Lj2g0014987.1,Lj4g0015179.1	TRINITY_DN5801_c0_g1_i10.p1,TRINITY_DN5801_c0_g1_i12.p1,TRINITY_DN5801_c0_g1_i6.p1,TRINITY_DN5801_c0_g1_i8.p1,TRINITY_DN8119_c0_g1_i1.p1,TRINITY_DN8119_c0_g1_i3.p1
1041	DCAR_013521	Lj1g0005240.3,Lj6g0021259.2	TRINITY_DN548_c0_g1_i1.p1,TRINITY_DN548_c0_g1_i10.p1,TRINITY_DN548_c0_g1_i3.p1,TRINITY_DN548_c0_g1_i4.p1,TRINITY_DN8_c0_g2_i1.p1,TRINITY_DN8_c0_g2_i2.p1
1042	DCAR_014188	LjContig00408g0008293.1,Lj2g0003202.1,Lj4g0022839.4	TRINITY_DN23645_c0_g1_i2.p1,TRINITY_DN3343_c0_g2_i1.p1,TRINITY_DN3343_c0_g2_i4.p1,TRINITY_DN3343_c0_g2_i6.p1,TRINITY_DN3343_c0_g3_i2.p1
1043	DCAR_023159	Lj4g0010018.1	TRINITY_DN1037_c0_g1_i11.p1,TRINITY_DN1037_c0_g1_i2.p1,TRINITY_DN1037_c0_g1_i3.p1,TRINITY_DN1037_c0_g1_i4.p1,TRINITY_DN1037_c0_g1_i6.p1,TRINITY_DN1037_c0_g1_i9.p1,TRINITY_DN17939_c0_g1_i1.p1
1044	DCAR_020069	Lj5g0000208.2	TRINITY_DN2923_c0_g1_i10.p1,TRINITY_DN2923_c0_g1_i12.p1,TRINITY_DN2923_c0_g1_i13.p1,TRINITY_DN2923_c0_g1_i2.p1,TRINITY_DN2923_c0_g1_i3.p1,TRINITY_DN2923_c0_g1_i8.p1,TRINITY_DN2923_c0_g1_i9.p1
1045	DCAR_021089	Lj6g0018577.2	TRINITY_DN8043_c0_g1_i1.p1,TRINITY_DN8043_c0_g1_i2.p1,TRINITY_DN8043_c0_g1_i3.p1,TRINITY_DN8043_c0_g1_i4.p1,TRINITY_DN8043_c0_g1_i5.p1,TRINITY_DN8043_c0_g1_i8.p1,TRINITY_DN8043_c0_g1_i9.p1
1046	DCAR_022329	Lj2g0000910.1	TRINITY_DN4856_c0_g1_i1.p1,TRINITY_DN4856_c0_g1_i2.p1,TRINITY_DN4856_c0_g1_i3.p1,TRINITY_DN4856_c0_g1_i4.p1,TRINITY_DN4856_c0_g1_i5.p1,TRINITY_DN4856_c0_g1_i6.p1,TRINITY_DN4856_c0_g1_i8.p1
1047	DCAR_022445	Lj6g0007889.1	TRINITY_DN2955_c0_g1_i1.p1,TRINITY_DN2955_c0_g1_i2.p1,TRINITY_DN2955_c0_g1_i3.p1,TRINITY_DN2955_c0_g1_i5.p1,TRINITY_DN2955_c0_g1_i6.p1,TRINITY_DN2955_c0_g1_i7.p1,TRINITY_DN2955_c0_g1_i8.p1
1048	DCAR_022553	Lj6g0019529.1,Lj4g0014990.1	TRINITY_DN2656_c0_g1_i1.p1,TRINITY_DN2656_c0_g1_i2.p1,TRINITY_DN2656_c0_g1_i3.p1,TRINITY_DN2656_c0_g1_i4.p1,TRINITY_DN2656_c0_g1_i5.p1,TRINITY_DN2656_c0_g1_i6.p1
1049	DCAR_022075	Lj3g0010423.1,Lj3g0014714.1,Lj3g0008727.1,Lj2g0020994.1	TRINITY_DN37961_c0_g1_i1.p1,TRINITY_DN37961_c0_g1_i2.p1,TRINITY_DN37961_c0_g2_i3.p1,TRINITY_DN37961_c0_g2_i4.p1
1050	DCAR_020464	Lj2g0013747.1	TRINITY_DN258_c0_g1_i10.p1,TRINITY_DN258_c0_g1_i11.p1,TRINITY_DN258_c0_g1_i3.p1,TRINITY_DN258_c0_g1_i4.p1,TRINITY_DN258_c0_g1_i5.p1,TRINITY_DN258_c0_g1_i7.p1,TRINITY_DN258_c0_g1_i8.p1
1051	DCAR_020081	*	TRINITY_DN10919_c0_g1_i1.p1,TRINITY_DN10919_c0_g1_i2.p1,TRINITY_DN10919_c0_g1_i5.p1,TRINITY_DN10919_c0_g1_i9.p1,TRINITY_DN9123_c0_g1_i1.p1,TRINITY_DN9123_c0_g1_i2.p1,TRINITY_DN9123_c0_g1_i4.p1,TRINITY_DN9123_c0_g1_i6.p1
1052	DCAR_021194	Lj3g0024654.1,Lj2g0004837.1,Lj4g0018865.1	TRINITY_DN19842_c0_g1_i1.p1,TRINITY_DN4955_c0_g1_i2.p1,TRINITY_DN4955_c0_g1_i3.p1,TRINITY_DN4955_c0_g1_i6.p1,TRINITY_DN4955_c0_g1_i7.p1
1053	DCAR_023163	Lj1g0025338.2	TRINITY_DN148_c1_g1_i1.p1,TRINITY_DN148_c1_g1_i10.p1,TRINITY_DN148_c1_g1_i2.p1,TRINITY_DN148_c1_g1_i5.p1,TRINITY_DN148_c1_g1_i6.p1,TRINITY_DN148_c1_g1_i7.p1,TRINITY_DN148_c1_g1_i9.p1
1054	DCAR_020654	Lj1g0010093.1,Lj2g0017361.1	TRINITY_DN81_c0_g1_i1.p1,TRINITY_DN81_c0_g1_i2.p1,TRINITY_DN81_c0_g1_i3.p1,TRINITY_DN81_c0_g1_i4.p1,TRINITY_DN81_c0_g1_i5.p1,TRINITY_DN81_c0_g1_i6.p1
1055	DCAR_021168	Lj3g0010715.1,Lj3g0027737.1	TRINITY_DN6419_c0_g1_i1.p1,TRINITY_DN6419_c0_g1_i2.p1,TRINITY_DN6419_c0_g1_i3.p1,TRINITY_DN6419_c0_g1_i4.p1,TRINITY_DN6419_c0_g1_i5.p1,TRINITY_DN6419_c0_g1_i6.p1
1056	DCAR_020778	Lj5g0020966.1,Lj2g0013746.1	TRINITY_DN374_c0_g1_i1.p1,TRINITY_DN374_c0_g1_i2.p1,TRINITY_DN374_c0_g1_i3.p1,TRINITY_DN374_c0_g1_i5.p1,TRINITY_DN374_c0_g1_i6.p1,TRINITY_DN374_c0_g1_i7.p1
1057	DCAR_021966	Lj5g0021642.1	TRINITY_DN5194_c0_g1_i1.p1,TRINITY_DN5194_c0_g1_i10.p1,TRINITY_DN5194_c0_g1_i11.p1,TRINITY_DN5194_c0_g1_i4.p1,TRINITY_DN5194_c0_g1_i6.p1,TRINITY_DN5194_c0_g1_i8.p1,TRINITY_DN5194_c0_g1_i9.p1
1058	DCAR_021270	Lj3g0016841.1,Lj4g0020597.1	TRINITY_DN2369_c0_g1_i1.p1,TRINITY_DN2369_c0_g1_i2.p1,TRINITY_DN2369_c0_g1_i3.p1,TRINITY_DN2369_c0_g1_i5.p1,TRINITY_DN2369_c0_g1_i6.p1,TRINITY_DN2369_c0_g1_i7.p1
1059	DCAR_023036	Lj1g0016528.1,Lj3g0027062.1,Lj2g0022934.1,Lj2g0005243.1,Lj4g0007934.1	TRINITY_DN246_c0_g1_i1.p1,TRINITY_DN246_c0_g2_i1.p1,TRINITY_DN246_c0_g2_i2.p1
1060	DCAR_022737	Lj3g0010603.1,Lj3g0023136.3	TRINITY_DN6256_c0_g1_i1.p1,TRINITY_DN6256_c0_g1_i11.p1,TRINITY_DN6256_c0_g1_i3.p1,TRINITY_DN6256_c0_g1_i4.p1,TRINITY_DN6256_c0_g1_i6.p1,TRINITY_DN6256_c0_g1_i7.p1
1061	DCAR_021127	LjContig00272g0024308.1,LjContig00272g0019387.1,LjContig00029g0002987.1,Lj6g0024812.1	TRINITY_DN25978_c0_g1_i7.p1,TRINITY_DN41048_c0_g1_i2.p1,TRINITY_DN41048_c0_g1_i5.p1,TRINITY_DN41048_c0_g1_i7.p1
1062	*	LjContig00272g0019714.1,Lj1g0025376.1,Lj3g0002713.1,LjContig00081g0009252.1,LjContig00081g0025580.1	TRINITY_DN5190_c1_g2_i1.p1,TRINITY_DN5190_c1_g2_i2.p1,TRINITY_DN5190_c1_g2_i3.p1,TRINITY_DN64515_c0_g1_i1.p1
1063	*	Lj1g0006584.1,LjContig00081g0016484.1,LjContig00081g0012246.1,LjContig00081g0017189.1	TRINITY_DN1329_c0_g1_i1.p1,TRINITY_DN1329_c0_g1_i2.p1,TRINITY_DN1329_c0_g1_i5.p1,TRINITY_DN1329_c0_g1_i6.p1,TRINITY_DN1329_c0_g1_i8.p1
1064	*	Lj1g0001864.1,Lj1g0019339.1,Lj1g0008098.1,Lj2g0016211.1	TRINITY_DN19693_c0_g1_i1.p1,TRINITY_DN19693_c0_g1_i2.p1,TRINITY_DN19693_c0_g1_i4.p1,TRINITY_DN19693_c0_g1_i5.p1,TRINITY_DN19693_c0_g1_i9.p1
1065	*	Lj1g0014880.1,Lj5g0008621.1,Lj4g0020759.1	TRINITY_DN3975_c0_g1_i1.p1,TRINITY_DN3975_c0_g1_i10.p1,TRINITY_DN3975_c0_g1_i2.p1,TRINITY_DN3975_c0_g1_i3.p1,TRINITY_DN3975_c0_g1_i5.p1,TRINITY_DN3975_c0_g1_i7.p1
1066	*	Lj1g0000159.2,Lj3g0015276.1,Lj3g0003192.1	TRINITY_DN1702_c0_g1_i1.p1,TRINITY_DN1702_c0_g1_i2.p1,TRINITY_DN1702_c0_g1_i3.p1,TRINITY_DN1702_c0_g1_i4.p1,TRINITY_DN1702_c0_g1_i5.p1,TRINITY_DN28837_c1_g1_i1.p1
1067	*	Lj1g0022646.1,Lj1g0003604.1	TRINITY_DN3723_c0_g1_i1.p1,TRINITY_DN3723_c0_g1_i2.p1,TRINITY_DN3723_c0_g1_i3.p1,TRINITY_DN5998_c0_g1_i2.p1,TRINITY_DN5998_c0_g1_i4.p1,TRINITY_DN5998_c0_g1_i5.p1,TRINITY_DN5998_c0_g1_i8.p1
1068	*	Lj3g0020734.1	TRINITY_DN428_c0_g1_i1.p1,TRINITY_DN428_c0_g1_i2.p1,TRINITY_DN428_c0_g1_i3.p1,TRINITY_DN428_c0_g1_i4.p1,TRINITY_DN428_c0_g1_i5.p1,TRINITY_DN428_c0_g1_i6.p1,TRINITY_DN428_c0_g1_i8.p1,TRINITY_DN428_c0_g1_i9.p1
1069	*	Lj5g0024862.2,Lj2g0022693.2	TRINITY_DN3188_c1_g1_i1.p1,TRINITY_DN3188_c1_g1_i3.p1,TRINITY_DN3188_c1_g1_i4.p1,TRINITY_DN3188_c1_g1_i5.p1,TRINITY_DN3188_c1_g1_i6.p1,TRINITY_DN3188_c1_g1_i8.p1,TRINITY_DN3188_c1_g1_i9.p1
1070	DCAR_032125,DCAR_014319	Lj5g0013147.1,Lj2g0000915.1	TRINITY_DN2063_c0_g1_i2.p1,TRINITY_DN2063_c0_g1_i3.p1,TRINITY_DN2063_c0_g1_i4.p1,TRINITY_DN2063_c0_g1_i6.p1
1071	DCAR_002589,DCAR_023463,DCAR_026892	Lj2g0016431.1	TRINITY_DN6285_c0_g1_i1.p1,TRINITY_DN6285_c0_g1_i4.p1,TRINITY_DN6285_c0_g1_i5.p1,TRINITY_DN6285_c0_g1_i8.p1
1072	DCAR_003569,DCAR_003568,DCAR_003574,DCAR_014374,DCAR_021960	Lj1g0006509.1	TRINITY_DN3082_c0_g1_i10.p1,TRINITY_DN3082_c0_g1_i5.p1
1073	DCAR_004213,DCAR_008149	LjContig00272g0008050.1,Lj6g0017279.1	TRINITY_DN524_c0_g1_i1.p1,TRINITY_DN524_c0_g1_i2.p1,TRINITY_DN524_c0_g1_i3.p1,TRINITY_DN524_c0_g1_i5.p1
1074	DCAR_003925,DCAR_003929	Lj4g0004408.1	TRINITY_DN3255_c0_g1_i2.p1,TRINITY_DN3255_c0_g1_i3.p1,TRINITY_DN3255_c0_g1_i4.p1,TRINITY_DN3255_c0_g1_i5.p1,TRINITY_DN3255_c0_g1_i6.p1
1075	DCAR_002962,DCAR_011291,DCAR_015077	Lj1g0003550.2,Lj2g0001557.1	TRINITY_DN2760_c0_g1_i10.p1,TRINITY_DN2760_c0_g1_i17.p1,TRINITY_DN2760_c0_g1_i19.p1
1076	DCAR_000953,DCAR_021805	Lj3g0008761.1,Lj3g0006634.1,Lj2g0003509.1	TRINITY_DN9391_c0_g2_i12.p1,TRINITY_DN9391_c0_g2_i4.p2,TRINITY_DN9391_c0_g2_i8.p1
1077	DCAR_001982	Lj4g0011106.1	TRINITY_DN1081_c0_g1_i1.p1,TRINITY_DN1081_c0_g1_i2.p1,TRINITY_DN1081_c0_g1_i3.p1,TRINITY_DN1081_c0_g1_i4.p1,TRINITY_DN1081_c0_g1_i5.p1,TRINITY_DN1081_c0_g1_i6.p1
1078	DCAR_001241,DCAR_003721	Lj5g0014128.2	TRINITY_DN340_c0_g1_i1.p1,TRINITY_DN340_c0_g1_i11.p1,TRINITY_DN340_c0_g1_i4.p1,TRINITY_DN340_c0_g1_i5.p1,TRINITY_DN340_c0_g1_i6.p1
1079	DCAR_001021,DCAR_014248	Lj1g0011741.1,Lj6g0026363.1	TRINITY_DN3252_c0_g1_i12.p1,TRINITY_DN3252_c0_g1_i13.p1,TRINITY_DN3252_c0_g1_i6.p1,TRINITY_DN3252_c0_g1_i7.p1
1080	DCAR_001287,DCAR_003767	Lj6g0027980.1,Lj4g0015974.1	TRINITY_DN6366_c0_g1_i1.p1,TRINITY_DN6366_c0_g1_i2.p1,TRINITY_DN6366_c0_g1_i3.p1,TRINITY_DN6366_c0_g1_i5.p1
1081	DCAR_003253,DCAR_031837,DCAR_022337	Lj3g0025273.1,Lj3g0012995.1	TRINITY_DN11754_c0_g1_i1.p1,TRINITY_DN11754_c0_g1_i2.p1,TRINITY_DN11754_c0_g1_i3.p1
1082	DCAR_001282,DCAR_003764,DCAR_007778	Lj2g0007793.1,Lj6g0017304.1	TRINITY_DN14417_c0_g1_i2.p1,TRINITY_DN6911_c0_g1_i1.p1,TRINITY_DN6911_c0_g1_i2.p1
1083	DCAR_000531,DCAR_000530,DCAR_000529	Lj1g0018107.1,Lj1g0016223.1,Lj1g0017728.1,Lj3g0013456.1	TRINITY_DN593_c1_g1_i1.p1
1084	DCAR_003831,DCAR_000840,DCAR_007824	Lj6g0009045.1,Lj4g0022248.1,Lj4g0012361.1	TRINITY_DN9661_c0_g1_i1.p1,TRINITY_DN9661_c0_g1_i4.p1
1085	DCAR_003520,DCAR_008750,DCAR_019664,DCAR_012740	LjContig00155g0015511.1,Lj6g0020699.1	TRINITY_DN2684_c0_g1_i1.p1,TRINITY_DN2684_c0_g1_i3.p1
1086	DCAR_004612,DCAR_000634,DCAR_008637	Lj1g0008904.1,Lj3g0014008.1,LjContig00312_ERROPOS870357g0027409.1,Lj4g0020052.1	TRINITY_DN17915_c0_g1_i4.p1
1087	DCAR_001626	Lj4g0013374.1	TRINITY_DN17660_c0_g1_i11.p1,TRINITY_DN17660_c0_g1_i14.p1,TRINITY_DN17660_c0_g1_i18.p1,TRINITY_DN17660_c0_g1_i19.p1,TRINITY_DN17660_c0_g1_i2.p1,TRINITY_DN17660_c0_g1_i9.p1
1088	DCAR_001464,DCAR_001704,DCAR_014507	Lj5g0016057.1,Lj4g0024453.2	TRINITY_DN6376_c0_g1_i3.p1,TRINITY_DN6376_c0_g1_i4.p1,TRINITY_DN6376_c0_g1_i7.p1
1089	DCAR_003824,DCAR_004288,DCAR_000833,DCAR_008198,DCAR_008289,DCAR_008160,DCAR_009077	*	TRINITY_DN5627_c0_g1_i1.p4
1090	DCAR_003967,DCAR_003966,DCAR_007924	Lj6g0017910.1,Lj6g0024761.1,Lj4g0007723.1	TRINITY_DN21726_c0_g2_i1.p1,TRINITY_DN9421_c1_g1_i1.p1
1091	DCAR_002662,DCAR_009053,DCAR_016997	Lj1g0014649.1,Lj5g0005125.1	TRINITY_DN2641_c0_g1_i8.p1,TRINITY_DN49837_c0_g1_i1.p1,TRINITY_DN66804_c0_g1_i1.p1
1092	DCAR_004784,DCAR_004777	Lj1g0023495.1,LjContig00564g0001173.1	TRINITY_DN1153_c0_g2_i1.p1,TRINITY_DN1153_c0_g2_i2.p1,TRINITY_DN1153_c0_g2_i3.p1,TRINITY_DN1153_c0_g2_i4.p1
1093	DCAR_001684,DCAR_021959	Lj5g0001597.1	TRINITY_DN6601_c0_g1_i10.p1,TRINITY_DN6601_c0_g1_i11.p1,TRINITY_DN6601_c0_g1_i2.p1,TRINITY_DN6601_c0_g1_i3.p1,TRINITY_DN6601_c0_g1_i5.p1
1094	DCAR_002422,DCAR_030588	Lj1g0007555.1,Lj6g0018717.1	TRINITY_DN1090_c0_g2_i1.p1,TRINITY_DN1090_c0_g2_i3.p1,TRINITY_DN1090_c0_g2_i4.p1,TRINITY_DN1090_c0_g2_i5.p1
1095	DCAR_003224,DCAR_005751,DCAR_022377	*	TRINITY_DN2716_c0_g1_i10.p1,TRINITY_DN2716_c0_g1_i4.p1,TRINITY_DN2716_c0_g1_i5.p1,TRINITY_DN2716_c0_g1_i6.p1,TRINITY_DN2716_c0_g1_i9.p1
1096	DCAR_000855,DCAR_006802	Lj2g0001550.1,Lj4g0015387.1	TRINITY_DN18777_c0_g1_i1.p1,TRINITY_DN1969_c1_g1_i1.p1,TRINITY_DN1969_c1_g1_i2.p1,TRINITY_DN1969_c1_g1_i5.p1
1097	DCAR_003304	Lj4g0004311.1	TRINITY_DN13308_c0_g1_i1.p1,TRINITY_DN13308_c0_g1_i2.p1,TRINITY_DN13308_c0_g1_i3.p1,TRINITY_DN13308_c0_g1_i5.p1,TRINITY_DN13308_c0_g1_i7.p1,TRINITY_DN13308_c0_g1_i8.p1
1098	DCAR_003497,DCAR_014648,DCAR_014649	Lj5g0011415.1,Lj4g0012561.1,Lj4g0023301.1	TRINITY_DN20605_c0_g1_i2.p1,TRINITY_DN4306_c1_g1_i4.p1
1099	DCAR_001796,DCAR_029215	Lj1g0022502.1,Lj1g0004836.2	TRINITY_DN12360_c0_g1_i1.p1,TRINITY_DN3409_c0_g2_i2.p1,TRINITY_DN3409_c0_g2_i6.p1,TRINITY_DN3409_c0_g2_i7.p1
1100	DCAR_004072,DCAR_008037	Lj6g0016760.1,Lj4g0016457.1	TRINITY_DN8056_c0_g1_i1.p1,TRINITY_DN8056_c0_g1_i2.p1,TRINITY_DN8056_c0_g1_i4.p1,TRINITY_DN8056_c0_g1_i5.p1
1101	DCAR_000676,DCAR_004561,DCAR_001398	Lj1g0025048.1,Lj5g0014363.1,Lj4g0022749.1	TRINITY_DN20346_c0_g1_i4.p1,TRINITY_DN20346_c0_g1_i5.p1
1102	DCAR_004360,DCAR_004359,DCAR_003735	Lj3g0026944.1,Lj3g0013353.1	TRINITY_DN5104_c0_g1_i2.p1,TRINITY_DN5104_c0_g1_i4.p1,TRINITY_DN5104_c0_g1_i5.p1
1103	DCAR_004044,DCAR_028055	Lj6g0010323.1,Lj4g0015660.1	TRINITY_DN283_c0_g1_i1.p1,TRINITY_DN283_c0_g1_i2.p1,TRINITY_DN283_c0_g1_i3.p1,TRINITY_DN283_c0_g1_i4.p1
1104	DCAR_000697	Lj5g0017014.1	TRINITY_DN4009_c0_g1_i1.p1,TRINITY_DN4009_c0_g1_i2.p1,TRINITY_DN4009_c0_g1_i3.p1,TRINITY_DN4009_c0_g1_i4.p1,TRINITY_DN4009_c0_g1_i5.p1,TRINITY_DN4009_c0_g1_i6.p1
1105	DCAR_002390,DCAR_027194	Lj5g0027389.1	TRINITY_DN4312_c0_g1_i1.p1,TRINITY_DN4312_c0_g1_i2.p1,TRINITY_DN4312_c0_g1_i4.p1,TRINITY_DN4312_c0_g1_i6.p1,TRINITY_DN4312_c0_g1_i7.p1
1106	DCAR_003504,DCAR_003503,DCAR_003501,DCAR_003502	Lj6g0005521.1,Lj6g0019645.1,Lj6g0012852.1	TRINITY_DN92071_c0_g1_i1.p1
1107	DCAR_003968,DCAR_019520,DCAR_019517,DCAR_019519,DCAR_019518	Lj3g0025726.1,Lj2g0013238.1	TRINITY_DN7953_c0_g1_i2.p1
1108	DCAR_001486,DCAR_014231	Lj6g0028020.1	TRINITY_DN146_c0_g1_i1.p1,TRINITY_DN146_c0_g1_i2.p1,TRINITY_DN146_c0_g1_i3.p1,TRINITY_DN146_c0_g1_i4.p1,TRINITY_DN146_c0_g1_i5.p1
1109	DCAR_004390,DCAR_003145,DCAR_007765	Lj1g0011343.1,Lj3g0027080.1,Lj5g0001934.1	TRINITY_DN3980_c0_g1_i3.p1,TRINITY_DN3980_c0_g1_i6.p1
1110	DCAR_002986,DCAR_020355	Lj1g0013024.1,Lj3g0007087.1	TRINITY_DN5747_c0_g1_i1.p1,TRINITY_DN5747_c0_g1_i4.p2,TRINITY_DN5747_c0_g1_i5.p1,TRINITY_DN5747_c0_g1_i6.p1
1111	DCAR_004284,DCAR_008241	Lj4g0002993.1	TRINITY_DN2831_c0_g1_i1.p1,TRINITY_DN2831_c0_g1_i10.p1,TRINITY_DN2831_c0_g1_i11.p1,TRINITY_DN2831_c0_g1_i2.p1,TRINITY_DN2831_c0_g1_i3.p1
1112	DCAR_000652,DCAR_004593	Lj2g0012729.1	TRINITY_DN10408_c0_g1_i1.p1,TRINITY_DN10408_c0_g1_i12.p1,TRINITY_DN10408_c0_g1_i16.p1,TRINITY_DN10408_c0_g1_i4.p1,TRINITY_DN10408_c0_g1_i8.p1
1113	DCAR_003336,DCAR_022169	Lj3g0003008.1,Lj6g0018597.2	TRINITY_DN3220_c0_g1_i4.p1,TRINITY_DN3220_c0_g1_i5.p1,TRINITY_DN3220_c0_g1_i8.p1,TRINITY_DN3220_c0_g1_i9.p1
1114	DCAR_004099,DCAR_004097,DCAR_008049	Lj4g0023106.1	TRINITY_DN192_c0_g1_i1.p1,TRINITY_DN192_c0_g1_i2.p1,TRINITY_DN192_c0_g1_i3.p1,TRINITY_DN192_c0_g1_i5.p1
1115	DCAR_003153	Lj3g0005027.1,Lj6g0026397.1	TRINITY_DN7773_c1_g1_i1.p1,TRINITY_DN7773_c1_g1_i2.p1,TRINITY_DN7773_c1_g1_i3.p1,TRINITY_DN7773_c1_g1_i4.p1,TRINITY_DN7773_c1_g1_i5.p1
1116	DCAR_000515	Lj1g0001756.1	TRINITY_DN7631_c0_g1_i10.p1,TRINITY_DN7631_c0_g1_i15.p1,TRINITY_DN7631_c0_g1_i16.p1,TRINITY_DN7631_c0_g1_i4.p1,TRINITY_DN7631_c0_g1_i7.p1,TRINITY_DN7631_c0_g1_i9.p1
1117	DCAR_000808	Lj1g0015299.1	TRINITY_DN11322_c0_g1_i10.p1,TRINITY_DN11322_c0_g1_i11.p1,TRINITY_DN11322_c0_g1_i3.p1,TRINITY_DN11322_c0_g1_i4.p1,TRINITY_DN11322_c0_g1_i7.p1,TRINITY_DN11322_c0_g1_i9.p1
1118	DCAR_002204,DCAR_016358	Lj1g0014383.1	TRINITY_DN11502_c3_g1_i1.p1,TRINITY_DN605_c0_g1_i2.p1,TRINITY_DN605_c0_g1_i3.p1,TRINITY_DN605_c0_g1_i4.p1,TRINITY_DN605_c0_g1_i8.p1
1119	DCAR_002402,DCAR_027181,DCAR_030605	Lj6g0025020.1,Lj4g0022767.1	TRINITY_DN29908_c0_g1_i2.p1,TRINITY_DN29908_c0_g1_i3.p1,TRINITY_DN29908_c0_g2_i2.p1
1120	DCAR_003409,DCAR_014143	LjContig00141g0019933.1,Lj6g0023621.1	TRINITY_DN19144_c0_g1_i2.p1,TRINITY_DN21885_c1_g1_i3.p1,TRINITY_DN21885_c1_g1_i4.p1,TRINITY_DN21885_c1_g1_i5.p1
1121	DCAR_002524,DCAR_030443,DCAR_030446,DCAR_030445	Lj6g0011447.1,Lj4g0019965.1	TRINITY_DN4244_c0_g1_i1.p1,TRINITY_DN4244_c0_g1_i2.p1
1122	DCAR_004249,DCAR_028244	Lj2g0013531.1,Lj4g0010733.1	TRINITY_DN7233_c0_g1_i2.p1,TRINITY_DN7233_c0_g1_i4.p1,TRINITY_DN7233_c0_g1_i5.p1,TRINITY_DN7233_c0_g1_i7.p1
1123	DCAR_001830,DCAR_021345	Lj4g0010307.1	TRINITY_DN2867_c0_g1_i12.p1,TRINITY_DN2867_c0_g1_i13.p1,TRINITY_DN2867_c0_g1_i2.p1,TRINITY_DN2867_c0_g1_i3.p1,TRINITY_DN2867_c0_g1_i5.p1
1124	DCAR_002730,DCAR_012479	Lj1g0002717.1,Lj5g0011033.1	TRINITY_DN3169_c0_g1_i1.p1,TRINITY_DN3169_c0_g1_i2.p1,TRINITY_DN3169_c0_g1_i3.p1,TRINITY_DN3169_c0_g1_i4.p1
1125	DCAR_001628,DCAR_007859,DCAR_020928	Lj5g0025649.1,Lj4g0024361.1	TRINITY_DN12804_c0_g1_i4.p1,TRINITY_DN12804_c0_g1_i5.p1,TRINITY_DN12804_c0_g1_i8.p1
1126	DCAR_001487,DCAR_021845	Lj6g0013317.1,Lj4g0010308.1	TRINITY_DN7472_c0_g1_i1.p1,TRINITY_DN7472_c0_g1_i2.p1,TRINITY_DN7472_c0_g1_i4.p1,TRINITY_DN7472_c0_g1_i5.p1
1127	DCAR_004285,DCAR_008247	Lj2g0019252.1,Lj4g0019831.1	TRINITY_DN14779_c0_g1_i1.p1,TRINITY_DN14779_c0_g1_i2.p1,TRINITY_DN14779_c0_g1_i3.p1,TRINITY_DN14779_c0_g1_i4.p1
1128	DCAR_001686	Lj5g0022267.1	TRINITY_DN3654_c0_g1_i1.p1,TRINITY_DN3654_c0_g1_i10.p1,TRINITY_DN3654_c0_g1_i2.p1,TRINITY_DN3654_c0_g1_i4.p1,TRINITY_DN3654_c0_g1_i6.p1,TRINITY_DN3654_c0_g1_i7.p1
1129	DCAR_003443,DCAR_014180	Lj2g0025986.1,Lj4g0004729.1	TRINITY_DN6440_c0_g1_i1.p1,TRINITY_DN6440_c0_g1_i4.p1,TRINITY_DN6440_c0_g1_i5.p1,TRINITY_DN6440_c0_g1_i6.p1
1130	DCAR_002227,DCAR_030862,DCAR_019228	Lj6g0026808.1,Lj4g0016105.1	TRINITY_DN2296_c1_g1_i13.p1,TRINITY_DN2296_c1_g1_i9.p1,TRINITY_DN2639_c0_g1_i5.p1
1131	DCAR_001121	Lj1g0015802.2,Lj1g0006958.1	TRINITY_DN2137_c0_g1_i1.p1,TRINITY_DN2137_c0_g1_i3.p1,TRINITY_DN2137_c0_g1_i5.p1,TRINITY_DN2137_c0_g1_i6.p1,TRINITY_DN2137_c0_g1_i8.p1
1132	DCAR_003455	Lj1g0009539.1,Lj1g0020844.1,Lj2g0015097.1,Lj4g0027969.1	TRINITY_DN36125_c0_g1_i1.p1,TRINITY_DN36125_c0_g1_i2.p1,TRINITY_DN41247_c0_g1_i1.p1
1133	DCAR_002225,DCAR_002223	Lj1g0005399.1,Lj3g0000523.1,Lj6g0022755.1	TRINITY_DN41_c0_g1_i1.p1,TRINITY_DN41_c0_g2_i1.p2,TRINITY_DN41_c0_g2_i2.p1
1134	DCAR_000816,DCAR_016601	Lj2g0024987.1,Lj4g0005864.1	TRINITY_DN18118_c0_g1_i1.p1,TRINITY_DN18118_c0_g1_i2.p1,TRINITY_DN18118_c0_g2_i1.p1,TRINITY_DN18118_c0_g2_i2.p1
1135	DCAR_002043	Lj1g0026002.1,Lj1g0003631.1,Lj3g0004714.1,Lj4g0019265.1,Lj4g0005777.1,Lj4g0026762.1	TRINITY_DN3448_c0_g1_i1.p1
1136	DCAR_001665,DCAR_029103,DCAR_021974	Lj5g0017793.1	TRINITY_DN1863_c0_g1_i2.p1,TRINITY_DN1863_c0_g1_i3.p1,TRINITY_DN1863_c0_g1_i4.p1,TRINITY_DN1863_c0_g1_i6.p1
1137	DCAR_001566,DCAR_028976	Lj3g0024948.1	TRINITY_DN1297_c0_g1_i1.p1,TRINITY_DN1297_c0_g1_i3.p1,TRINITY_DN1297_c0_g1_i4.p1,TRINITY_DN1297_c0_g1_i5.p1,TRINITY_DN1297_c0_g2_i1.p1
1138	DCAR_000535,DCAR_004715	Lj1g0007948.1,Lj1g0003998.1	TRINITY_DN9414_c0_g1_i1.p1,TRINITY_DN9414_c0_g1_i2.p1,TRINITY_DN9414_c0_g1_i3.p1,TRINITY_DN9414_c0_g1_i5.p1
1139	DCAR_002445,DCAR_024545,DCAR_024546	LjContig00389g0013761.1,Lj4g0006946.1	TRINITY_DN13498_c0_g1_i2.p1,TRINITY_DN4962_c0_g1_i1.p1,TRINITY_DN4962_c0_g1_i4.p1
1140	DCAR_004290,DCAR_024960	Lj4g0027970.1	TRINITY_DN4614_c0_g1_i2.p1,TRINITY_DN4614_c0_g1_i3.p1,TRINITY_DN4614_c0_g1_i4.p1,TRINITY_DN4614_c0_g1_i5.p1,TRINITY_DN4614_c0_g1_i6.p1
1141	DCAR_003132,DCAR_021571	Lj1g0001520.1,Lj2g0024157.1,Lj4g0020457.1	TRINITY_DN28082_c0_g2_i1.p1,TRINITY_DN3048_c0_g1_i1.p1,TRINITY_DN3048_c0_g1_i2.p1
1142	DCAR_004190,DCAR_008122	Lj1g0002529.1,Lj5g0000713.2	TRINITY_DN4778_c0_g1_i1.p1,TRINITY_DN4778_c0_g1_i2.p2,TRINITY_DN4778_c0_g1_i5.p1,TRINITY_DN4778_c0_g1_i6.p2
1143	DCAR_003922,DCAR_027928,DCAR_005124	Lj6g0008564.1,Lj6g0022878.1	TRINITY_DN5123_c0_g1_i3.p2,TRINITY_DN5123_c0_g1_i4.p2,TRINITY_DN5123_c0_g1_i6.p1
1144	DCAR_002952	Lj1g0012057.1	TRINITY_DN1079_c0_g1_i1.p1,TRINITY_DN1079_c0_g1_i11.p1,TRINITY_DN1079_c0_g1_i2.p1,TRINITY_DN1079_c0_g1_i6.p1,TRINITY_DN1079_c0_g1_i7.p1,TRINITY_DN1079_c0_g1_i9.p1
1145	DCAR_003699	Lj1g0005278.1	TRINITY_DN5967_c0_g1_i1.p1,TRINITY_DN5967_c0_g1_i11.p1,TRINITY_DN5967_c0_g1_i2.p1,TRINITY_DN5967_c0_g1_i3.p1,TRINITY_DN5967_c0_g1_i4.p1,TRINITY_DN5967_c0_g1_i5.p1
1146	DCAR_004242,DCAR_024950,DCAR_028236	Lj2g0015402.1,Lj4g0004341.1	TRINITY_DN1005_c0_g1_i1.p1,TRINITY_DN1005_c0_g1_i2.p1,TRINITY_DN1005_c0_g1_i3.p1
1147	DCAR_004676,DCAR_000590,DCAR_006759	Lj2g0021648.1,Lj4g0027766.1	TRINITY_DN4563_c0_g1_i3.p1,TRINITY_DN4563_c0_g1_i8.p1,TRINITY_DN4563_c0_g1_i9.p1
1148	DCAR_003535	LjContig00222g0019593.1	TRINITY_DN925_c0_g1_i1.p1,TRINITY_DN925_c0_g1_i10.p1,TRINITY_DN925_c0_g1_i2.p1,TRINITY_DN925_c0_g1_i3.p1,TRINITY_DN925_c0_g1_i5.p1,TRINITY_DN925_c0_g1_i7.p1
1149	DCAR_004050,DCAR_008008	Lj3g0015483.2,Lj3g0025541.2,Lj6g0006336.4	TRINITY_DN1030_c0_g1_i2.p1,TRINITY_DN1030_c0_g1_i8.p1,TRINITY_DN35804_c0_g1_i3.p1
1150	DCAR_004764,DCAR_018764,DCAR_018765,DCAR_018763	Lj1g0015302.1,Lj3g0027641.1,Lj3g0006515.1	TRINITY_DN97744_c0_g1_i1.p1
1151	DCAR_002314	Lj5g0006991.2,Lj6g0007164.2	TRINITY_DN414_c0_g1_i2.p1,TRINITY_DN414_c0_g1_i3.p1,TRINITY_DN414_c0_g1_i5.p1,TRINITY_DN414_c0_g1_i7.p1,TRINITY_DN414_c0_g1_i9.p1
1152	DCAR_003399	Lj5g0022679.1,Lj5g0011855.1	TRINITY_DN4227_c0_g1_i1.p1,TRINITY_DN4227_c0_g1_i11.p1,TRINITY_DN4227_c0_g1_i5.p1,TRINITY_DN4227_c0_g1_i6.p1,TRINITY_DN4227_c0_g1_i7.p1
1153	DCAR_004068,DCAR_028062	Lj4g0004157.1	TRINITY_DN3932_c0_g1_i1.p1,TRINITY_DN3932_c0_g1_i2.p1,TRINITY_DN3932_c0_g1_i3.p1,TRINITY_DN3932_c0_g1_i4.p1,TRINITY_DN3932_c0_g1_i5.p1
1154	DCAR_004291,DCAR_008254	Lj2g0001973.1	TRINITY_DN14294_c0_g1_i1.p1,TRINITY_DN14294_c0_g1_i3.p1,TRINITY_DN14294_c0_g1_i4.p1,TRINITY_DN14294_c0_g1_i6.p1,TRINITY_DN14294_c0_g1_i9.p1
1155	DCAR_003119	Lj1g0022106.1,Lj1g0000494.1,Lj1g0015489.1,Lj1g0026118.1,LjContig00518g0000858.1,LjContig00226g0022694.1	TRINITY_DN7885_c1_g1_i2.p1
1156	DCAR_001741,DCAR_029176	Lj1g0009349.1,Lj5g0012685.1	TRINITY_DN32641_c0_g1_i2.p1,TRINITY_DN32641_c0_g1_i3.p1,TRINITY_DN32641_c0_g1_i4.p1,TRINITY_DN32641_c0_g2_i2.p1
1157	DCAR_003772,DCAR_007783	Lj4g0022521.1	TRINITY_DN9374_c0_g2_i1.p1,TRINITY_DN9374_c0_g2_i10.p1,TRINITY_DN9374_c0_g2_i2.p1,TRINITY_DN9374_c0_g2_i5.p1,TRINITY_DN9374_c0_g2_i7.p1
1158	DCAR_001479	Lj3g0014364.1	TRINITY_DN14824_c0_g1_i2.p1,TRINITY_DN14824_c0_g1_i3.p1,TRINITY_DN14824_c0_g1_i4.p1,TRINITY_DN14824_c0_g1_i5.p1,TRINITY_DN14824_c0_g1_i6.p1,TRINITY_DN14824_c0_g1_i7.p1
1159	DCAR_001804,DCAR_021838	Lj6g0026081.1,Lj4g0002705.1	TRINITY_DN28509_c0_g1_i1.p1,TRINITY_DN28509_c0_g1_i4.p1,TRINITY_DN28509_c0_g1_i7.p1,TRINITY_DN28509_c0_g1_i9.p1
1160	DCAR_001772,DCAR_003467	Lj6g0000592.1,Lj4g0023349.1,Lj4g0024063.1	TRINITY_DN4718_c0_g1_i6.p1,TRINITY_DN4718_c0_g1_i7.p1,TRINITY_DN4718_c0_g1_i8.p1
1161	DCAR_002336,DCAR_030735	Lj5g0006884.1,Lj6g0000947.1	TRINITY_DN7196_c0_g1_i1.p1,TRINITY_DN7196_c0_g1_i2.p1,TRINITY_DN7196_c0_g1_i4.p1,TRINITY_DN7196_c0_g1_i5.p1
1162	DCAR_001579,DCAR_028985	Lj1g0027189.1,Lj3g0006412.1	TRINITY_DN531_c0_g1_i1.p1,TRINITY_DN531_c0_g1_i2.p1,TRINITY_DN531_c0_g1_i4.p1,TRINITY_DN531_c0_g1_i7.p1
1163	DCAR_004621,DCAR_000625	Lj4g0017790.1	TRINITY_DN5725_c0_g1_i2.p1,TRINITY_DN5725_c0_g1_i4.p1,TRINITY_DN5725_c0_g1_i6.p1,TRINITY_DN5725_c0_g1_i7.p1,TRINITY_DN5725_c0_g1_i8.p1
1164	DCAR_002660	Lj1g0001137.1	TRINITY_DN10009_c0_g1_i1.p1,TRINITY_DN10009_c0_g1_i3.p1,TRINITY_DN10009_c0_g1_i5.p1,TRINITY_DN10009_c0_g1_i6.p1,TRINITY_DN10009_c0_g1_i8.p1,TRINITY_DN10009_c0_g1_i9.p1
1165	DCAR_001841	LjContig00139g0015911.1,LjContig00139g0010456.5,LjContig00139g0003532.2,Lj4g0024024.1,Lj4g0007428.1	TRINITY_DN2166_c0_g1_i8.p1,TRINITY_DN2166_c0_g1_i9.p1
1166	DCAR_001555,DCAR_013840	Lj1g0000779.1	TRINITY_DN2617_c0_g1_i1.p1,TRINITY_DN2617_c0_g1_i11.p1,TRINITY_DN2617_c0_g1_i2.p1,TRINITY_DN2617_c0_g1_i3.p1,TRINITY_DN2617_c0_g1_i5.p1
1167	DCAR_001801,DCAR_029217	Lj4g0022412.1	TRINITY_DN1322_c0_g1_i1.p1,TRINITY_DN1322_c0_g1_i10.p1,TRINITY_DN1322_c0_g1_i11.p1,TRINITY_DN1322_c0_g1_i12.p1,TRINITY_DN1322_c0_g1_i3.p1
1168	DCAR_001962,DCAR_028400	Lj5g0026493.1,LjContig00312_ERROPOS870357g0026565.1,Lj4g0027871.1	TRINITY_DN768_c0_g1_i11.p1,TRINITY_DN768_c0_g1_i6.p1,TRINITY_DN768_c0_g1_i7.p1
1169	DCAR_001134	*	TRINITY_DN1165_c0_g1_i10.p1,TRINITY_DN1165_c0_g1_i12.p1,TRINITY_DN1165_c0_g1_i14.p1,TRINITY_DN1165_c0_g1_i4.p1,TRINITY_DN1165_c0_g1_i5.p1,TRINITY_DN1165_c0_g1_i6.p1,TRINITY_DN1165_c0_g1_i9.p1
1170	DCAR_004000,DCAR_027995	Lj6g0027755.1,Lj4g0025797.1	TRINITY_DN1441_c1_g1_i1.p1,TRINITY_DN1441_c1_g1_i2.p1,TRINITY_DN1441_c1_g2_i1.p1,TRINITY_DN1441_c2_g1_i1.p1
1171	DCAR_002675,DCAR_022139	LjContig00081g0015221.1,Lj4g0025833.1	TRINITY_DN367_c0_g3_i1.p1,TRINITY_DN367_c0_g3_i2.p1,TRINITY_DN367_c0_g3_i4.p1,TRINITY_DN367_c0_g3_i7.p1
1172	DCAR_000614	LjContig00312_ERROPOS870357g0005117.1	TRINITY_DN6839_c0_g1_i1.p1,TRINITY_DN6839_c0_g1_i2.p1,TRINITY_DN6839_c0_g1_i4.p1,TRINITY_DN6839_c0_g1_i5.p1,TRINITY_DN6839_c0_g1_i7.p1,TRINITY_DN6839_c0_g1_i9.p1
1173	DCAR_001384	Lj1g0027179.1	TRINITY_DN1262_c0_g1_i1.p1,TRINITY_DN1262_c0_g1_i2.p1,TRINITY_DN1262_c0_g1_i3.p1,TRINITY_DN1262_c0_g1_i4.p1,TRINITY_DN1262_c0_g1_i5.p1,TRINITY_DN1262_c0_g1_i6.p1
1174	DCAR_002725,DCAR_012492,DCAR_012490,DCAR_018428	Lj5g0024152.2,Lj5g0026903.1,Lj5g0004213.1	TRINITY_DN71858_c0_g1_i1.p1
1175	DCAR_002208,DCAR_027852	Lj4g0001127.2	TRINITY_DN2676_c0_g1_i1.p1,TRINITY_DN2676_c0_g1_i2.p1,TRINITY_DN2676_c0_g1_i4.p1,TRINITY_DN2676_c0_g1_i5.p1,TRINITY_DN2676_c0_g1_i6.p1
1176	DCAR_002382,DCAR_030647	Lj5g0026187.1	TRINITY_DN1222_c0_g1_i2.p1,TRINITY_DN1222_c0_g1_i3.p1,TRINITY_DN1222_c0_g1_i4.p1,TRINITY_DN1222_c0_g2_i1.p1,TRINITY_DN1222_c0_g2_i2.p1
1177	DCAR_003996,DCAR_005210,DCAR_007941	Lj6g0018703.1,Lj4g0005110.1	TRINITY_DN11095_c0_g1_i2.p1,TRINITY_DN11095_c0_g1_i3.p1,TRINITY_DN11095_c0_g1_i5.p1
1178	DCAR_004198,DCAR_028161	Lj3g0002422.1,Lj5g0019245.1	TRINITY_DN1002_c0_g1_i1.p1,TRINITY_DN1002_c0_g1_i2.p1,TRINITY_DN1002_c0_g1_i6.p1,TRINITY_DN1002_c0_g1_i7.p1
1179	DCAR_001161	Lj5g0019118.1,Lj2g0016258.1	TRINITY_DN6889_c0_g1_i1.p1,TRINITY_DN6889_c0_g1_i11.p1,TRINITY_DN6889_c0_g1_i12.p1,TRINITY_DN6889_c0_g1_i8.p1,TRINITY_DN6889_c0_g1_i9.p1
1180	DCAR_002392,DCAR_027193	Lj1g0028213.1,Lj5g0002180.1	TRINITY_DN17149_c0_g1_i1.p1,TRINITY_DN17149_c0_g1_i2.p1,TRINITY_DN17149_c0_g1_i3.p1,TRINITY_DN17149_c0_g1_i4.p1
1181	DCAR_003510,DCAR_014068	Lj3g0022236.1	TRINITY_DN637_c0_g1_i1.p1,TRINITY_DN637_c0_g1_i2.p1,TRINITY_DN637_c0_g1_i3.p1,TRINITY_DN637_c0_g1_i5.p1,TRINITY_DN637_c0_g1_i7.p1
1182	DCAR_000127,DCAR_024631	Lj1g0023956.1	TRINITY_DN2170_c1_g1_i1.p1,TRINITY_DN2170_c1_g1_i2.p1,TRINITY_DN2170_c1_g1_i3.p1,TRINITY_DN2170_c1_g1_i4.p1,TRINITY_DN2170_c1_g1_i6.p1
1183	DCAR_024879,DCAR_011740	LjContig00141g0028232.1,Lj6g0009489.1	TRINITY_DN3721_c0_g1_i1.p1,TRINITY_DN3721_c0_g1_i4.p1,TRINITY_DN3721_c0_g1_i5.p1,TRINITY_DN3721_c0_g1_i8.p1
1184	DCAR_031939,DCAR_024725,DCAR_028286	Lj4g0004662.2	TRINITY_DN7375_c0_g1_i1.p1,TRINITY_DN7375_c0_g1_i2.p1,TRINITY_DN7375_c0_g1_i3.p1,TRINITY_DN7375_c0_g1_i5.p1
1185	DCAR_023401,DCAR_026949	Lj6g0011501.1,Lj4g0012719.1	TRINITY_DN1236_c0_g1_i1.p1,TRINITY_DN1236_c0_g1_i2.p1,TRINITY_DN1236_c0_g1_i3.p1,TRINITY_DN1236_c0_g1_i6.p1
1186	DCAR_025263,DCAR_005401	Lj3g0010764.1	TRINITY_DN11736_c0_g1_i1.p1,TRINITY_DN11736_c0_g1_i2.p1,TRINITY_DN11736_c0_g1_i3.p1,TRINITY_DN11736_c0_g1_i4.p1,TRINITY_DN11736_c0_g2_i1.p1
1187	DCAR_023980	Lj1g0001915.1,Lj1g0024566.1	TRINITY_DN2090_c0_g1_i1.p1,TRINITY_DN2090_c0_g1_i3.p1,TRINITY_DN2090_c0_g1_i6.p1,TRINITY_DN3129_c0_g2_i1.p1,TRINITY_DN3129_c0_g2_i2.p1
1188	DCAR_024398,DCAR_024397	Lj2g0027850.3,Lj4g0019262.1	TRINITY_DN3027_c0_g1_i5.p1,TRINITY_DN3027_c0_g2_i1.p1,TRINITY_DN3027_c0_g2_i3.p1,TRINITY_DN3027_c0_g3_i2.p1
1189	DCAR_024898	Lj6g0027126.1	TRINITY_DN1003_c0_g1_i1.p1,TRINITY_DN1003_c0_g1_i2.p1,TRINITY_DN1003_c0_g1_i3.p1,TRINITY_DN1003_c0_g1_i4.p1,TRINITY_DN1003_c0_g1_i6.p1,TRINITY_DN1003_c0_g1_i8.p1
1190	DCAR_025553,DCAR_016307,DCAR_016308	Lj3g0014635.1,Lj3g0007846.1	TRINITY_DN2521_c1_g1_i1.p1,TRINITY_DN2521_c1_g1_i4.p1,TRINITY_DN2521_c1_g1_i5.p1
1191	DCAR_025925,DCAR_017256	Lj2g0027569.1,Lj4g0010259.1,Lj4g0002213.1,Lj4g0013410.1	TRINITY_DN6847_c0_g1_i1.p1,TRINITY_DN6847_c0_g1_i2.p1
1192	DCAR_025481	Lj3g0016654.1,Lj3g0022336.1	TRINITY_DN5399_c0_g1_i2.p1,TRINITY_DN5399_c0_g1_i3.p1,TRINITY_DN5399_c0_g1_i4.p1,TRINITY_DN5399_c0_g1_i5.p1,TRINITY_DN5399_c0_g1_i6.p1
1193	DCAR_026183,DCAR_026181,DCAR_026190,DCAR_011950	Lj4g0010003.1	TRINITY_DN2593_c0_g1_i1.p1,TRINITY_DN2593_c0_g1_i3.p1,TRINITY_DN2593_c0_g1_i4.p1
1194	DCAR_025386,DCAR_016577	Lj1g0027410.1,Lj2g0005835.1	TRINITY_DN5270_c0_g1_i5.p1,TRINITY_DN5270_c0_g1_i6.p1,TRINITY_DN5270_c0_g1_i7.p1,TRINITY_DN5270_c0_g1_i8.p1
1195	DCAR_024308,DCAR_027365	Lj6g0000538.1	TRINITY_DN7739_c0_g1_i1.p1,TRINITY_DN7739_c0_g1_i2.p1,TRINITY_DN7739_c0_g1_i3.p1,TRINITY_DN7739_c0_g1_i4.p1,TRINITY_DN7739_c0_g1_i5.p1
1196	DCAR_024104,DCAR_024103,DCAR_020468	Lj1g0016608.1	TRINITY_DN6203_c0_g1_i1.p1,TRINITY_DN6203_c0_g1_i2.p1,TRINITY_DN6203_c0_g1_i3.p1,TRINITY_DN6203_c0_g1_i4.p1
1197	DCAR_023584,DCAR_026793	Lj1g0014615.1	TRINITY_DN1241_c0_g1_i1.p1,TRINITY_DN1241_c0_g1_i2.p1,TRINITY_DN1241_c0_g1_i4.p1,TRINITY_DN1241_c0_g1_i6.p1,TRINITY_DN1241_c0_g1_i7.p1
1198	DCAR_025042	Lj2g0013879.1,Lj4g0018043.1	TRINITY_DN4057_c0_g1_i1.p1,TRINITY_DN4057_c0_g1_i11.p1,TRINITY_DN4057_c0_g1_i2.p1,TRINITY_DN4057_c0_g1_i3.p1,TRINITY_DN4057_c0_g1_i5.p1
1199	DCAR_024463,DCAR_026625	Lj6g0007266.1,Lj4g0000869.1	TRINITY_DN1195_c0_g1_i2.p1,TRINITY_DN1195_c0_g1_i3.p1,TRINITY_DN1195_c0_g1_i5.p1,TRINITY_DN1195_c0_g1_i8.p1
1200	DCAR_031968,DCAR_024688	Lj6g0004334.1	TRINITY_DN10157_c0_g1_i10.p1,TRINITY_DN10157_c0_g1_i11.p2,TRINITY_DN10157_c0_g1_i18.p1,TRINITY_DN10157_c0_g1_i19.p1,TRINITY_DN10157_c0_g1_i7.p1
1201	DCAR_023816	Lj4g0005554.1,Lj4g0014968.1,Lj4g0020473.1,Lj4g0014078.1	TRINITY_DN2702_c0_g1_i1.p1,TRINITY_DN2702_c0_g1_i5.p1,TRINITY_DN2702_c0_g1_i6.p1
1202	DCAR_025287,DCAR_029344	Lj5g0007706.2	TRINITY_DN14345_c0_g1_i1.p1,TRINITY_DN14345_c0_g1_i2.p1,TRINITY_DN14345_c0_g1_i4.p1,TRINITY_DN14345_c0_g1_i7.p1,TRINITY_DN14345_c0_g1_i8.p1
1203	DCAR_025939,DCAR_017219,DCAR_015379	Lj1g0006170.1,Lj2g0015653.1,Lj2g0024202.1	TRINITY_DN857_c3_g1_i1.p1,TRINITY_DN857_c3_g1_i3.p1
1204	DCAR_024085,DCAR_007014,DCAR_013711	Lj4g0001101.1	TRINITY_DN1762_c0_g1_i2.p1,TRINITY_DN1762_c0_g1_i3.p1,TRINITY_DN1762_c0_g1_i5.p1,TRINITY_DN1762_c0_g1_i6.p1
1205	DCAR_024834,DCAR_028566,DCAR_011804	LjContig00142g0017848.1,LjContig00357g0006827.1,Lj6g0015169.1	TRINITY_DN2122_c0_g2_i2.p1,TRINITY_DN2122_c0_g2_i3.p1
1206	DCAR_025066	Lj1g0028141.1,Lj3g0003757.1,Lj3g0020496.2	TRINITY_DN6404_c0_g1_i1.p1,TRINITY_DN6404_c0_g1_i2.p1,TRINITY_DN6404_c0_g1_i4.p1,TRINITY_DN6404_c0_g1_i5.p1
1207	DCAR_025441,DCAR_024126,DCAR_007199	Lj2g0027667.1,Lj2g0003657.1	TRINITY_DN312_c0_g1_i1.p1,TRINITY_DN312_c0_g1_i2.p1,TRINITY_DN312_c0_g1_i4.p1
1208	DCAR_025300,DCAR_018043,DCAR_020154	Lj1g0009031.1	TRINITY_DN1508_c0_g1_i1.p1,TRINITY_DN1508_c0_g1_i2.p1,TRINITY_DN1508_c0_g1_i3.p1,TRINITY_DN1508_c0_g1_i6.p1
1209	DCAR_024895,DCAR_028041	Lj4g0011488.1	TRINITY_DN8340_c0_g1_i1.p1,TRINITY_DN8340_c0_g1_i2.p1,TRINITY_DN8340_c0_g1_i3.p1,TRINITY_DN8340_c0_g1_i4.p1,TRINITY_DN8340_c0_g1_i5.p1
1210	DCAR_023989,DCAR_028895	Lj1g0015797.1,Lj3g0001622.1	TRINITY_DN96_c0_g1_i1.p1,TRINITY_DN96_c0_g1_i2.p1,TRINITY_DN96_c0_g1_i3.p1,TRINITY_DN96_c0_g1_i4.p1
1211	DCAR_025770	Lj2g0027657.1,Lj4g0025121.1	TRINITY_DN25571_c0_g1_i1.p1,TRINITY_DN4570_c0_g1_i2.p1,TRINITY_DN4570_c0_g1_i3.p1,TRINITY_DN4570_c0_g1_i6.p1,TRINITY_DN4570_c0_g1_i7.p1
1212	DCAR_023640,DCAR_007254	Lj2g0002834.1,Lj4g0027138.1	TRINITY_DN1923_c0_g1_i1.p1,TRINITY_DN1923_c0_g1_i2.p1,TRINITY_DN1923_c0_g1_i3.p1,TRINITY_DN2623_c0_g1_i1.p1
1213	DCAR_025055	Lj3g0006464.1,Lj2g0018249.1	TRINITY_DN15665_c0_g1_i3.p1,TRINITY_DN15665_c0_g1_i4.p1,TRINITY_DN15665_c0_g1_i5.p1,TRINITY_DN15665_c0_g1_i6.p1,TRINITY_DN30476_c0_g1_i1.p1
1214	DCAR_023466,DCAR_026888	Lj3g0020851.1,Lj5g0020650.1,Lj2g0000835.1,Lj2g0006236.1	TRINITY_DN25734_c0_g1_i1.p1,TRINITY_DN25734_c0_g1_i2.p1
1215	DCAR_024473,DCAR_026613	Lj1g0017531.1,Lj5g0016874.2	TRINITY_DN43339_c0_g1_i1.p1,TRINITY_DN9142_c0_g1_i2.p1,TRINITY_DN9142_c0_g1_i6.p1,TRINITY_DN9142_c0_g1_i8.p1
1216	DCAR_025847,DCAR_021897	Lj3g0027445.1,Lj6g0018279.1	TRINITY_DN1621_c1_g1_i1.p1,TRINITY_DN1621_c1_g1_i6.p1,TRINITY_DN7161_c0_g1_i1.p1,TRINITY_DN7161_c0_g1_i4.p1
1217	DCAR_025871,DCAR_021456	Lj6g0016753.1	TRINITY_DN2582_c1_g1_i1.p1,TRINITY_DN2582_c1_g1_i3.p1,TRINITY_DN2582_c1_g1_i5.p1,TRINITY_DN2582_c1_g1_i6.p1,TRINITY_DN2582_c1_g1_i7.p1
1218	DCAR_026164,DCAR_016033	Lj1g0010446.1,Lj4g0008548.1	TRINITY_DN14939_c1_g1_i1.p1,TRINITY_DN16691_c0_g1_i1.p1,TRINITY_DN16691_c0_g1_i4.p1,TRINITY_DN16691_c0_g1_i5.p1
1219	DCAR_023521,DCAR_023522,DCAR_023523	Lj3g0026989.1,Lj3g0027982.1,Lj3g0022133.1	TRINITY_DN10751_c0_g1_i2.p1,TRINITY_DN10751_c0_g1_i3.p1
1220	DCAR_025253,DCAR_005389,DCAR_006975	LjContig00312_ERROPOS870357g0006820.1,Lj4g0006410.2	TRINITY_DN15041_c0_g1_i5.p1,TRINITY_DN8946_c0_g1_i2.p1,TRINITY_DN8946_c0_g1_i4.p1
1221	DCAR_026123,DCAR_016493	Lj1g0003513.1,Lj2g0028250.1	TRINITY_DN7835_c0_g1_i1.p1,TRINITY_DN7835_c0_g1_i2.p1,TRINITY_DN7835_c0_g2_i1.p1,TRINITY_DN7835_c0_g3_i1.p1
1222	DCAR_025243,DCAR_025244,DCAR_025245,DCAR_005378	Lj1g0028203.1,Lj3g0001202.1	TRINITY_DN13476_c0_g1_i1.p1,TRINITY_DN13476_c0_g2_i1.p1
1223	DCAR_025886,DCAR_010729,DCAR_021452	Lj3g0019911.1	TRINITY_DN7880_c0_g1_i4.p1,TRINITY_DN7880_c0_g1_i9.p1,TRINITY_DN8312_c0_g1_i1.p1,TRINITY_DN8312_c0_g1_i2.p1
1224	DCAR_025100	Lj2g0019854.1,Lj4g0020557.1	TRINITY_DN21766_c0_g2_i6.p1,TRINITY_DN2977_c0_g1_i1.p1,TRINITY_DN2977_c0_g1_i2.p1,TRINITY_DN2977_c0_g1_i3.p1,TRINITY_DN2977_c0_g1_i4.p1
1225	DCAR_023354,DCAR_029773	LjContig00564g0006049.1	TRINITY_DN5095_c1_g1_i1.p1,TRINITY_DN5095_c1_g1_i2.p1,TRINITY_DN5095_c1_g1_i3.p1,TRINITY_DN5095_c1_g1_i4.p1,TRINITY_DN5095_c1_g1_i5.p1
1226	DCAR_026320,DCAR_026369,DCAR_026368,DCAR_007603	Lj3g0018504.1	TRINITY_DN8909_c0_g1_i1.p1,TRINITY_DN8909_c0_g1_i2.p1,TRINITY_DN8909_c0_g1_i5.p1
1227	DCAR_025455,DCAR_025456	Lj1g0001231.1,Lj2g0016580.1	TRINITY_DN2043_c1_g1_i1.p1,TRINITY_DN2043_c1_g1_i2.p1,TRINITY_DN2043_c1_g1_i3.p1,TRINITY_DN2043_c1_g1_i4.p1
1228	DCAR_031953,DCAR_024711	Lj6g0019863.1,Lj4g0013765.2	TRINITY_DN829_c0_g1_i1.p1,TRINITY_DN829_c0_g1_i2.p1,TRINITY_DN829_c0_g1_i3.p1,TRINITY_DN829_c0_g1_i4.p1
1229	DCAR_025204,DCAR_025203	Lj1g0002824.2,Lj3g0010852.1,Lj3g0014017.1	TRINITY_DN1261_c0_g1_i2.p1,TRINITY_DN1261_c0_g1_i3.p1,TRINITY_DN1261_c0_g1_i5.p1
1230	DCAR_025673	Lj4g0019712.1	TRINITY_DN7493_c0_g1_i1.p1,TRINITY_DN7493_c0_g1_i10.p1,TRINITY_DN7493_c0_g1_i2.p1,TRINITY_DN7493_c0_g1_i3.p1,TRINITY_DN7493_c0_g1_i4.p1,TRINITY_DN7493_c0_g1_i9.p1
1231	DCAR_025146,DCAR_005726	Lj3g0007771.1,Lj3g0010474.1,Lj3g0010584.1	TRINITY_DN10837_c0_g1_i1.p1,TRINITY_DN10837_c0_g2_i3.p1,TRINITY_DN10837_c0_g3_i5.p1
1232	DCAR_026035,DCAR_016583,DCAR_021516	Lj1g0017851.1,Lj4g0011676.1	TRINITY_DN3503_c0_g2_i1.p1,TRINITY_DN3503_c0_g2_i2.p1,TRINITY_DN81420_c0_g1_i1.p1
1233	DCAR_025979,DCAR_017325	Lj2g0028051.1,Lj4g0004604.1	TRINITY_DN2333_c0_g1_i1.p1,TRINITY_DN2333_c0_g1_i2.p1,TRINITY_DN2333_c0_g1_i3.p1,TRINITY_DN2333_c0_g1_i4.p1
1234	DCAR_025771	LjContig00141g0000073.1,Lj6g0019502.1	TRINITY_DN286_c0_g1_i2.p1,TRINITY_DN286_c0_g1_i3.p1,TRINITY_DN286_c0_g1_i4.p1,TRINITY_DN286_c0_g1_i5.p1,TRINITY_DN286_c0_g1_i6.p1
1235	DCAR_024559,DCAR_027086,DCAR_030540	Lj6g0006467.1,Lj4g0019649.1	TRINITY_DN3208_c0_g1_i2.p1,TRINITY_DN3208_c0_g1_i4.p1,TRINITY_DN3208_c0_g1_i5.p1
1236	DCAR_024343,DCAR_024344	Lj1g0028010.1,Lj3g0008599.1,Lj3g0009250.1,Lj3g0014605.1,Lj3g0001821.1	TRINITY_DN6418_c0_g1_i1.p1
1237	DCAR_025465,DCAR_016249	Lj3g0014706.1,Lj3g0025607.1	TRINITY_DN785_c0_g1_i1.p1,TRINITY_DN785_c0_g1_i2.p1,TRINITY_DN785_c0_g1_i3.p1,TRINITY_DN785_c0_g1_i4.p1
1238	DCAR_025189,DCAR_006928,DCAR_015971	Lj5g0016052.1,Lj2g0017377.1	TRINITY_DN1758_c0_g1_i2.p1,TRINITY_DN1758_c0_g1_i6.p1,TRINITY_DN1758_c0_g1_i7.p1
1239	DCAR_023863,DCAR_006010	Lj3g0020703.1,Lj3g0005665.1	TRINITY_DN1671_c0_g1_i3.p1,TRINITY_DN1671_c0_g1_i4.p1,TRINITY_DN1671_c0_g1_i7.p1,TRINITY_DN1671_c0_g1_i8.p1
1240	DCAR_023497,DCAR_026871	LjContig00049g0014740.1,LjContig00049g0010351.1	TRINITY_DN1423_c0_g1_i1.p1,TRINITY_DN1423_c0_g1_i3.p1,TRINITY_DN1423_c0_g1_i4.p1,TRINITY_DN1423_c0_g1_i6.p1
1241	DCAR_025447	Lj1g0013220.1,Lj1g0015117.1,Lj2g0019526.1,Lj6g0005953.1	TRINITY_DN2420_c0_g1_i2.p1,TRINITY_DN2420_c0_g1_i4.p1,TRINITY_DN2420_c0_g2_i1.p1
1242	DCAR_024722	Lj6g0023149.1,Lj4g0007445.1	TRINITY_DN486_c0_g1_i2.p1,TRINITY_DN486_c0_g1_i3.p1,TRINITY_DN486_c0_g1_i5.p1,TRINITY_DN486_c0_g1_i6.p1,TRINITY_DN486_c0_g1_i8.p1
1243	DCAR_023382,DCAR_004897	Lj6g0009691.2,Lj6g0002797.1,Lj4g0013076.1	TRINITY_DN2042_c0_g1_i1.p1,TRINITY_DN2042_c0_g1_i3.p1,TRINITY_DN2042_c0_g1_i4.p1
1244	DCAR_025143,DCAR_008601,DCAR_006915,DCAR_015945	Lj1g0018622.1,Lj3g0020333.1	TRINITY_DN1064_c0_g1_i1.p1,TRINITY_DN1064_c0_g1_i6.p1
1245	DCAR_023674,DCAR_026723	Lj5g0027276.1,Lj2g0004455.1,Lj2g0015455.1	TRINITY_DN266_c0_g1_i2.p1,TRINITY_DN266_c0_g1_i3.p1,TRINITY_DN3871_c0_g1_i1.p1
1246	DCAR_024535,DCAR_026652	Lj6g0014221.1	TRINITY_DN4055_c0_g1_i1.p1,TRINITY_DN4055_c0_g1_i2.p1,TRINITY_DN4055_c0_g1_i5.p1,TRINITY_DN4055_c0_g1_i6.p1,TRINITY_DN4055_c0_g1_i7.p1
1247	DCAR_023705,DCAR_026704,DCAR_030132	Lj2g0010204.1,LjContig00102g0008055.1	TRINITY_DN1132_c0_g2_i1.p1,TRINITY_DN1132_c0_g2_i2.p1,TRINITY_DN1132_c0_g2_i3.p1
1248	DCAR_024399	Lj3g0020964.1	TRINITY_DN6691_c0_g1_i11.p1,TRINITY_DN6691_c0_g1_i12.p1,TRINITY_DN6691_c0_g1_i13.p1,TRINITY_DN6691_c0_g1_i15.p1,TRINITY_DN6691_c0_g1_i22.p1,TRINITY_DN6691_c0_g1_i4.p1
1249	DCAR_025994	Lj2g0015819.1	TRINITY_DN223_c0_g1_i1.p1,TRINITY_DN223_c0_g1_i2.p1,TRINITY_DN223_c0_g1_i3.p1,TRINITY_DN223_c0_g1_i4.p1,TRINITY_DN223_c0_g1_i5.p1,TRINITY_DN223_c0_g1_i6.p1
1250	DCAR_026136	Lj1g0011912.1	TRINITY_DN3850_c0_g1_i1.p1,TRINITY_DN3850_c0_g1_i12.p1,TRINITY_DN3850_c0_g1_i19.p1,TRINITY_DN3850_c0_g1_i20.p1,TRINITY_DN3850_c0_g1_i7.p1,TRINITY_DN3850_c0_g1_i8.p1
1251	DCAR_025795,DCAR_008855,DCAR_012814	Lj1g0005396.1,Lj2g0003418.1,Lj4g0026998.1	TRINITY_DN24457_c0_g1_i4.p1,TRINITY_DN24457_c0_g1_i5.p1
1252	DCAR_024211,DCAR_009134,DCAR_031824	Lj3g0020788.1,Lj2g0001718.1	TRINITY_DN9137_c0_g1_i4.p1,TRINITY_DN9137_c0_g2_i1.p1,TRINITY_DN9137_c0_g2_i3.p1
1253	DCAR_024638	Lj1g0012774.1	TRINITY_DN12176_c0_g2_i1.p1,TRINITY_DN12176_c0_g2_i2.p1,TRINITY_DN12176_c0_g2_i3.p1,TRINITY_DN12176_c0_g2_i4.p1,TRINITY_DN12176_c0_g2_i5.p1,TRINITY_DN12176_c0_g2_i6.p1
1254	DCAR_024570,DCAR_010835,DCAR_030587	Lj1g0013340.1,Lj5g0024188.1,Lj2g0008034.1	TRINITY_DN533_c1_g1_i1.p1,TRINITY_DN533_c1_g1_i2.p1
1255	DCAR_026089,DCAR_021545	Lj1g0026837.1,Lj2g0006195.1	TRINITY_DN4700_c0_g1_i1.p1,TRINITY_DN4700_c0_g1_i2.p1,TRINITY_DN4700_c0_g1_i3.p1,TRINITY_DN4700_c0_g1_i4.p1
1256	DCAR_025821,DCAR_010801	Lj2g0006680.1,Lj4g0006564.1	TRINITY_DN21037_c0_g1_i1.p1,TRINITY_DN21037_c0_g1_i2.p1,TRINITY_DN6642_c0_g1_i1.p1,TRINITY_DN6642_c0_g1_i2.p1
1257	DCAR_026325,DCAR_007563,DCAR_023056	Lj3g0012949.1,Lj3g0004039.1	TRINITY_DN16298_c0_g1_i15.p1,TRINITY_DN16298_c0_g1_i5.p1,TRINITY_DN16298_c0_g1_i9.p1
1258	DCAR_026003,DCAR_009492	Lj3g0013712.1,Lj2g0001364.1,Lj4g0026919.1	TRINITY_DN2426_c0_g1_i1.p1,TRINITY_DN2426_c0_g1_i2.p1,TRINITY_DN2426_c0_g5_i1.p1
1259	DCAR_001217	Lj5g0014900.1	TRINITY_DN492_c0_g2_i18.p1,TRINITY_DN492_c0_g2_i19.p1,TRINITY_DN492_c0_g2_i2.p1,TRINITY_DN492_c0_g2_i32.p1,TRINITY_DN492_c0_g2_i33.p1,TRINITY_DN492_c0_g2_i8.p1
1260	DCAR_032520	Lj3g0012155.1,Lj3g0010943.1	TRINITY_DN2091_c0_g1_i10.p2,TRINITY_DN3284_c0_g2_i1.p1,TRINITY_DN3284_c0_g2_i2.p1,TRINITY_DN3284_c0_g2_i3.p1,TRINITY_DN3284_c0_g2_i5.p1
1261	DCAR_027823,DCAR_027824	Lj3g0022575.1,Lj6g0013717.1,Lj4g0015730.1	TRINITY_DN59408_c0_g2_i1.p1,TRINITY_DN59408_c0_g2_i2.p1,TRINITY_DN7432_c0_g1_i1.p1
1262	DCAR_027463,DCAR_030036	Lj2g0019091.1,Lj4g0023116.1	TRINITY_DN4174_c0_g1_i1.p1,TRINITY_DN4174_c0_g1_i2.p1,TRINITY_DN4174_c0_g1_i3.p1,TRINITY_DN4174_c0_g1_i4.p1
1263	DCAR_028900,DCAR_028903,DCAR_028905,DCAR_028904,DCAR_015455	Lj1g0027513.1	TRINITY_DN12662_c0_g1_i2.p1,TRINITY_DN12662_c0_g1_i3.p1
1264	DCAR_026763	Lj5g0016200.1,Lj2g0027166.2	TRINITY_DN3981_c0_g1_i2.p1,TRINITY_DN3981_c0_g1_i5.p1,TRINITY_DN3981_c0_g1_i6.p1,TRINITY_DN3981_c0_g1_i8.p1,TRINITY_DN3981_c0_g1_i9.p1
1265	DCAR_028814,DCAR_012136,DCAR_012137	LjContig00258g0027508.1,Lj1g0000627.1	TRINITY_DN10266_c0_g1_i1.p1,TRINITY_DN10266_c0_g1_i2.p1,TRINITY_DN10266_c0_g1_i4.p1
1266	DCAR_027595	LjContig00141g0015060.1,Lj6g0009259.1	TRINITY_DN119_c0_g1_i1.p1,TRINITY_DN119_c0_g1_i2.p1,TRINITY_DN119_c0_g1_i4.p1,TRINITY_DN119_c0_g1_i5.p1,TRINITY_DN119_c0_g1_i6.p1
1267	DCAR_027437,DCAR_030996	Lj2g0024214.1	TRINITY_DN4723_c0_g1_i1.p1,TRINITY_DN4723_c0_g1_i4.p1,TRINITY_DN4723_c0_g1_i7.p1,TRINITY_DN4723_c0_g1_i8.p1,TRINITY_DN4723_c0_g1_i9.p1
1268	DCAR_026703	Lj2g0023866.1	TRINITY_DN9578_c0_g1_i1.p1,TRINITY_DN9578_c0_g1_i10.p1,TRINITY_DN9578_c0_g1_i4.p1,TRINITY_DN9578_c0_g1_i7.p1,TRINITY_DN9578_c0_g1_i8.p1,TRINITY_DN9578_c0_g1_i9.p1
1269	DCAR_027806,DCAR_004913	Lj2g0002453.1	TRINITY_DN10072_c0_g1_i1.p1,TRINITY_DN3077_c0_g1_i2.p1,TRINITY_DN3077_c0_g1_i3.p1,TRINITY_DN3077_c0_g1_i4.p1,TRINITY_DN33291_c0_g1_i1.p1
1270	DCAR_026696	Lj1g0020950.1,Lj2g0022135.1,Lj4g0026549.1	TRINITY_DN2577_c0_g1_i1.p1,TRINITY_DN2577_c0_g1_i3.p1,TRINITY_DN2577_c0_g1_i5.p1,TRINITY_DN2577_c0_g1_i9.p1
1271	DCAR_026476,DCAR_026477	Lj4g0009056.1	TRINITY_DN5561_c0_g3_i10.p1,TRINITY_DN5561_c0_g3_i11.p1,TRINITY_DN5561_c0_g3_i12.p1,TRINITY_DN5561_c0_g3_i13.p1,TRINITY_DN5561_c0_g3_i7.p1
1272	DCAR_027029	Lj6g0011734.1,Lj4g0010676.1	TRINITY_DN1946_c0_g1_i1.p1,TRINITY_DN1946_c0_g1_i2.p1,TRINITY_DN1946_c0_g1_i3.p1,TRINITY_DN1946_c0_g1_i4.p1,TRINITY_DN1946_c0_g1_i5.p1
1273	DCAR_027748,DCAR_006854	LjContig00001g0027989.1,LjContig00001g0003448.1,Lj4g0025675.1,Lj4g0015822.1	TRINITY_DN72773_c0_g1_i1.p1,TRINITY_DN8765_c5_g1_i1.p1
1274	DCAR_028348,DCAR_018780	Lj3g0004561.1,Lj3g0012170.1	TRINITY_DN2417_c0_g1_i11.p1,TRINITY_DN2417_c0_g1_i3.p1,TRINITY_DN2417_c0_g1_i4.p1,TRINITY_DN2417_c0_g1_i9.p1
1275	DCAR_028915,DCAR_007168,DCAR_031005	Lj1g0008784.1,Lj2g0022810.1	TRINITY_DN12443_c0_g2_i2.p1,TRINITY_DN12443_c0_g2_i4.p1,TRINITY_DN12443_c1_g1_i2.p1
1276	DCAR_028576,DCAR_011816	Lj1g0009689.1,Lj3g0021436.1	TRINITY_DN1789_c0_g1_i1.p1,TRINITY_DN1789_c0_g1_i11.p3,TRINITY_DN1789_c0_g1_i13.p1,TRINITY_DN1789_c0_g1_i3.p1
1277	DCAR_027976,DCAR_027975,DCAR_005149	Lj4g0009355.2	TRINITY_DN736_c0_g1_i1.p1,TRINITY_DN736_c0_g1_i10.p1,TRINITY_DN736_c0_g1_i4.p1,TRINITY_DN736_c0_g1_i6.p1
1278	DCAR_027490	Lj4g0008259.1	TRINITY_DN5837_c0_g1_i1.p1,TRINITY_DN5837_c0_g1_i10.p1,TRINITY_DN5837_c0_g1_i11.p1,TRINITY_DN5837_c0_g1_i3.p1,TRINITY_DN5837_c0_g1_i4.p1,TRINITY_DN5837_c0_g1_i8.p1
1279	DCAR_027234,DCAR_030675	Lj5g0026098.1,LjContig00222g0002846.1	TRINITY_DN3099_c0_g1_i1.p1,TRINITY_DN3099_c0_g1_i2.p1,TRINITY_DN3099_c0_g1_i3.p1,TRINITY_DN3099_c0_g1_i4.p1
1280	DCAR_028822,DCAR_015448	LjContig00357g0024318.1,Lj6g0025315.1	TRINITY_DN9342_c0_g1_i1.p1,TRINITY_DN9342_c0_g1_i3.p1,TRINITY_DN9342_c0_g1_i5.p1,TRINITY_DN9342_c0_g1_i7.p1
1281	DCAR_027796,DCAR_008467	Lj3g0024855.1	TRINITY_DN1515_c0_g1_i2.p1,TRINITY_DN1515_c0_g1_i4.p1,TRINITY_DN7514_c0_g1_i2.p1,TRINITY_DN7514_c0_g1_i3.p1,TRINITY_DN7514_c0_g1_i7.p1
1282	DCAR_028048	Lj1g0004325.1,Lj1g0005807.1,Lj1g0008957.1,Lj5g0013681.1,Lj2g0020857.1,Lj2g0006117.1	TRINITY_DN12732_c0_g2_i1.p1
1283	DCAR_026575	Lj2g0013071.1,Lj4g0015535.1	TRINITY_DN4426_c0_g1_i1.p1,TRINITY_DN4426_c0_g1_i3.p1,TRINITY_DN4426_c0_g1_i5.p1,TRINITY_DN4426_c0_g1_i6.p1,TRINITY_DN4426_c0_g1_i7.p1
1284	DCAR_026608	Lj1g0007479.1,Lj1g0026802.1,Lj2g0011913.1,Lj2g0008437.1	TRINITY_DN31621_c0_g1_i1.p1,TRINITY_DN31621_c0_g1_i5.p1,TRINITY_DN31621_c0_g1_i6.p1
1285	DCAR_027294	Lj6g0012690.1	TRINITY_DN1848_c1_g1_i1.p1,TRINITY_DN1848_c1_g1_i10.p1,TRINITY_DN1848_c1_g1_i3.p1,TRINITY_DN1848_c1_g1_i4.p1,TRINITY_DN1848_c1_g1_i8.p1,TRINITY_DN1848_c1_g1_i9.p1
1286	DCAR_028908,DCAR_018656,DCAR_015348	Lj1g0022794.1,Lj3g0001226.1,LjContig00357g0012454.1	TRINITY_DN304_c0_g1_i1.p1,TRINITY_DN304_c0_g1_i2.p1
1287	DCAR_027727,DCAR_019455	Lj1g0014993.1	TRINITY_DN2518_c0_g1_i1.p1,TRINITY_DN2518_c0_g1_i2.p1,TRINITY_DN2518_c0_g1_i3.p1,TRINITY_DN2518_c0_g1_i4.p1,TRINITY_DN2518_c0_g1_i5.p1
1288	DCAR_027899,DCAR_021069,DCAR_021067	Lj1g0022756.1,Lj6g0013815.1	TRINITY_DN774_c0_g1_i10.p1,TRINITY_DN774_c0_g1_i11.p2,TRINITY_DN774_c0_g2_i1.p1
1289	DCAR_026574	Lj2g0006218.1	TRINITY_DN2055_c0_g1_i1.p1,TRINITY_DN2055_c0_g1_i10.p1,TRINITY_DN2055_c0_g1_i14.p1,TRINITY_DN2055_c0_g1_i16.p1,TRINITY_DN2055_c0_g1_i2.p1,TRINITY_DN2055_c0_g1_i7.p1
1290	DCAR_027755,DCAR_008517,DCAR_006848	Lj2g0015204.2,Lj4g0003446.1	TRINITY_DN830_c0_g2_i1.p1,TRINITY_DN830_c0_g2_i2.p1,TRINITY_DN830_c0_g2_i3.p1
1291	DCAR_028280	Lj6g0001338.1,Lj4g0011656.2	TRINITY_DN1298_c0_g1_i10.p1,TRINITY_DN1298_c0_g1_i12.p1,TRINITY_DN1298_c0_g1_i4.p1,TRINITY_DN1298_c0_g1_i6.p1,TRINITY_DN1298_c0_g1_i8.p1
1292	DCAR_028724,DCAR_018100	Lj1g0017005.2,Lj6g0019546.3	TRINITY_DN597_c0_g1_i3.p1,TRINITY_DN597_c0_g1_i5.p1,TRINITY_DN597_c0_g1_i6.p1,TRINITY_DN597_c0_g1_i8.p1
1293	DCAR_028168	Lj6g0026203.1,Lj6g0023175.1,Lj4g0013177.1	TRINITY_DN12472_c0_g1_i10.p1,TRINITY_DN12472_c0_g1_i5.p1,TRINITY_DN2263_c0_g1_i11.p1,TRINITY_DN2263_c0_g1_i12.p1
1294	DCAR_028697	Lj2g0010550.1,Lj4g0026624.1	TRINITY_DN6098_c2_g1_i1.p1,TRINITY_DN6098_c2_g1_i2.p1,TRINITY_DN6098_c2_g1_i4.p1,TRINITY_DN6098_c2_g1_i6.p1,TRINITY_DN6098_c2_g2_i1.p1
1295	DCAR_028279,DCAR_011960	Lj6g0000184.1,Lj4g0027157.1	TRINITY_DN2841_c0_g1_i4.p1,TRINITY_DN2841_c0_g1_i5.p1,TRINITY_DN2841_c0_g1_i7.p1,TRINITY_DN2841_c0_g1_i9.p1
1296	DCAR_026905	Lj3g0004583.1,LjContig00564g0005363.1,LjContig00564g0002415.1,LjContig00564g0005645.1	TRINITY_DN6173_c0_g1_i12.p1,TRINITY_DN6173_c0_g1_i16.p1,TRINITY_DN6173_c0_g1_i20.p1
1297	DCAR_027483,DCAR_010248	Lj1g0020323.1,Lj1g0000175.1,Lj1g0020126.1	TRINITY_DN9732_c0_g1_i1.p1,TRINITY_DN9732_c0_g1_i3.p1,TRINITY_DN9732_c0_g1_i4.p1
1298	DCAR_027264,DCAR_030704	Lj5g0002344.1,Lj6g0017008.1	TRINITY_DN7809_c0_g1_i2.p1,TRINITY_DN7809_c0_g1_i3.p1,TRINITY_DN7809_c0_g1_i4.p1,TRINITY_DN7809_c0_g1_i5.p1
1299	DCAR_027239	Lj6g0008601.1	TRINITY_DN29282_c0_g1_i2.p1,TRINITY_DN29282_c0_g1_i3.p1,TRINITY_DN29282_c0_g1_i7.p1,TRINITY_DN8464_c0_g1_i1.p1,TRINITY_DN8464_c0_g1_i2.p1,TRINITY_DN8464_c0_g1_i6.p1
1300	DCAR_027015,DCAR_030479	Lj6g0007586.2,Lj4g0003383.1	TRINITY_DN5356_c0_g1_i11.p1,TRINITY_DN5356_c0_g1_i16.p1,TRINITY_DN5356_c0_g1_i8.p1,TRINITY_DN5356_c0_g2_i2.p1
1301	DCAR_028151	Lj3g0012790.1,Lj3g0012484.1,Lj2g0016779.1,Lj2g0014907.1,Lj4g0026309.1,Lj4g0012823.1,Lj4g0005432.1	*
1302	DCAR_031742,DCAR_010200	Lj2g0002413.1,Lj4g0017928.1	TRINITY_DN12773_c0_g1_i1.p2,TRINITY_DN1461_c0_g1_i1.p1,TRINITY_DN1461_c0_g1_i2.p1,TRINITY_DN1461_c0_g1_i4.p1
1303	DCAR_005783,DCAR_012375,DCAR_018315	Lj1g0011800.1,Lj1g0024495.1,Lj5g0009701.1	TRINITY_DN6998_c1_g1_i7.p1,TRINITY_DN6998_c1_g1_i8.p1
1304	DCAR_005305,DCAR_006004,DCAR_018882,DCAR_015602	Lj3g0005418.2	TRINITY_DN10236_c0_g1_i3.p1,TRINITY_DN20161_c0_g1_i2.p1,TRINITY_DN20161_c0_g1_i3.p1
1305	DCAR_006724	Lj2g0021384.1,Lj4g0008307.1	TRINITY_DN4203_c0_g1_i1.p1,TRINITY_DN4203_c0_g1_i10.p1,TRINITY_DN4203_c0_g1_i2.p1,TRINITY_DN4203_c0_g1_i5.p1,TRINITY_DN4203_c0_g1_i7.p1
1306	DCAR_005598	LjContig00564g0023452.1,Lj6g0000418.1	TRINITY_DN2275_c0_g1_i1.p1,TRINITY_DN2275_c0_g1_i2.p1,TRINITY_DN2275_c0_g1_i3.p1,TRINITY_DN2275_c0_g1_i4.p1,TRINITY_DN2275_c0_g2_i1.p1
1307	DCAR_007763,DCAR_013415	Lj3g0016489.1	TRINITY_DN1695_c0_g1_i1.p1,TRINITY_DN1695_c0_g1_i2.p1,TRINITY_DN1695_c0_g1_i4.p1,TRINITY_DN1695_c0_g1_i5.p1,TRINITY_DN1695_c0_g1_i6.p1
1308	DCAR_008361	LjContig00312_ERROPOS870357g0021416.1,Lj4g0017369.1	TRINITY_DN8022_c0_g1_i10.p1,TRINITY_DN8022_c0_g1_i11.p1,TRINITY_DN8022_c0_g1_i3.p1,TRINITY_DN8022_c0_g1_i4.p1,TRINITY_DN8022_c0_g1_i9.p1
1309	DCAR_007614	Lj3g0000286.1,Lj3g0011644.1,Lj3g0014404.1,Lj3g0004614.1	TRINITY_DN1667_c0_g2_i1.p1,TRINITY_DN1667_c0_g3_i1.p1,TRINITY_DN5287_c0_g2_i1.p1
1310	DCAR_006855,DCAR_005014,DCAR_008528	LjContig00312_ERROPOS870357g0006664.1	TRINITY_DN1459_c0_g1_i1.p1,TRINITY_DN1459_c0_g1_i2.p1,TRINITY_DN1459_c0_g1_i3.p1,TRINITY_DN1459_c0_g1_i4.p1
1311	DCAR_005489	Lj6g0027253.1,Lj4g0014611.1	TRINITY_DN5059_c0_g1_i10.p1,TRINITY_DN5059_c0_g1_i11.p1,TRINITY_DN5059_c0_g1_i13.p1,TRINITY_DN5059_c0_g1_i16.p1,TRINITY_DN5059_c0_g1_i8.p1
1312	DCAR_006067	Lj3g0016965.2,Lj3g0027655.1	TRINITY_DN2899_c0_g1_i1.p1,TRINITY_DN2899_c0_g1_i10.p1,TRINITY_DN2899_c0_g1_i12.p1,TRINITY_DN3187_c0_g1_i3.p1,TRINITY_DN3187_c0_g1_i6.p1
1313	DCAR_005349,DCAR_021510	Lj1g0011079.1,Lj3g0024557.1,Lj3g0009404.1	TRINITY_DN5022_c0_g1_i4.p1,TRINITY_DN5022_c0_g1_i6.p1,TRINITY_DN5022_c0_g1_i7.p1
1314	DCAR_006176,DCAR_006175	Lj2g0012095.1,Lj2g0024786.1,Lj2g0007132.1,Lj4g0011525.1	TRINITY_DN11414_c0_g1_i1.p1,TRINITY_DN11414_c0_g1_i4.p1
1315	DCAR_008138,DCAR_010042,DCAR_022550	Lj4g0012462.1	TRINITY_DN19898_c0_g1_i1.p1,TRINITY_DN19898_c0_g1_i2.p1,TRINITY_DN19898_c0_g1_i3.p1,TRINITY_DN28517_c0_g1_i1.p1
1316	DCAR_007352	LjContig00141g0008065.1,LjContig00357g0020388.1	TRINITY_DN7885_c0_g1_i1.p1,TRINITY_DN7885_c0_g2_i1.p1,TRINITY_DN7885_c0_g2_i2.p1,TRINITY_DN7885_c0_g2_i3.p1,TRINITY_DN7885_c0_g2_i4.p1
1317	DCAR_007450	Lj1g0010739.1,Lj4g0013839.1	TRINITY_DN19317_c0_g1_i1.p1,TRINITY_DN19317_c0_g1_i3.p1,TRINITY_DN19317_c0_g1_i4.p1,TRINITY_DN19317_c0_g1_i7.p1,TRINITY_DN19317_c0_g1_i9.p1
1318	DCAR_007181	Lj2g0006739.1	TRINITY_DN3925_c0_g1_i10.p1,TRINITY_DN3925_c0_g1_i11.p1,TRINITY_DN3925_c0_g1_i12.p1,TRINITY_DN3925_c0_g1_i13.p1,TRINITY_DN3925_c0_g1_i14.p1,TRINITY_DN3925_c0_g1_i9.p1
1319	DCAR_007750,DCAR_007749,DCAR_020757	Lj5g0026840.1,Lj5g0000512.1	TRINITY_DN1698_c0_g1_i2.p1,TRINITY_DN1698_c0_g1_i4.p1,TRINITY_DN1698_c0_g1_i5.p1
1320	DCAR_007205,DCAR_030054	Lj2g0019338.1	TRINITY_DN6254_c0_g1_i1.p1,TRINITY_DN6254_c0_g1_i2.p1,TRINITY_DN6254_c0_g1_i3.p1,TRINITY_DN6254_c0_g1_i4.p1,TRINITY_DN6254_c0_g1_i5.p1
1321	DCAR_007641,DCAR_016139,DCAR_022702	Lj3g0025223.1,Lj3g0012665.1	TRINITY_DN6184_c0_g1_i1.p1,TRINITY_DN6184_c0_g1_i11.p1,TRINITY_DN6184_c0_g1_i2.p1
1322	DCAR_005678	Lj5g0018655.1	TRINITY_DN2423_c1_g1_i1.p1,TRINITY_DN2423_c1_g1_i4.p1,TRINITY_DN2423_c1_g1_i5.p1,TRINITY_DN2423_c1_g1_i7.p1,TRINITY_DN2423_c1_g2_i1.p1,TRINITY_DN4560_c0_g1_i1.p1
1323	DCAR_007215,DCAR_030134	Lj2g0006904.1	TRINITY_DN2078_c0_g1_i1.p1,TRINITY_DN2078_c0_g1_i3.p1,TRINITY_DN2078_c0_g1_i8.p1,TRINITY_DN3836_c0_g1_i1.p1,TRINITY_DN3836_c0_g1_i3.p1
1324	DCAR_005886	LjContig00155g0008093.1,Lj6g0023203.1	TRINITY_DN939_c0_g1_i1.p1,TRINITY_DN939_c0_g1_i2.p1,TRINITY_DN939_c0_g1_i3.p1,TRINITY_DN939_c0_g1_i7.p1,TRINITY_DN939_c0_g1_i8.p1
1325	DCAR_005484	Lj6g0000479.1,Lj4g0014077.1	TRINITY_DN4904_c0_g1_i1.p1,TRINITY_DN4904_c0_g1_i4.p1,TRINITY_DN4904_c0_g1_i5.p1,TRINITY_DN4904_c0_g1_i7.p1,TRINITY_DN4904_c0_g1_i8.p1
1326	DCAR_007654,DCAR_022656	Lj3g0023507.1,Lj3g0019004.1	TRINITY_DN1694_c0_g1_i1.p1,TRINITY_DN1694_c0_g1_i2.p1,TRINITY_DN1694_c0_g1_i4.p1,TRINITY_DN1694_c0_g1_i5.p1
1327	DCAR_005463	Lj2g0013697.1	TRINITY_DN2610_c0_g1_i10.p1,TRINITY_DN2610_c0_g1_i12.p1,TRINITY_DN2610_c0_g1_i15.p1,TRINITY_DN2610_c0_g1_i17.p1,TRINITY_DN2610_c0_g1_i19.p1,TRINITY_DN2610_c0_g1_i3.p1
1328	DCAR_007021	Lj4g0011895.1	TRINITY_DN2805_c0_g1_i1.p1,TRINITY_DN2805_c0_g1_i2.p1,TRINITY_DN2805_c0_g1_i3.p1,TRINITY_DN2805_c0_g1_i7.p1,TRINITY_DN2805_c0_g1_i8.p1,TRINITY_DN2805_c0_g1_i9.p1
1329	DCAR_006764,DCAR_017358	Lj2g0007037.1	TRINITY_DN12781_c0_g1_i1.p1,TRINITY_DN12781_c0_g1_i3.p1,TRINITY_DN12781_c0_g1_i4.p1,TRINITY_DN12781_c0_g1_i5.p1,TRINITY_DN12781_c0_g1_i8.p1
1330	DCAR_005504	Lj1g0003271.1,Lj6g0015393.1,Lj4g0026988.1	TRINITY_DN2310_c0_g1_i1.p1,TRINITY_DN2310_c0_g1_i10.p1,TRINITY_DN2310_c0_g1_i12.p1,TRINITY_DN2310_c0_g1_i13.p1
1331	DCAR_005795,DCAR_018338	Lj1g0020712.1,Lj3g0019805.1	TRINITY_DN3623_c0_g1_i5.p1,TRINITY_DN3832_c0_g1_i19.p1,TRINITY_DN3832_c0_g1_i6.p1,TRINITY_DN9974_c1_g1_i3.p1
1332	DCAR_004917	Lj1g0015616.1,Lj3g0023962.1	TRINITY_DN26496_c0_g1_i1.p1,TRINITY_DN4096_c0_g1_i1.p1,TRINITY_DN4096_c0_g1_i2.p1,TRINITY_DN4096_c0_g1_i3.p1,TRINITY_DN4096_c0_g1_i4.p1
1333	DCAR_008129	Lj1g0009790.1	TRINITY_DN4769_c0_g1_i2.p1,TRINITY_DN4769_c0_g1_i4.p1,TRINITY_DN4769_c0_g1_i6.p1,TRINITY_DN4769_c0_g1_i7.p1,TRINITY_DN4769_c0_g1_i8.p1,TRINITY_DN4769_c0_g1_i9.p1
1334	DCAR_005699	Lj5g0022506.1	TRINITY_DN924_c0_g1_i1.p1,TRINITY_DN924_c0_g1_i2.p1,TRINITY_DN924_c0_g1_i3.p1,TRINITY_DN924_c0_g1_i4.p1,TRINITY_DN924_c0_g1_i5.p1,TRINITY_DN924_c0_g1_i6.p1
1335	DCAR_008608	Lj1g0005367.1,Lj3g0003387.1	TRINITY_DN108_c0_g1_i2.p1,TRINITY_DN108_c0_g1_i3.p1,TRINITY_DN108_c0_g1_i4.p1,TRINITY_DN108_c0_g1_i5.p1,TRINITY_DN108_c0_g1_i6.p1
1336	DCAR_005282	Lj6g0025267.1,Lj4g0005413.1	TRINITY_DN650_c0_g1_i1.p1,TRINITY_DN650_c0_g1_i2.p1,TRINITY_DN650_c0_g1_i4.p1,TRINITY_DN650_c0_g1_i6.p1,TRINITY_DN650_c0_g1_i7.p1
1337	DCAR_005373	Lj3g0015980.1,Lj4g0028162.1	TRINITY_DN10455_c0_g1_i1.p1,TRINITY_DN10455_c0_g1_i2.p1,TRINITY_DN22776_c0_g1_i1.p1,TRINITY_DN22776_c0_g1_i2.p1,TRINITY_DN22776_c0_g1_i3.p1
1338	DCAR_008022,DCAR_008024	Lj3g0005948.1,Lj3g0011048.1	TRINITY_DN233_c1_g1_i13.p1,TRINITY_DN233_c1_g1_i2.p1,TRINITY_DN233_c1_g1_i6.p1,TRINITY_DN233_c1_g1_i7.p1
1339	DCAR_007572,DCAR_016207,DCAR_016206	Lj3g0027752.1,Lj3g0021771.1,Lj3g0008742.1,Lj3g0011363.1	TRINITY_DN348_c0_g1_i11.p1
1340	DCAR_008233,DCAR_008232,DCAR_011594,DCAR_011595	Lj1g0006761.1,Lj4g0013356.1,Lj4g0026169.1,Lj4g0012402.1	*
1341	DCAR_006588,DCAR_005246,DCAR_020927	Lj6g0001286.1,Lj6g0012836.1,Lj4g0011646.1,Lj4g0026262.1	TRINITY_DN4828_c0_g1_i2.p1
1342	DCAR_004961	Lj2g0011690.1	TRINITY_DN104_c0_g1_i1.p1,TRINITY_DN104_c0_g1_i2.p1,TRINITY_DN104_c0_g1_i3.p1,TRINITY_DN104_c0_g1_i4.p1,TRINITY_DN104_c0_g1_i5.p1,TRINITY_DN104_c0_g1_i6.p1
1343	DCAR_008331	Lj2g0025909.1,Lj6g0009910.1,Lj4g0006140.1,Lj4g0003200.1,Lj4g0026729.1,Lj4g0019106.1	TRINITY_DN52706_c0_g1_i1.p1
1344	DCAR_008064,DCAR_017157	Lj3g0001024.1,Lj6g0007265.1,Lj4g0024750.1,Lj4g0003458.1	TRINITY_DN17338_c0_g4_i1.p1,TRINITY_DN17338_c0_g4_i2.p1
1345	DCAR_005419,DCAR_017356	Lj5g0020416.1	TRINITY_DN1381_c0_g1_i1.p1,TRINITY_DN1381_c0_g1_i2.p1,TRINITY_DN1381_c0_g1_i3.p1,TRINITY_DN1381_c0_g1_i4.p1,TRINITY_DN1381_c0_g1_i5.p1
1346	DCAR_005896	LjContig00155g0014668.1,Lj6g0005224.1	TRINITY_DN1615_c0_g2_i10.p1,TRINITY_DN1615_c0_g2_i11.p1,TRINITY_DN1615_c0_g2_i16.p1,TRINITY_DN1615_c0_g2_i5.p1,TRINITY_DN1615_c0_g2_i6.p1
1347	DCAR_007645	Lj3g0012631.1,Lj6g0017209.1,Lj4g0000358.1,Lj4g0008680.1	TRINITY_DN1171_c0_g1_i8.p2,TRINITY_DN1171_c1_g1_i1.p1,TRINITY_DN1171_c1_g1_i3.p1
1348	DCAR_007515,DCAR_021411	Lj1g0009299.2,Lj4g0013270.1	TRINITY_DN30586_c0_g4_i2.p1,TRINITY_DN30586_c0_g4_i4.p1,TRINITY_DN30586_c0_g4_i5.p1,TRINITY_DN30586_c0_g4_i7.p1
1349	DCAR_008444,DCAR_006794	Lj2g0016707.1	TRINITY_DN3039_c0_g1_i1.p1,TRINITY_DN3039_c0_g1_i2.p1,TRINITY_DN3039_c0_g1_i3.p1,TRINITY_DN3039_c0_g1_i4.p1,TRINITY_DN3039_c0_g1_i6.p1
1350	DCAR_006223	Lj3g0012210.1,Lj3g0013174.1	TRINITY_DN10186_c0_g1_i1.p1,TRINITY_DN10186_c0_g1_i3.p1,TRINITY_DN10186_c0_g1_i4.p1,TRINITY_DN10186_c0_g1_i5.p1,TRINITY_DN5868_c0_g1_i1.p1
1351	DCAR_005558,DCAR_011089	Lj1g0003523.1,Lj1g0018487.1,Lj1g0002339.1	TRINITY_DN11290_c1_g1_i1.p1,TRINITY_DN11290_c1_g1_i2.p1,TRINITY_DN9228_c4_g1_i1.p1
1352	DCAR_005821,DCAR_012450	Lj1g0006875.1,Lj5g0001920.1	TRINITY_DN991_c0_g1_i1.p1,TRINITY_DN991_c0_g1_i2.p1,TRINITY_DN991_c0_g1_i4.p1,TRINITY_DN991_c0_g1_i5.p1
1353	DCAR_008346,DCAR_009684,DCAR_013679	Lj1g0014118.1,Lj5g0007588.1	TRINITY_DN3705_c0_g1_i1.p1,TRINITY_DN3705_c0_g1_i2.p1,TRINITY_DN3705_c0_g3_i1.p1
1354	DCAR_006829,DCAR_006798,DCAR_031122,DCAR_023232	Lj5g0019244.1	TRINITY_DN34478_c0_g1_i1.p1,TRINITY_DN34478_c0_g1_i2.p1,TRINITY_DN75330_c0_g1_i1.p1
1355	DCAR_006413	Lj5g0015707.2	TRINITY_DN6605_c0_g1_i2.p1,TRINITY_DN6605_c0_g1_i3.p1,TRINITY_DN6605_c0_g1_i4.p1,TRINITY_DN6605_c0_g1_i5.p1,TRINITY_DN6605_c0_g1_i6.p1,TRINITY_DN6605_c0_g1_i7.p1
1356	DCAR_005826	Lj5g0009693.1	TRINITY_DN3009_c0_g1_i1.p1,TRINITY_DN3009_c0_g1_i2.p1,TRINITY_DN3009_c0_g1_i3.p1,TRINITY_DN3009_c0_g1_i4.p1,TRINITY_DN3009_c0_g1_i6.p1,TRINITY_DN3009_c0_g1_i7.p1
1357	DCAR_005065,DCAR_011924	Lj6g0011186.1,Lj4g0017959.1	TRINITY_DN4643_c0_g1_i1.p1,TRINITY_DN4643_c0_g1_i2.p1,TRINITY_DN4643_c0_g1_i3.p1,TRINITY_DN97689_c0_g1_i1.p1
1358	DCAR_007481	Lj1g0011796.1,Lj1g0021098.1,Lj1g0011038.1,Lj2g0018966.1,Lj4g0002027.1	TRINITY_DN324_c0_g1_i18.p1,TRINITY_DN324_c0_g1_i9.p1
1359	DCAR_006656	Lj6g0014757.1	TRINITY_DN1035_c0_g1_i1.p1,TRINITY_DN1035_c0_g1_i10.p1,TRINITY_DN1035_c0_g1_i3.p1,TRINITY_DN1035_c0_g1_i4.p1,TRINITY_DN1035_c0_g1_i6.p1,TRINITY_DN1035_c0_g1_i7.p1
1360	DCAR_007073,DCAR_031118	Lj2g0019765.1,Lj4g0024186.1	TRINITY_DN50580_c0_g1_i1.p1,TRINITY_DN6144_c1_g1_i1.p1,TRINITY_DN6144_c1_g1_i10.p1,TRINITY_DN6144_c1_g1_i18.p1
1361	DCAR_004899	Lj6g0020811.1	TRINITY_DN14215_c0_g1_i1.p1,TRINITY_DN14215_c0_g1_i3.p1,TRINITY_DN14215_c0_g1_i4.p1,TRINITY_DN14215_c0_g1_i5.p1,TRINITY_DN14215_c0_g1_i6.p1,TRINITY_DN17888_c0_g1_i2.p1
1362	DCAR_008466	Lj2g0006370.1,Lj4g0002295.1	TRINITY_DN2975_c0_g1_i1.p1,TRINITY_DN2975_c0_g1_i5.p1,TRINITY_DN2975_c0_g1_i6.p1,TRINITY_DN2975_c0_g1_i7.p1,TRINITY_DN2975_c0_g1_i8.p1
1363	DCAR_009940,DCAR_022441,DCAR_022442	Lj1g0004463.1,Lj5g0007621.2	TRINITY_DN12870_c0_g1_i1.p1,TRINITY_DN12870_c0_g1_i2.p1,TRINITY_DN12870_c0_g1_i9.p1
1364	DCAR_009612,DCAR_019961	Lj1g0012451.1,Lj1g0020377.1	TRINITY_DN5285_c0_g2_i1.p1,TRINITY_DN5285_c0_g2_i2.p1,TRINITY_DN5285_c0_g2_i3.p1,TRINITY_DN5285_c0_g2_i5.p1
1365	DCAR_011730	LjContig00141g0006713.1,Lj6g0015555.1	TRINITY_DN2597_c1_g1_i1.p1,TRINITY_DN2597_c1_g1_i2.p1,TRINITY_DN2597_c1_g1_i3.p1,TRINITY_DN2597_c1_g1_i4.p1,TRINITY_DN2597_c1_g1_i5.p1
1366	DCAR_008825,DCAR_012796	Lj1g0016161.1,Lj3g0008014.1,Lj6g0019655.1,Lj6g0019637.1,Lj6g0014438.1	TRINITY_DN5474_c1_g1_i1.p1
1367	DCAR_008962,DCAR_020348	Lj1g0000653.1	TRINITY_DN5320_c0_g1_i10.p1,TRINITY_DN5320_c0_g1_i12.p1,TRINITY_DN5320_c0_g1_i5.p1,TRINITY_DN5320_c0_g1_i8.p1,TRINITY_DN5320_c0_g1_i9.p1
1368	DCAR_008999,DCAR_020398	LjContig00081g0007868.1,Lj4g0015194.1	TRINITY_DN6153_c0_g1_i1.p1,TRINITY_DN6153_c0_g1_i13.p2,TRINITY_DN6153_c0_g1_i6.p1,TRINITY_DN6153_c0_g1_i8.p1
1369	DCAR_010881,DCAR_000420	Lj1g0022982.1,Lj4g0000833.4	TRINITY_DN148_c1_g1_i3.p1,TRINITY_DN4168_c0_g1_i1.p1,TRINITY_DN4168_c0_g1_i3.p1,TRINITY_DN4168_c0_g1_i4.p1
1370	DCAR_009418,DCAR_018102,DCAR_014626,DCAR_020195	Lj3g0021740.1,Lj3g0027598.1	TRINITY_DN501_c0_g5_i1.p1,TRINITY_DN501_c0_g6_i1.p1
1371	DCAR_010005,DCAR_008684,DCAR_022500	Lj3g0009378.1	TRINITY_DN4905_c0_g1_i1.p1,TRINITY_DN4905_c0_g1_i2.p1,TRINITY_DN4905_c0_g1_i4.p1,TRINITY_DN4905_c0_g1_i7.p1
1372	DCAR_011466,DCAR_011468	Lj1g0023970.1,Lj4g0012067.1	TRINITY_DN570_c0_g1_i1.p1,TRINITY_DN570_c0_g1_i2.p1,TRINITY_DN570_c0_g1_i3.p1,TRINITY_DN570_c0_g1_i4.p1
1373	DCAR_012383,DCAR_018324	Lj1g0021628.1	TRINITY_DN12762_c0_g1_i1.p1,TRINITY_DN12762_c0_g1_i2.p1,TRINITY_DN12762_c0_g1_i3.p1,TRINITY_DN12762_c0_g1_i5.p1,TRINITY_DN12762_c0_g1_i8.p1
1374	DCAR_010599	Lj1g0004421.1,Lj1g0014928.1,Lj1g0024637.1,Lj1g0021086.1,Lj6g0010658.2	TRINITY_DN23010_c0_g1_i1.p1,TRINITY_DN23010_c0_g1_i4.p1
1375	DCAR_008748,DCAR_019668,DCAR_021084	LjContig00155g0018256.1	TRINITY_DN4299_c0_g1_i1.p1,TRINITY_DN4299_c0_g1_i2.p1,TRINITY_DN4299_c0_g1_i3.p1,TRINITY_DN4299_c0_g1_i4.p1
1376	DCAR_012027,DCAR_012026,DCAR_019754	Lj3g0016012.1,Lj3g0002889.1,LjContig00274_ERROPOS1100000g0012497.1,LjContig00274_ERROPOS1100000g0014461.1	TRINITY_DN13930_c0_g1_i2.p1
1377	DCAR_009863,DCAR_022988	Lj1g0024231.1	TRINITY_DN4844_c0_g1_i1.p1,TRINITY_DN4844_c0_g1_i2.p1,TRINITY_DN4844_c0_g1_i4.p1,TRINITY_DN4844_c0_g1_i6.p1,TRINITY_DN4844_c0_g1_i7.p1
1378	DCAR_010961,DCAR_021427	Lj1g0018847.1,Lj1g0001828.1	TRINITY_DN788_c0_g1_i1.p1,TRINITY_DN788_c0_g1_i3.p1,TRINITY_DN788_c0_g1_i4.p1,TRINITY_DN788_c0_g1_i6.p1
1379	DCAR_012480	Lj5g0004221.1	TRINITY_DN12063_c0_g1_i4.p1,TRINITY_DN12063_c0_g2_i1.p1,TRINITY_DN12063_c0_g2_i2.p1,TRINITY_DN12063_c0_g2_i3.p1,TRINITY_DN12063_c0_g3_i1.p1,TRINITY_DN15262_c0_g1_i1.p1
1380	DCAR_008777,DCAR_012757,DCAR_020956	Lj1g0010272.1,Lj5g0001096.1	TRINITY_DN17004_c0_g2_i1.p1,TRINITY_DN17004_c0_g2_i2.p1,TRINITY_DN17004_c0_g2_i4.p1
1381	DCAR_011955,DCAR_011954,DCAR_017949,DCAR_017953	*	TRINITY_DN9842_c0_g1_i1.p1,TRINITY_DN9842_c0_g1_i5.p1,TRINITY_DN9842_c0_g1_i7.p1,TRINITY_DN9842_c0_g1_i8.p1
1382	DCAR_011739,DCAR_015638	LjContig00408g0010327.1	TRINITY_DN15596_c0_g1_i1.p1,TRINITY_DN15596_c0_g1_i3.p1,TRINITY_DN15596_c0_g1_i5.p1,TRINITY_DN15596_c0_g1_i6.p1,TRINITY_DN15596_c0_g1_i8.p1
1383	DCAR_009850,DCAR_013355	LjContig00081g0016688.1	TRINITY_DN6075_c0_g1_i4.p1,TRINITY_DN6165_c0_g1_i10.p1,TRINITY_DN6165_c0_g1_i2.p1,TRINITY_DN6165_c0_g1_i7.p1,TRINITY_DN6165_c0_g1_i9.p1
1384	DCAR_009906,DCAR_009905	LjContig00081g0005768.1,LjContig00081g0027119.1,Lj6g0027288.1	TRINITY_DN17343_c0_g1_i2.p1,TRINITY_DN17343_c0_g1_i5.p1,TRINITY_DN3752_c1_g1_i2.p1
1385	DCAR_009555,DCAR_020028	Lj1g0021401.1,LjContig00408g0027979.1	TRINITY_DN562_c0_g1_i1.p1,TRINITY_DN562_c0_g1_i2.p1,TRINITY_DN562_c0_g1_i3.p1,TRINITY_DN562_c0_g1_i7.p1
1386	DCAR_009699,DCAR_019205,DCAR_021201	Lj3g0003219.1,Lj3g0001866.1	TRINITY_DN10719_c0_g1_i1.p1,TRINITY_DN10719_c0_g1_i5.p1,TRINITY_DN10719_c0_g1_i6.p1
1387	DCAR_012546	Lj5g0006581.1	TRINITY_DN1492_c1_g2_i6.p1,TRINITY_DN2412_c0_g1_i2.p1,TRINITY_DN2412_c0_g1_i4.p1,TRINITY_DN2412_c0_g1_i5.p1,TRINITY_DN2412_c0_g1_i6.p1,TRINITY_DN2412_c0_g1_i7.p1
1388	DCAR_008811,DCAR_020922	Lj5g0015232.1,Lj4g0016078.1	TRINITY_DN1679_c0_g1_i1.p1,TRINITY_DN1679_c0_g1_i2.p1,TRINITY_DN1679_c0_g1_i3.p1,TRINITY_DN1679_c0_g1_i4.p1
1389	DCAR_009348,DCAR_017769,DCAR_014919,DCAR_020900	Lj1g0018553.1,Lj6g0000195.1,Lj4g0021441.1	TRINITY_DN518_c0_g1_i3.p1
1390	DCAR_010907,DCAR_028955,DCAR_021530	Lj1g0012023.1,Lj4g0028036.1,Lj4g0010736.1	TRINITY_DN8066_c0_g1_i1.p1,TRINITY_DN8066_c0_g1_i6.p1
1391	DCAR_010026	Lj3g0008984.1	TRINITY_DN20334_c0_g1_i1.p1,TRINITY_DN20334_c0_g1_i2.p1,TRINITY_DN20334_c0_g1_i3.p1,TRINITY_DN20334_c0_g1_i4.p1,TRINITY_DN20334_c0_g1_i5.p1,TRINITY_DN20334_c0_g1_i7.p1
1392	DCAR_012623,DCAR_018539	Lj1g0020070.1,Lj5g0008167.1	TRINITY_DN1786_c0_g1_i1.p1,TRINITY_DN1786_c0_g1_i2.p1,TRINITY_DN1786_c0_g1_i3.p1,TRINITY_DN1786_c0_g1_i4.p1
1393	DCAR_009626,DCAR_019941	Lj3g0025806.1,Lj5g0006387.1,Lj2g0020412.1	TRINITY_DN664_c0_g1_i2.p1,TRINITY_DN664_c0_g1_i3.p1,TRINITY_DN664_c0_g1_i4.p1
1394	DCAR_011091	Lj1g0010103.2	TRINITY_DN4907_c0_g1_i1.p1,TRINITY_DN4907_c0_g1_i10.p1,TRINITY_DN4907_c0_g1_i11.p1,TRINITY_DN4907_c0_g1_i13.p1,TRINITY_DN4907_c0_g1_i6.p1,TRINITY_DN4907_c0_g1_i9.p1
1395	DCAR_009434,DCAR_018126,DCAR_020221	Lj5g0027503.1,Lj2g0021783.1	TRINITY_DN2009_c0_g1_i2.p1,TRINITY_DN2009_c0_g1_i4.p1,TRINITY_DN3901_c3_g1_i1.p1
1396	DCAR_008863,DCAR_009870,DCAR_009869,DCAR_012821,DCAR_020055	Lj1g0008502.1,Lj5g0001375.1	TRINITY_DN80793_c0_g1_i1.p1
1397	DCAR_009913	Lj4g0011507.1,Lj4g0024932.1	TRINITY_DN12259_c0_g1_i1.p1,TRINITY_DN1246_c0_g1_i1.p1,TRINITY_DN1246_c0_g1_i2.p1,TRINITY_DN1246_c0_g1_i5.p1,TRINITY_DN1246_c0_g1_i6.p1
1398	DCAR_009163,DCAR_020747	Lj1g0007409.1	TRINITY_DN1808_c0_g1_i1.p1,TRINITY_DN1808_c0_g1_i5.p1,TRINITY_DN1808_c0_g1_i6.p1,TRINITY_DN1808_c0_g1_i7.p1,TRINITY_DN1808_c0_g1_i9.p1
1399	DCAR_009404,DCAR_018151	Lj2g0003257.1	TRINITY_DN1599_c0_g1_i1.p1,TRINITY_DN1599_c0_g1_i2.p1,TRINITY_DN1599_c0_g1_i3.p1,TRINITY_DN1599_c0_g1_i4.p1,TRINITY_DN1599_c0_g1_i5.p1
1400	DCAR_012568,DCAR_018507	Lj5g0010536.1	TRINITY_DN4507_c0_g1_i1.p1,TRINITY_DN4507_c0_g1_i2.p1,TRINITY_DN4507_c0_g1_i3.p1,TRINITY_DN4507_c0_g1_i6.p1,TRINITY_DN4507_c0_g1_i7.p1
1401	DCAR_012524,DCAR_018457,DCAR_018458,DCAR_018459	Lj1g0002349.1,Lj5g0018310.1	TRINITY_DN20295_c0_g1_i1.p1,TRINITY_DN4542_c0_g1_i1.p1
1402	DCAR_008751,DCAR_019663,DCAR_012741,DCAR_021082	LjContig00155g0021054.1,Lj6g0007886.1	TRINITY_DN996_c0_g1_i1.p1,TRINITY_DN996_c0_g2_i1.p1
1403	DCAR_009847	Lj6g0016974.6	TRINITY_DN5723_c0_g1_i11.p1,TRINITY_DN5723_c0_g1_i14.p1,TRINITY_DN5723_c0_g1_i15.p1,TRINITY_DN5723_c0_g1_i16.p1,TRINITY_DN5723_c0_g1_i18.p1,TRINITY_DN5723_c0_g1_i9.p1
1404	DCAR_011289	Lj1g0019639.1,Lj2g0006828.1	TRINITY_DN1633_c0_g1_i1.p1,TRINITY_DN1633_c0_g1_i2.p1,TRINITY_DN1633_c0_g1_i3.p1,TRINITY_DN1633_c0_g1_i4.p1,TRINITY_DN1633_c0_g1_i5.p1
1405	DCAR_009669,DCAR_019901	Lj1g0000038.1,Lj2g0008883.1	TRINITY_DN1605_c0_g1_i2.p1,TRINITY_DN1605_c0_g1_i3.p1,TRINITY_DN1605_c1_g1_i1.p1,TRINITY_DN1605_c1_g1_i3.p1
1406	DCAR_010732	Lj5g0009857.1,Lj5g0025367.1	TRINITY_DN2011_c0_g1_i1.p1,TRINITY_DN2011_c0_g1_i2.p1,TRINITY_DN2011_c0_g1_i5.p1,TRINITY_DN2011_c0_g1_i6.p1,TRINITY_DN2011_c0_g1_i8.p1
1407	DCAR_009958	LjContig00155g0010021.1,Lj6g0003682.1	TRINITY_DN19043_c0_g1_i1.p1,TRINITY_DN19043_c0_g1_i2.p1,TRINITY_DN19043_c0_g1_i4.p1,TRINITY_DN19043_c0_g1_i5.p1,TRINITY_DN19043_c0_g1_i6.p1
1408	DCAR_011562	Lj4g0028183.1	TRINITY_DN9035_c0_g1_i1.p1,TRINITY_DN9035_c0_g1_i11.p1,TRINITY_DN9035_c0_g1_i3.p1,TRINITY_DN9035_c0_g1_i4.p1,TRINITY_DN9035_c0_g1_i6.p1,TRINITY_DN9035_c0_g1_i8.p1
1409	DCAR_009751,DCAR_019179,DCAR_013021,DCAR_013022	Lj1g0009542.1,Lj1g0025292.1,Lj2g0021158.1	TRINITY_DN23084_c0_g1_i1.p1
1410	DCAR_008867,DCAR_017764,DCAR_020907,DCAR_022904	Lj1g0023269.1,Lj6g0027679.1,Lj4g0025820.2	TRINITY_DN22_c1_g1_i8.p1
1411	DCAR_011260	Lj2g0025845.1	TRINITY_DN10012_c0_g1_i1.p1,TRINITY_DN10012_c0_g1_i10.p1,TRINITY_DN10012_c0_g1_i12.p1,TRINITY_DN10012_c0_g1_i2.p1,TRINITY_DN10012_c0_g1_i5.p1,TRINITY_DN10012_c0_g1_i9.p1
1412	DCAR_010563,DCAR_014598,DCAR_020387	Lj1g0023378.1,Lj1g0001658.1	TRINITY_DN485_c0_g1_i1.p1,TRINITY_DN485_c0_g1_i2.p1,TRINITY_DN485_c0_g1_i3.p1
1413	DCAR_009883,DCAR_020073	Lj1g0026971.1,Lj5g0009817.1	TRINITY_DN8061_c0_g1_i2.p1,TRINITY_DN8061_c0_g1_i3.p1,TRINITY_DN8061_c0_g1_i4.p1,TRINITY_DN8061_c0_g1_i5.p1
1414	DCAR_010006,DCAR_008683,DCAR_022502	Lj3g0010292.1,Lj3g0010893.1	TRINITY_DN2239_c0_g1_i1.p1,TRINITY_DN2239_c0_g1_i4.p1,TRINITY_DN39934_c0_g1_i1.p1
1415	DCAR_011920,DCAR_011922	Lj6g0007042.1,Lj4g0006286.1	TRINITY_DN2311_c0_g1_i1.p1,TRINITY_DN2311_c0_g1_i2.p2,TRINITY_DN6032_c0_g1_i1.p1,TRINITY_DN6032_c0_g1_i2.p2
1416	DCAR_008759	LjContig00484g0028229.1	TRINITY_DN6582_c0_g2_i1.p1,TRINITY_DN6582_c0_g2_i10.p1,TRINITY_DN6582_c0_g2_i2.p1,TRINITY_DN6582_c0_g2_i3.p1,TRINITY_DN6582_c0_g2_i7.p1,TRINITY_DN6582_c0_g2_i9.p1
1417	DCAR_009951,DCAR_017509,DCAR_013845,DCAR_022448	Lj5g0027236.1	TRINITY_DN20568_c0_g1_i2.p1,TRINITY_DN20568_c0_g1_i4.p1,TRINITY_DN20568_c0_g1_i5.p1
1418	DCAR_010733,DCAR_015249	Lj4g0018276.1	TRINITY_DN16774_c0_g1_i1.p1,TRINITY_DN16774_c0_g1_i2.p1,TRINITY_DN16774_c0_g1_i4.p1,TRINITY_DN16774_c0_g1_i5.p1,TRINITY_DN16774_c0_g1_i7.p1
1419	DCAR_009899,DCAR_022519	Lj5g0003683.1,Lj6g0006701.1,Lj4g0013277.1	TRINITY_DN5620_c0_g1_i3.p1,TRINITY_DN5620_c0_g1_i6.p1,TRINITY_DN5620_c0_g1_i7.p1
1420	DCAR_011589	Lj2g0008610.1	TRINITY_DN1214_c0_g1_i1.p1,TRINITY_DN1214_c0_g1_i3.p1,TRINITY_DN1214_c0_g1_i4.p1,TRINITY_DN1214_c0_g1_i7.p1,TRINITY_DN1214_c0_g1_i8.p1,TRINITY_DN1214_c0_g1_i9.p1
1421	DCAR_010639	Lj5g0008075.1,Lj2g0010856.1,Lj2g0010606.1,Lj2g0027120.1	TRINITY_DN134_c0_g2_i1.p1,TRINITY_DN134_c0_g2_i4.p1,TRINITY_DN134_c0_g2_i6.p1
1422	DCAR_009917,DCAR_014696,DCAR_020126	Lj6g0020301.1,Lj4g0005063.1	TRINITY_DN697_c0_g1_i1.p1,TRINITY_DN697_c0_g1_i2.p1,TRINITY_DN697_c0_g1_i6.p1
1423	DCAR_011834	Lj6g0014357.1	TRINITY_DN3359_c0_g1_i1.p1,TRINITY_DN3359_c0_g1_i2.p1,TRINITY_DN3359_c0_g1_i3.p1,TRINITY_DN3359_c0_g1_i4.p1,TRINITY_DN3359_c0_g1_i5.p1,TRINITY_DN3359_c0_g1_i6.p1
1424	DCAR_009704,DCAR_021204	Lj3g0003827.1,Lj3g0026940.1	TRINITY_DN17674_c0_g1_i2.p1,TRINITY_DN17674_c0_g2_i1.p1,TRINITY_DN56749_c0_g1_i1.p1,TRINITY_DN56749_c0_g1_i2.p1
1425	DCAR_009444,DCAR_020188	Lj3g0005289.1,Lj3g0025314.1	TRINITY_DN5761_c0_g1_i10.p1,TRINITY_DN5761_c0_g1_i2.p1,TRINITY_DN5761_c0_g1_i3.p1,TRINITY_DN5761_c0_g1_i9.p1
1426	DCAR_012213	Lj3g0000295.1,Lj3g0004055.1	TRINITY_DN3646_c0_g1_i1.p1,TRINITY_DN3646_c0_g1_i12.p1,TRINITY_DN3646_c0_g1_i13.p1,TRINITY_DN3646_c0_g1_i4.p1,TRINITY_DN3646_c0_g1_i9.p1
1427	DCAR_009936,DCAR_013853	Lj1g0005660.1	TRINITY_DN9231_c0_g1_i1.p1,TRINITY_DN9231_c0_g1_i2.p1,TRINITY_DN9231_c0_g1_i3.p1,TRINITY_DN9231_c0_g1_i4.p1,TRINITY_DN9231_c0_g1_i5.p1
1428	DCAR_009561	Lj1g0019307.1,Lj5g0007003.1	TRINITY_DN2590_c0_g1_i1.p1,TRINITY_DN2590_c0_g1_i3.p1,TRINITY_DN2590_c0_g1_i4.p1,TRINITY_DN2590_c0_g1_i5.p1,TRINITY_DN2590_c0_g1_i6.p1
1429	DCAR_012445,DCAR_018378	Lj5g0013799.1	TRINITY_DN1533_c0_g1_i10.p1,TRINITY_DN1533_c0_g1_i11.p1,TRINITY_DN1533_c0_g1_i15.p1,TRINITY_DN1533_c0_g1_i6.p1,TRINITY_DN1533_c0_g1_i8.p1
1430	DCAR_011079	Lj2g0016815.1,Lj2g0002943.1,Lj2g0001860.1	TRINITY_DN5236_c1_g1_i1.p1,TRINITY_DN5236_c1_g1_i2.p1,TRINITY_DN5236_c1_g1_i3.p1,TRINITY_DN5236_c1_g2_i2.p1
1431	DCAR_008700,DCAR_009986,DCAR_012726	Lj3g0008611.1,Lj3g0021160.1	TRINITY_DN745_c0_g1_i1.p1,TRINITY_DN745_c0_g1_i2.p1,TRINITY_DN745_c0_g1_i3.p1
1432	DCAR_009821,DCAR_009637,DCAR_023037,DCAR_019931	Lj3g0024248.1,Lj3g0020281.1	TRINITY_DN1641_c0_g1_i1.p1,TRINITY_DN1641_c0_g1_i2.p1
1433	DCAR_011052	Lj1g0003531.1,Lj2g0003845.1	TRINITY_DN4898_c0_g1_i1.p1,TRINITY_DN4898_c0_g1_i2.p1,TRINITY_DN4898_c0_g1_i3.p1,TRINITY_DN4898_c0_g1_i5.p1,TRINITY_DN4898_c0_g1_i6.p1
1434	DCAR_012432,DCAR_018366	Lj1g0019373.1	TRINITY_DN2257_c1_g1_i1.p1,TRINITY_DN2257_c1_g1_i12.p1,TRINITY_DN2257_c1_g1_i15.p1,TRINITY_DN2257_c1_g1_i4.p1,TRINITY_DN2257_c1_g1_i9.p1
1435	DCAR_012257	Lj3g0006419.1	TRINITY_DN1325_c0_g1_i1.p1,TRINITY_DN1325_c0_g1_i2.p1,TRINITY_DN1325_c0_g1_i3.p1,TRINITY_DN1325_c0_g1_i4.p1,TRINITY_DN1325_c0_g1_i6.p1,TRINITY_DN1325_c0_g1_i7.p1
1436	DCAR_011721	LjContig00141g0009853.1	TRINITY_DN1082_c0_g1_i1.p2,TRINITY_DN1082_c0_g1_i11.p2,TRINITY_DN1082_c0_g1_i2.p2,TRINITY_DN1082_c0_g1_i3.p2,TRINITY_DN1082_c0_g1_i8.p2,TRINITY_DN1082_c0_g1_i9.p1
1437	DCAR_008852,DCAR_012811,DCAR_020077	Lj1g0008863.1,Lj3g0011225.1,Lj6g0004688.1	TRINITY_DN20226_c0_g1_i1.p1,TRINITY_DN20226_c0_g1_i2.p1
1438	DCAR_009047	Lj1g0011117.1	TRINITY_DN7635_c0_g1_i1.p1,TRINITY_DN7635_c0_g1_i12.p1,TRINITY_DN7635_c0_g1_i2.p1,TRINITY_DN7635_c0_g1_i6.p1,TRINITY_DN7635_c0_g1_i7.p1,TRINITY_DN7635_c0_g1_i9.p1
1439	DCAR_012591	Lj1g0026469.1,Lj5g0014958.1	TRINITY_DN5669_c0_g1_i3.p1,TRINITY_DN5669_c0_g1_i5.p1,TRINITY_DN6950_c0_g2_i1.p1,TRINITY_DN6950_c0_g2_i3.p1,TRINITY_DN6950_c0_g2_i4.p1
1440	DCAR_010618,DCAR_014534	Lj1g0000917.5,Lj1g0004442.1,Lj2g0015851.1	TRINITY_DN1854_c0_g1_i1.p1,TRINITY_DN1854_c0_g1_i2.p1,TRINITY_DN1854_c0_g1_i3.p1
1441	DCAR_010574,DCAR_014564,DCAR_020374	Lj1g0026375.1	TRINITY_DN1609_c0_g1_i1.p1,TRINITY_DN1609_c0_g1_i2.p1,TRINITY_DN1609_c0_g1_i3.p1,TRINITY_DN1609_c0_g1_i4.p1
1442	DCAR_009260,DCAR_032551,DCAR_017893,DCAR_020859	Lj1g0014824.1,Lj1g0004403.1,Lj5g0008672.1	TRINITY_DN30163_c0_g1_i2.p1
1443	DCAR_010576,DCAR_008978,DCAR_014561,DCAR_020366	Lj1g0000769.1,Lj1g0000227.1	TRINITY_DN5958_c0_g2_i1.p2,TRINITY_DN5958_c0_g2_i3.p1
1444	DCAR_009450	Lj3g0010591.1	TRINITY_DN1549_c0_g1_i1.p1,TRINITY_DN1549_c0_g1_i2.p1,TRINITY_DN1549_c0_g1_i4.p1,TRINITY_DN1549_c0_g1_i6.p1,TRINITY_DN6460_c0_g1_i1.p1,TRINITY_DN6460_c0_g1_i2.p1
1445	DCAR_009937,DCAR_022438	Lj1g0015956.1,Lj5g0017583.1	TRINITY_DN2538_c0_g1_i1.p1,TRINITY_DN2538_c0_g1_i2.p1,TRINITY_DN3116_c0_g1_i2.p1,TRINITY_DN3116_c0_g1_i4.p1
1446	DCAR_009174,DCAR_020726	Lj1g0028219.1,Lj5g0002622.1	TRINITY_DN20993_c0_g1_i1.p1,TRINITY_DN20993_c0_g1_i3.p1,TRINITY_DN21053_c0_g1_i2.p1,TRINITY_DN21053_c0_g1_i3.p1
1447	DCAR_010074,DCAR_011452,DCAR_014260	Lj5g0016579.1	TRINITY_DN11334_c0_g1_i1.p1,TRINITY_DN11334_c0_g1_i2.p1,TRINITY_DN11334_c0_g1_i3.p1,TRINITY_DN11334_c0_g1_i5.p1
1448	DCAR_009424,DCAR_020202	Lj1g0016377.1,Lj6g0019454.1	TRINITY_DN6993_c0_g1_i1.p1,TRINITY_DN6993_c0_g1_i5.p1,TRINITY_DN6993_c0_g2_i1.p1,TRINITY_DN6993_c0_g2_i2.p2
1449	DCAR_009074,DCAR_013456,DCAR_020682	Lj1g0015256.1,Lj3g0001205.1	TRINITY_DN1600_c0_g1_i1.p1,TRINITY_DN1600_c0_g1_i10.p1,TRINITY_DN1600_c0_g1_i3.p1
1450	DCAR_010595	Lj2g0006014.1	TRINITY_DN2823_c0_g1_i1.p1,TRINITY_DN2823_c0_g1_i10.p1,TRINITY_DN2823_c0_g1_i11.p1,TRINITY_DN2823_c0_g1_i4.p1,TRINITY_DN2823_c0_g1_i5.p1,TRINITY_DN2823_c0_g1_i7.p1
1451	DCAR_009614,DCAR_019960	Lj1g0004545.1,Lj1g0004459.1,Lj1g0006094.1,Lj1g0024754.1,Lj4g0025003.2	TRINITY_DN4358_c1_g2_i2.p1
1452	DCAR_009775,DCAR_013278	Lj3g0012622.1,Lj3g0011344.1,LjContig00564g0005203.1	TRINITY_DN2170_c0_g1_i2.p1,TRINITY_DN2170_c0_g1_i3.p1,TRINITY_DN2170_c0_g1_i7.p1
1453	DCAR_009537,DCAR_019343,DCAR_020044	Lj1g0018334.1,Lj5g0002266.1	TRINITY_DN1739_c0_g1_i1.p1,TRINITY_DN1739_c0_g1_i2.p1,TRINITY_DN1739_c0_g1_i3.p1
1454	DCAR_009982,DCAR_022485	Lj3g0005235.1	TRINITY_DN3310_c0_g1_i1.p1,TRINITY_DN3310_c0_g1_i11.p1,TRINITY_DN3310_c0_g1_i13.p1,TRINITY_DN3310_c0_g1_i2.p1,TRINITY_DN3310_c0_g1_i3.p1
1455	DCAR_032139	Lj6g0024956.1	TRINITY_DN1635_c0_g1_i1.p1,TRINITY_DN1635_c0_g1_i2.p1,TRINITY_DN1635_c0_g1_i5.p1,TRINITY_DN1635_c0_g1_i6.p1,TRINITY_DN1635_c0_g1_i8.p1,TRINITY_DN1635_c0_g1_i9.p1
1456	DCAR_031310	Lj3g0003549.1,LjContig00081g0001043.1,Lj4g0017507.1	TRINITY_DN8897_c0_g1_i2.p1,TRINITY_DN8897_c0_g1_i3.p1,TRINITY_DN8897_c0_g1_i7.p1,TRINITY_DN9699_c0_g1_i1.p1
1457	DCAR_030531	Lj6g0006694.1	TRINITY_DN8180_c0_g1_i1.p1,TRINITY_DN8180_c0_g1_i10.p1,TRINITY_DN8180_c0_g1_i11.p1,TRINITY_DN8180_c0_g1_i4.p1,TRINITY_DN8180_c0_g1_i6.p1,TRINITY_DN8180_c0_g1_i8.p1
1458	DCAR_029676,DCAR_016984,DCAR_013595	Lj1g0022525.1,LjContig00049g0010271.1,Lj3g0022833.1,Lj5g0013693.1	TRINITY_DN44837_c0_g1_i1.p1
1459	DCAR_029469	Lj3g0003084.1	TRINITY_DN4019_c0_g1_i1.p1,TRINITY_DN4019_c0_g1_i14.p1,TRINITY_DN4019_c0_g1_i3.p1,TRINITY_DN4019_c0_g1_i5.p1,TRINITY_DN4019_c0_g1_i6.p1,TRINITY_DN4019_c0_g1_i8.p1
1460	DCAR_030682	Lj5g0007146.1	TRINITY_DN3356_c1_g1_i1.p1,TRINITY_DN5523_c0_g1_i1.p1,TRINITY_DN5523_c0_g1_i3.p1,TRINITY_DN5523_c0_g1_i5.p1,TRINITY_DN5523_c0_g1_i7.p1,TRINITY_DN5523_c0_g1_i8.p1
1461	DCAR_029371	Lj1g0027529.1,Lj5g0024300.1	TRINITY_DN5638_c0_g1_i1.p1,TRINITY_DN5638_c0_g1_i4.p1,TRINITY_DN5638_c0_g1_i5.p1,TRINITY_DN5638_c0_g1_i6.p1,TRINITY_DN5638_c0_g2_i1.p1
1462	DCAR_031198	Lj4g0006288.1	TRINITY_DN12400_c0_g1_i1.p1,TRINITY_DN12400_c0_g1_i2.p1,TRINITY_DN12400_c0_g1_i3.p1,TRINITY_DN12400_c0_g1_i4.p1,TRINITY_DN12400_c0_g1_i6.p1,TRINITY_DN12400_c0_g1_i7.p1
1463	DCAR_030450	Lj6g0011183.1	TRINITY_DN6415_c0_g1_i1.p1,TRINITY_DN6415_c0_g1_i2.p1,TRINITY_DN6415_c0_g1_i3.p1,TRINITY_DN6415_c0_g1_i4.p1,TRINITY_DN6415_c0_g1_i6.p1,TRINITY_DN6415_c0_g1_i7.p1
1464	DCAR_029190,DCAR_021887	Lj6g0005625.1,Lj4g0014549.1	TRINITY_DN3758_c0_g1_i1.p1,TRINITY_DN3758_c0_g1_i2.p1,TRINITY_DN3758_c0_g1_i3.p1,TRINITY_DN3758_c0_g1_i5.p1
1465	DCAR_029753	Lj1g0021466.1	TRINITY_DN3968_c0_g1_i1.p1,TRINITY_DN3968_c0_g1_i3.p1,TRINITY_DN3968_c0_g1_i4.p1,TRINITY_DN3968_c0_g1_i5.p1,TRINITY_DN3968_c0_g1_i7.p1,TRINITY_DN3968_c0_g1_i8.p1
1466	DCAR_028938,DCAR_019655,DCAR_019653,DCAR_013819	Lj6g0005051.1,Lj4g0004621.1	TRINITY_DN6511_c0_g1_i1.p2,TRINITY_DN6511_c0_g1_i12.p1
1467	DCAR_030677	Lj1g0000088.2,Lj5g0013491.1,LjContig00408g0004438.1	TRINITY_DN8619_c0_g1_i4.p1,TRINITY_DN8619_c0_g2_i1.p1,TRINITY_DN8619_c0_g2_i2.p1,TRINITY_DN8619_c0_g2_i3.p1
1468	DCAR_029727	Lj1g0015191.1,Lj5g0020032.1	TRINITY_DN1649_c0_g1_i1.p1,TRINITY_DN1649_c0_g1_i2.p1,TRINITY_DN1649_c0_g1_i3.p1,TRINITY_DN1649_c0_g1_i6.p1,TRINITY_DN1649_c0_g1_i7.p1
1469	DCAR_031825	Lj3g0026059.1,Lj3g0003771.1	TRINITY_DN9834_c0_g1_i1.p1,TRINITY_DN9834_c0_g1_i2.p1,TRINITY_DN9834_c0_g1_i3.p1,TRINITY_DN9834_c0_g1_i5.p1,TRINITY_DN9834_c0_g1_i6.p1
1470	DCAR_028975,DCAR_022985	Lj1g0003506.1,Lj3g0024834.1	TRINITY_DN6584_c0_g1_i11.p1,TRINITY_DN6584_c0_g1_i6.p1,TRINITY_DN6584_c0_g1_i7.p1,TRINITY_DN6584_c0_g1_i9.p1
1471	DCAR_030147	Lj5g0010171.1	TRINITY_DN4230_c0_g1_i1.p1,TRINITY_DN4230_c0_g1_i2.p1,TRINITY_DN4230_c0_g1_i3.p1,TRINITY_DN4230_c0_g1_i4.p1,TRINITY_DN4230_c0_g1_i7.p1,TRINITY_DN4230_c0_g1_i8.p1
1472	DCAR_030624	Lj1g0000137.1,Lj5g0010207.1,Lj5g0006749.1	TRINITY_DN3604_c0_g1_i1.p1,TRINITY_DN3604_c0_g1_i2.p1,TRINITY_DN3604_c0_g1_i4.p1,TRINITY_DN3604_c0_g1_i5.p1
1473	DCAR_031845,DCAR_017969,DCAR_019362,DCAR_014702	Lj4g0004544.1	TRINITY_DN14889_c0_g1_i2.p1,TRINITY_DN21359_c0_g1_i1.p1,TRINITY_DN21359_c0_g2_i1.p1
1474	DCAR_029901	Lj5g0007851.1	TRINITY_DN505_c0_g1_i1.p1,TRINITY_DN505_c0_g1_i12.p1,TRINITY_DN505_c0_g1_i15.p1,TRINITY_DN505_c0_g1_i2.p1,TRINITY_DN505_c0_g1_i4.p1,TRINITY_DN505_c0_g1_i5.p1
1475	DCAR_029947	Lj3g0012879.1,Lj3g0003681.1	TRINITY_DN845_c0_g1_i1.p1,TRINITY_DN845_c0_g1_i3.p1,TRINITY_DN845_c0_g1_i5.p1,TRINITY_DN845_c0_g1_i7.p1,TRINITY_DN845_c0_g1_i8.p1
1476	DCAR_029385	Lj1g0025519.1	TRINITY_DN7920_c0_g1_i10.p1,TRINITY_DN7920_c0_g1_i2.p1,TRINITY_DN7920_c0_g1_i3.p1,TRINITY_DN7920_c0_g1_i5.p1,TRINITY_DN7920_c0_g1_i8.p1,TRINITY_DN7920_c0_g1_i9.p1
1477	DCAR_018426	*	TRINITY_DN5115_c0_g1_i1.p1,TRINITY_DN5115_c0_g1_i12.p1,TRINITY_DN5115_c0_g1_i13.p1,TRINITY_DN5115_c0_g1_i14.p1,TRINITY_DN5115_c0_g1_i15.p1,TRINITY_DN5115_c0_g1_i16.p1,TRINITY_DN5115_c0_g1_i9.p1
1478	DCAR_017740,DCAR_017741,DCAR_014966,DCAR_020875	Lj1g0024064.1,Lj5g0013271.2	TRINITY_DN2891_c0_g1_i1.p1,TRINITY_DN2891_c0_g1_i3.p1
1479	DCAR_018861,DCAR_018860	Lj3g0004926.1	TRINITY_DN385_c0_g1_i1.p1,TRINITY_DN385_c0_g1_i4.p1,TRINITY_DN385_c0_g1_i5.p1,TRINITY_DN385_c0_g1_i6.p1,TRINITY_DN385_c0_g1_i7.p1
1480	DCAR_018742,DCAR_015480	Lj1g0014712.1,Lj3g0001709.1,Lj3g0018637.1	TRINITY_DN623_c0_g1_i1.p1,TRINITY_DN623_c0_g1_i3.p1,TRINITY_DN623_c0_g1_i4.p1
1481	DCAR_019391,DCAR_017906	Lj6g0000761.1,Lj4g0018188.1	TRINITY_DN2013_c0_g1_i1.p1,TRINITY_DN2013_c0_g1_i2.p1,TRINITY_DN2013_c0_g1_i3.p1,TRINITY_DN2013_c0_g1_i5.p1
1482	DCAR_018945	Lj6g0023810.1	TRINITY_DN3135_c0_g1_i10.p1,TRINITY_DN3135_c0_g1_i11.p1,TRINITY_DN3135_c0_g1_i3.p1,TRINITY_DN3135_c0_g1_i4.p1,TRINITY_DN3135_c0_g1_i5.p1,TRINITY_DN3135_c0_g1_i6.p1
1483	DCAR_017027,DCAR_013559	Lj1g0008821.1,Lj5g0015442.1	TRINITY_DN1380_c0_g1_i1.p1,TRINITY_DN1380_c0_g1_i2.p1,TRINITY_DN1380_c0_g1_i3.p1,TRINITY_DN1380_c0_g1_i5.p1
1484	DCAR_019257,DCAR_019741	LjContig00029g0027697.1,LjContig00029g0018500.1,Lj4g0016667.1	TRINITY_DN10195_c0_g2_i1.p1,TRINITY_DN10195_c0_g2_i2.p1,TRINITY_DN10195_c0_g2_i7.p1
1485	DCAR_018751,DCAR_015494	Lj3g0020313.1	TRINITY_DN1744_c0_g1_i1.p1,TRINITY_DN1744_c0_g1_i10.p1,TRINITY_DN1744_c0_g1_i2.p1,TRINITY_DN1744_c0_g1_i4.p1,TRINITY_DN1744_c0_g1_i5.p1
1486	DCAR_017506	Lj1g0020637.1	TRINITY_DN10210_c0_g1_i1.p1,TRINITY_DN10210_c0_g1_i2.p1,TRINITY_DN10210_c0_g1_i3.p1,TRINITY_DN10210_c0_g1_i5.p1,TRINITY_DN12450_c0_g1_i2.p1,TRINITY_DN12450_c0_g1_i3.p1
1487	DCAR_018586	Lj6g0003087.1	TRINITY_DN12237_c0_g1_i1.p1,TRINITY_DN12237_c0_g1_i2.p1,TRINITY_DN12237_c0_g1_i4.p1,TRINITY_DN12237_c0_g1_i5.p1,TRINITY_DN12237_c0_g1_i6.p1,TRINITY_DN12237_c0_g1_i7.p1
1488	DCAR_019469,DCAR_020935	Lj1g0012384.1,Lj5g0000758.1	TRINITY_DN14096_c0_g1_i3.p1,TRINITY_DN14096_c0_g1_i4.p1,TRINITY_DN14096_c0_g1_i5.p1,TRINITY_DN14096_c0_g1_i7.p1
1489	DCAR_017040,DCAR_013670	Lj1g0008912.1	TRINITY_DN2989_c0_g1_i1.p1,TRINITY_DN2989_c0_g1_i2.p1,TRINITY_DN2989_c0_g1_i5.p1,TRINITY_DN2989_c0_g1_i6.p1,TRINITY_DN2989_c0_g1_i7.p1
1490	DCAR_017637,DCAR_020788	Lj4g0018292.1	TRINITY_DN2728_c0_g1_i1.p1,TRINITY_DN2728_c0_g1_i10.p1,TRINITY_DN2728_c0_g1_i3.p1,TRINITY_DN2728_c0_g1_i8.p1,TRINITY_DN7654_c0_g1_i3.p1
1491	DCAR_016618,DCAR_014205	Lj6g0021918.1	TRINITY_DN13024_c0_g1_i1.p1,TRINITY_DN13024_c0_g1_i3.p1,TRINITY_DN34423_c0_g1_i1.p1,TRINITY_DN34423_c0_g1_i2.p1,TRINITY_DN34423_c0_g1_i3.p1
1492	DCAR_016486,DCAR_021568	Lj1g0012930.2,Lj4g0018991.1	TRINITY_DN1271_c0_g1_i1.p1,TRINITY_DN1271_c0_g1_i2.p1,TRINITY_DN1271_c0_g1_i3.p1,TRINITY_DN1271_c0_g1_i4.p1
1493	DCAR_017887,DCAR_017888,DCAR_014831	Lj1g0018920.1,Lj1g0010396.1,Lj5g0025274.1	TRINITY_DN15837_c0_g1_i4.p1,TRINITY_DN15837_c0_g2_i5.p1
1494	DCAR_019758,DCAR_019267,DCAR_021163	Lj3g0021430.1,Lj3g0023899.1	TRINITY_DN18139_c0_g1_i1.p1,TRINITY_DN18139_c0_g1_i3.p1,TRINITY_DN18139_c0_g1_i4.p1
1495	DCAR_018879,DCAR_015274,DCAR_015597	Lj3g0019181.1,Lj3g0000451.1,Lj3g0017384.1	TRINITY_DN3996_c0_g1_i3.p1,TRINITY_DN3996_c0_g2_i1.p1
1496	DCAR_019354	Lj6g0013100.1	TRINITY_DN7068_c0_g1_i1.p1,TRINITY_DN7068_c0_g1_i2.p1,TRINITY_DN7068_c0_g1_i3.p1,TRINITY_DN7068_c0_g1_i4.p1,TRINITY_DN7068_c0_g1_i5.p1,TRINITY_DN7068_c0_g1_i6.p1
1497	DCAR_019168,DCAR_015187	*	TRINITY_DN20743_c0_g1_i1.p1,TRINITY_DN20743_c0_g1_i2.p1,TRINITY_DN20743_c0_g1_i3.p1,TRINITY_DN4709_c1_g3_i1.p1,TRINITY_DN4709_c1_g3_i2.p1,TRINITY_DN7116_c0_g1_i1.p1
1498	DCAR_017243	Lj2g0024977.1,Lj4g0021995.1	TRINITY_DN11386_c0_g1_i1.p1,TRINITY_DN6299_c1_g1_i1.p1,TRINITY_DN6299_c1_g1_i2.p1,TRINITY_DN6299_c1_g1_i3.p1,TRINITY_DN6299_c1_g1_i4.p1
1499	DCAR_019639,DCAR_017563,DCAR_013799,DCAR_021059	Lj3g0015737.1	TRINITY_DN10390_c0_g1_i1.p1,TRINITY_DN10390_c0_g1_i4.p1,TRINITY_DN10390_c0_g1_i5.p1
1500	DCAR_017026,DCAR_019839	Lj5g0001353.1	TRINITY_DN13726_c0_g1_i2.p1,TRINITY_DN13726_c0_g1_i4.p1,TRINITY_DN1466_c0_g1_i2.p1,TRINITY_DN1466_c0_g1_i3.p1,TRINITY_DN9055_c0_g1_i3.p1
1501	DCAR_016131,DCAR_022700	Lj3g0011590.1,Lj4g0014621.3	TRINITY_DN3788_c0_g1_i1.p1,TRINITY_DN3788_c0_g1_i2.p1,TRINITY_DN3788_c0_g1_i3.p1,TRINITY_DN6402_c0_g1_i3.p1
1502	DCAR_016628,DCAR_014486	Lj1g0010264.1	TRINITY_DN2813_c0_g1_i2.p1,TRINITY_DN2813_c0_g1_i3.p1,TRINITY_DN2813_c0_g1_i6.p1,TRINITY_DN2813_c0_g1_i8.p1,TRINITY_DN2813_c0_g1_i9.p1
1503	DCAR_017616	Lj1g0013891.1	TRINITY_DN875_c0_g1_i1.p1,TRINITY_DN875_c0_g1_i2.p1,TRINITY_DN875_c0_g1_i5.p1,TRINITY_DN875_c0_g1_i7.p1,TRINITY_DN875_c0_g1_i8.p1,TRINITY_DN875_c0_g1_i9.p1
1504	DCAR_017781,DCAR_014900	Lj1g0020747.1,Lj4g0015773.1	TRINITY_DN1188_c0_g1_i1.p1,TRINITY_DN1188_c0_g1_i3.p1,TRINITY_DN1188_c0_g1_i4.p1,TRINITY_DN1188_c0_g2_i1.p1
1505	DCAR_019686	Lj5g0021748.1,LjContig00081g0010185.1,Lj2g0027163.1	TRINITY_DN37622_c0_g1_i2.p1,TRINITY_DN37622_c0_g1_i3.p1,TRINITY_DN37622_c0_g2_i4.p1,TRINITY_DN5784_c0_g2_i1.p1
1506	DCAR_019047	Lj5g0005466.1	TRINITY_DN2587_c0_g1_i1.p1,TRINITY_DN2587_c0_g1_i12.p1,TRINITY_DN2587_c0_g1_i13.p1,TRINITY_DN2587_c0_g1_i3.p1,TRINITY_DN2587_c0_g1_i6.p1,TRINITY_DN2587_c0_g1_i7.p1
1507	DCAR_018494	Lj5g0013714.1	TRINITY_DN1024_c0_g1_i1.p2,TRINITY_DN1024_c0_g1_i10.p1,TRINITY_DN1024_c0_g1_i11.p2,TRINITY_DN1024_c0_g1_i12.p2,TRINITY_DN1024_c0_g1_i3.p2,TRINITY_DN1024_c0_g1_i9.p2
1508	DCAR_019799,DCAR_019820	Lj6g0011962.1,Lj4g0012126.1	TRINITY_DN2487_c0_g1_i2.p1,TRINITY_DN2487_c0_g1_i3.p1,TRINITY_DN2487_c0_g1_i5.p1,TRINITY_DN2487_c0_g1_i7.p1
1509	DCAR_019284,DCAR_012949	Lj3g0005459.1	TRINITY_DN10842_c0_g1_i1.p1,TRINITY_DN10842_c0_g1_i3.p1,TRINITY_DN10842_c0_g1_i6.p1,TRINITY_DN10842_c0_g1_i7.p1,TRINITY_DN20313_c0_g1_i3.p1
1510	DCAR_016779,DCAR_013928	Lj1g0019508.1	TRINITY_DN2787_c0_g1_i1.p1,TRINITY_DN2787_c0_g1_i2.p1,TRINITY_DN2787_c0_g1_i4.p1,TRINITY_DN2787_c0_g1_i6.p1,TRINITY_DN2787_c0_g1_i7.p1
1511	DCAR_019740,DCAR_019256,DCAR_021138	LjContig00029g0027058.2,Lj4g0024144.1	TRINITY_DN5885_c0_g2_i3.p1,TRINITY_DN5885_c0_g2_i6.p1,TRINITY_DN5885_c0_g2_i7.p1
1512	DCAR_017203	*	TRINITY_DN13192_c0_g1_i10.p1,TRINITY_DN13192_c0_g1_i2.p1,TRINITY_DN13192_c0_g1_i4.p1,TRINITY_DN13192_c0_g1_i6.p1,TRINITY_DN13192_c0_g1_i9.p1,TRINITY_DN625_c1_g1_i1.p1,TRINITY_DN625_c1_g1_i2.p1
1513	DCAR_016774,DCAR_022936	Lj2g0024856.1,Lj4g0012713.1	TRINITY_DN11072_c0_g1_i3.p1,TRINITY_DN11072_c0_g1_i4.p1,TRINITY_DN6538_c0_g1_i4.p1,TRINITY_DN6538_c0_g1_i8.p1
1514	DCAR_019803,DCAR_022613	Lj6g0007330.1	TRINITY_DN10066_c0_g1_i2.p1,TRINITY_DN11817_c0_g1_i1.p1,TRINITY_DN1276_c0_g1_i1.p1,TRINITY_DN1276_c0_g1_i2.p1,TRINITY_DN1276_c0_g2_i1.p1
1515	DCAR_017605,DCAR_013760	Lj3g0012542.2,Lj4g0015816.1	TRINITY_DN1902_c0_g1_i10.p1,TRINITY_DN1902_c0_g1_i12.p1,TRINITY_DN1902_c0_g1_i13.p1,TRINITY_DN1902_c0_g1_i3.p1
1516	DCAR_018133	Lj2g0010051.1,Lj6g0021937.1	TRINITY_DN12642_c0_g1_i1.p1,TRINITY_DN12642_c0_g1_i2.p1,TRINITY_DN12642_c0_g1_i3.p1,TRINITY_DN12642_c0_g1_i5.p1,TRINITY_DN12642_c0_g1_i6.p1
1517	DCAR_019790,DCAR_019830	Lj2g0008448.1,Lj4g0009926.1	TRINITY_DN11561_c1_g1_i10.p1,TRINITY_DN11561_c1_g1_i2.p1,TRINITY_DN11561_c1_g1_i5.p1,TRINITY_DN11561_c1_g1_i6.p1
1518	DCAR_018013,DCAR_014677	Lj6g0025922.4	TRINITY_DN1291_c0_g1_i1.p1,TRINITY_DN1291_c0_g1_i2.p1,TRINITY_DN1291_c0_g1_i3.p1,TRINITY_DN1291_c0_g1_i4.p1,TRINITY_DN1291_c0_g1_i6.p1
1519	DCAR_019595,DCAR_013147	Lj3g0007240.1,Lj3g0009193.1	TRINITY_DN2894_c0_g1_i1.p1,TRINITY_DN2894_c0_g1_i2.p1,TRINITY_DN2894_c0_g2_i1.p1,TRINITY_DN2894_c0_g2_i3.p1
1520	DCAR_019262,DCAR_012923	LjContig00564g0020145.2,LjContig00564g0024160.2,LjContig00564g0024311.1,LjContig00564g0000485.1	TRINITY_DN2100_c0_g4_i1.p1,TRINITY_DN2100_c0_g4_i2.p1
1521	DCAR_019794,DCAR_013561,DCAR_019834	Lj1g0023020.1,Lj3g0007244.1,Lj4g0016096.1	TRINITY_DN368_c0_g1_i3.p1,TRINITY_DN368_c0_g1_i7.p1
1522	DCAR_019505,DCAR_012756	Lj1g0024333.1,Lj5g0000532.1	TRINITY_DN269_c0_g1_i1.p1,TRINITY_DN269_c0_g1_i2.p1,TRINITY_DN269_c0_g1_i3.p1,TRINITY_DN269_c0_g1_i4.p1
1523	DCAR_019331	Lj1g0021018.2,LjContig00408g0025974.1,Lj4g0015408.1	TRINITY_DN1680_c0_g1_i1.p1,TRINITY_DN1680_c0_g1_i2.p1,TRINITY_DN1680_c0_g1_i3.p1,TRINITY_DN1680_c0_g2_i1.p2
1524	DCAR_017623,DCAR_013950	Lj2g0011718.1	TRINITY_DN3406_c0_g1_i1.p1,TRINITY_DN3406_c0_g1_i11.p1,TRINITY_DN3406_c0_g1_i12.p1,TRINITY_DN3406_c0_g1_i2.p1,TRINITY_DN3406_c0_g1_i3.p1
1525	DCAR_016905,DCAR_013463	Lj1g0012618.2,Lj5g0015223.1	TRINITY_DN5510_c0_g1_i1.p1,TRINITY_DN5510_c0_g1_i10.p1,TRINITY_DN5510_c0_g1_i11.p1,TRINITY_DN8026_c0_g1_i1.p1
1526	DCAR_016187	Lj3g0015366.1	TRINITY_DN434_c0_g1_i1.p1,TRINITY_DN434_c0_g1_i2.p1,TRINITY_DN434_c0_g1_i3.p1,TRINITY_DN434_c0_g1_i5.p1,TRINITY_DN434_c0_g1_i6.p1,TRINITY_DN434_c0_g1_i7.p1
1527	DCAR_019097,DCAR_015296	Lj5g0019167.2	TRINITY_DN1373_c0_g1_i10.p1,TRINITY_DN1373_c0_g1_i11.p1,TRINITY_DN1373_c0_g1_i12.p1,TRINITY_DN1373_c0_g1_i3.p1,TRINITY_DN1373_c0_g1_i4.p1
1528	DCAR_019594,DCAR_021019	Lj1g0002631.1,Lj5g0000952.1	TRINITY_DN3616_c0_g1_i1.p1,TRINITY_DN3616_c0_g1_i4.p1,TRINITY_DN3616_c0_g1_i5.p1,TRINITY_DN3616_c0_g1_i9.p1
1529	DCAR_017894,DCAR_014830	Lj1g0026714.1,Lj5g0022058.1	TRINITY_DN2660_c0_g1_i13.p1,TRINITY_DN2660_c0_g1_i17.p1,TRINITY_DN2660_c0_g1_i2.p1,TRINITY_DN2660_c0_g1_i4.p1
1530	DCAR_016655	Lj1g0024592.1	TRINITY_DN900_c0_g1_i1.p1,TRINITY_DN900_c0_g1_i11.p1,TRINITY_DN900_c0_g1_i15.p1,TRINITY_DN900_c0_g1_i3.p1,TRINITY_DN900_c0_g1_i6.p1,TRINITY_DN900_c0_g1_i7.p1
1531	DCAR_014142	LjContig00141g0017756.1	TRINITY_DN6206_c0_g1_i1.p1,TRINITY_DN6206_c0_g1_i3.p1,TRINITY_DN6206_c0_g1_i4.p1,TRINITY_DN6206_c0_g1_i5.p1,TRINITY_DN6206_c0_g1_i6.p1,TRINITY_DN6206_c0_g1_i7.p1
1532	DCAR_013543,DCAR_019821	Lj4g0004945.2,Lj4g0026107.1	TRINITY_DN14346_c0_g1_i1.p1,TRINITY_DN14346_c0_g1_i6.p1,TRINITY_DN14346_c0_g1_i7.p1,TRINITY_DN14346_c0_g1_i8.p1
1533	DCAR_014196	*	TRINITY_DN4145_c1_g1_i1.p1,TRINITY_DN4145_c1_g1_i2.p1,TRINITY_DN4145_c1_g1_i3.p1,TRINITY_DN4145_c1_g1_i5.p1,TRINITY_DN4145_c1_g1_i7.p1,TRINITY_DN4145_c1_g1_i8.p1,TRINITY_DN4145_c1_g1_i9.p1
1534	DCAR_015084,DCAR_022615	Lj3g0018961.2	TRINITY_DN17394_c0_g1_i1.p1,TRINITY_DN17394_c0_g1_i3.p1,TRINITY_DN17394_c0_g1_i4.p1,TRINITY_DN4557_c0_g1_i2.p1,TRINITY_DN4557_c0_g1_i7.p1
1535	DCAR_014555,DCAR_015936,DCAR_020354	Lj1g0025875.1,Lj1g0011948.1,Lj1g0008112.1	TRINITY_DN6766_c0_g3_i3.p1,TRINITY_DN6766_c0_g3_i5.p1
1536	DCAR_014968	Lj1g0000961.1,Lj5g0026303.1	TRINITY_DN18287_c0_g1_i1.p1,TRINITY_DN18287_c0_g1_i2.p1,TRINITY_DN18287_c0_g1_i3.p1,TRINITY_DN18287_c0_g1_i4.p1,TRINITY_DN18287_c0_g1_i5.p1
1537	DCAR_014737,DCAR_023261	Lj2g0010417.1,Lj2g0007490.2,Lj2g0005564.1,Lj2g0022864.1,Lj2g0017362.1	TRINITY_DN10190_c0_g3_i6.p1
1538	DCAR_015017	Lj1g0003860.1,Lj5g0005401.1	TRINITY_DN11233_c0_g1_i10.p1,TRINITY_DN11233_c0_g1_i11.p1,TRINITY_DN11233_c0_g1_i4.p1,TRINITY_DN11233_c0_g1_i7.p1,TRINITY_DN11233_c0_g1_i8.p1
1539	DCAR_013496,DCAR_020641	Lj2g0007498.1	TRINITY_DN3380_c0_g1_i1.p1,TRINITY_DN3380_c0_g1_i3.p1,TRINITY_DN3380_c0_g1_i5.p1,TRINITY_DN3380_c0_g1_i6.p1,TRINITY_DN3380_c0_g1_i7.p1
1540	DCAR_014429	Lj5g0023968.1	TRINITY_DN624_c0_g1_i1.p1,TRINITY_DN624_c0_g1_i10.p1,TRINITY_DN624_c0_g1_i3.p1,TRINITY_DN624_c0_g1_i4.p1,TRINITY_DN624_c0_g1_i6.p1,TRINITY_DN624_c0_g1_i9.p1
1541	DCAR_013049	Lj6g0025055.1,Lj4g0028061.1	TRINITY_DN838_c0_g1_i1.p1,TRINITY_DN838_c0_g1_i2.p1,TRINITY_DN838_c0_g1_i4.p1,TRINITY_DN838_c0_g1_i5.p1,TRINITY_DN838_c0_g1_i7.p1
1542	DCAR_013033,DCAR_021264	Lj3g0020779.1,Lj3g0010240.1	TRINITY_DN5751_c0_g1_i1.p1,TRINITY_DN5751_c0_g1_i3.p1,TRINITY_DN5751_c0_g1_i4.p1,TRINITY_DN5751_c0_g1_i5.p1
1543	DCAR_014653	Lj4g0023987.1,Lj4g0017661.1	TRINITY_DN28876_c0_g1_i1.p1,TRINITY_DN28876_c0_g1_i2.p1,TRINITY_DN28876_c0_g1_i3.p1,TRINITY_DN28876_c0_g1_i5.p1,TRINITY_DN28876_c0_g1_i7.p1
1544	DCAR_013910	Lj1g0016047.1	TRINITY_DN20942_c0_g1_i1.p1,TRINITY_DN2829_c2_g1_i1.p1,TRINITY_DN2829_c2_g1_i2.p1,TRINITY_DN2829_c2_g1_i3.p1,TRINITY_DN2829_c2_g1_i4.p1,TRINITY_DN2829_c2_g1_i5.p1
1545	DCAR_012900	Lj1g0007449.1	TRINITY_DN2293_c0_g1_i11.p1,TRINITY_DN2293_c0_g1_i2.p1,TRINITY_DN2293_c0_g1_i6.p1,TRINITY_DN696_c0_g1_i1.p1,TRINITY_DN696_c0_g1_i4.p1,TRINITY_DN696_c0_g1_i9.p1
1546	DCAR_014174,DCAR_020218	Lj6g0020967.1	TRINITY_DN2372_c0_g1_i3.p1,TRINITY_DN2372_c0_g1_i4.p1,TRINITY_DN2372_c0_g1_i6.p1,TRINITY_DN2372_c0_g1_i7.p1,TRINITY_DN2372_c0_g1_i8.p1
1547	DCAR_013699,DCAR_019900	Lj1g0024802.1	TRINITY_DN6902_c0_g1_i1.p1,TRINITY_DN6902_c0_g1_i2.p1,TRINITY_DN6902_c0_g1_i3.p1,TRINITY_DN6902_c0_g1_i4.p1,TRINITY_DN6902_c0_g1_i7.p1
1548	DCAR_013677	Lj5g0005643.1,Lj4g0026766.1	TRINITY_DN13326_c0_g1_i1.p1,TRINITY_DN13326_c0_g1_i2.p1,TRINITY_DN13326_c0_g1_i3.p1,TRINITY_DN13326_c0_g1_i5.p1,TRINITY_DN13326_c0_g1_i7.p1
1549	DCAR_014491	Lj1g0006020.1	TRINITY_DN725_c0_g1_i1.p1,TRINITY_DN725_c0_g1_i10.p1,TRINITY_DN725_c0_g1_i4.p1,TRINITY_DN725_c0_g1_i5.p1,TRINITY_DN725_c0_g1_i8.p1,TRINITY_DN725_c0_g1_i9.p1
1550	DCAR_013399	Lj5g0005733.1,Lj6g0018590.2,Lj6g0000791.1,Lj6g0005905.1	TRINITY_DN341_c0_g1_i10.p2,TRINITY_DN341_c0_g1_i2.p2,TRINITY_DN341_c0_g1_i6.p2
1551	DCAR_012837	Lj1g0002965.1,LjContig00408g0005246.1	TRINITY_DN4830_c0_g1_i1.p1,TRINITY_DN4830_c0_g1_i2.p1,TRINITY_DN4830_c0_g1_i4.p1,TRINITY_DN4830_c0_g1_i5.p1,TRINITY_DN4830_c0_g1_i7.p1
1552	DCAR_014519,DCAR_020269	Lj5g0005474.1,Lj2g0019079.1	TRINITY_DN7230_c0_g1_i1.p1,TRINITY_DN7230_c0_g1_i4.p1,TRINITY_DN7230_c0_g1_i5.p1,TRINITY_DN7230_c0_g1_i7.p1
1553	DCAR_012742	Lj6g0011858.1	TRINITY_DN12893_c0_g1_i2.p1,TRINITY_DN12893_c0_g1_i4.p1,TRINITY_DN12893_c0_g1_i7.p1,TRINITY_DN12893_c0_g1_i8.p1,TRINITY_DN12893_c0_g2_i1.p1,TRINITY_DN12893_c0_g2_i2.p1
1554	DCAR_013593,DCAR_020479	Lj1g0015314.1	TRINITY_DN6390_c0_g1_i1.p1,TRINITY_DN6390_c0_g1_i3.p1,TRINITY_DN6390_c0_g1_i5.p1,TRINITY_DN6390_c0_g1_i7.p1,TRINITY_DN6390_c0_g1_i9.p1
1555	DCAR_013324	LjContig00049g0017244.1,Lj6g0000252.2,Lj6g0021308.1	TRINITY_DN1787_c0_g1_i2.p1,TRINITY_DN1787_c0_g1_i4.p1,TRINITY_DN1787_c0_g1_i5.p1,TRINITY_DN1787_c0_g1_i6.p1
1556	DCAR_015903	Lj1g0017617.1	TRINITY_DN282_c0_g1_i10.p1,TRINITY_DN282_c0_g1_i11.p1,TRINITY_DN282_c0_g1_i12.p1,TRINITY_DN282_c0_g1_i13.p1,TRINITY_DN282_c0_g1_i2.p1,TRINITY_DN282_c0_g1_i4.p1
1557	DCAR_014272	Lj5g0022310.1	TRINITY_DN9847_c0_g1_i1.p1,TRINITY_DN9847_c0_g1_i12.p1,TRINITY_DN9847_c0_g1_i13.p1,TRINITY_DN9847_c0_g1_i6.p1,TRINITY_DN9847_c0_g1_i7.p1,TRINITY_DN9847_c0_g1_i8.p1
1558	DCAR_013192	Lj3g0006194.1	TRINITY_DN968_c0_g1_i1.p1,TRINITY_DN968_c0_g1_i10.p1,TRINITY_DN968_c0_g1_i13.p1,TRINITY_DN968_c0_g1_i14.p1,TRINITY_DN968_c0_g1_i3.p1,TRINITY_DN968_c0_g1_i5.p1
1559	DCAR_015244,DCAR_019815	Lj1g0018953.1,Lj4g0018852.1	TRINITY_DN5492_c0_g2_i11.p1,TRINITY_DN5492_c0_g2_i13.p1,TRINITY_DN5492_c0_g2_i15.p1,TRINITY_DN5492_c0_g2_i2.p1
1560	DCAR_012762	Lj1g0012142.1	TRINITY_DN5330_c0_g1_i1.p1,TRINITY_DN5330_c0_g1_i2.p1,TRINITY_DN5330_c0_g1_i3.p1,TRINITY_DN5330_c0_g1_i4.p1,TRINITY_DN5330_c0_g1_i5.p1,TRINITY_DN5330_c0_g1_i6.p1
1561	DCAR_014306	Lj2g0027955.1,Lj4g0015669.1	TRINITY_DN6313_c0_g1_i1.p1,TRINITY_DN6313_c0_g1_i10.p1,TRINITY_DN6313_c0_g1_i2.p1,TRINITY_DN6313_c0_g1_i3.p1,TRINITY_DN6313_c0_g1_i5.p1
1562	DCAR_013620,DCAR_020532	Lj1g0019573.1,Lj3g0009113.1	TRINITY_DN1600_c0_g1_i1.p2,TRINITY_DN1600_c0_g1_i12.p1,TRINITY_DN1600_c0_g1_i2.p2,TRINITY_DN1600_c0_g1_i7.p1
1563	DCAR_014179,DCAR_015281,DCAR_021607,DCAR_021393,DCAR_021606	Lj4g0000606.1	TRINITY_DN10074_c0_g2_i1.p1,TRINITY_DN220_c0_g1_i3.p1
1564	DCAR_013077	Lj3g0009103.1,Lj3g0019936.1,Lj3g0021360.1	TRINITY_DN11806_c0_g1_i1.p1,TRINITY_DN11806_c0_g1_i2.p1,TRINITY_DN11806_c0_g1_i4.p1,TRINITY_DN11806_c0_g1_i6.p1
1565	DCAR_013737	LjContig00222g0009052.1,Lj4g0025599.1	TRINITY_DN10412_c0_g1_i1.p1,TRINITY_DN10412_c0_g1_i4.p1,TRINITY_DN10412_c0_g1_i5.p1,TRINITY_DN10412_c0_g1_i6.p1,TRINITY_DN10412_c0_g1_i7.p1
1566	DCAR_014266	Lj5g0015734.1,Lj5g0006816.1,Lj2g0016811.1	TRINITY_DN1427_c0_g1_i1.p1,TRINITY_DN1427_c0_g1_i8.p1,TRINITY_DN1427_c1_g2_i1.p1,TRINITY_DN31677_c0_g1_i3.p1
1567	DCAR_022030	Lj4g0027932.1	TRINITY_DN782_c0_g1_i1.p1,TRINITY_DN782_c0_g1_i3.p1,TRINITY_DN782_c0_g1_i4.p1,TRINITY_DN782_c0_g1_i5.p1,TRINITY_DN782_c0_g1_i6.p1,TRINITY_DN782_c0_g1_i7.p1
1568	DCAR_022007	Lj2g0011856.1	TRINITY_DN67_c0_g1_i13.p1,TRINITY_DN67_c0_g1_i14.p1,TRINITY_DN67_c0_g1_i16.p1,TRINITY_DN67_c0_g1_i5.p1,TRINITY_DN67_c0_g1_i6.p1,TRINITY_DN67_c0_g1_i7.p1
1569	DCAR_020283,DCAR_020278,DCAR_020277,DCAR_020282	Lj3g0028182.1,Lj3g0027724.1,Lj2g0001562.1	TRINITY_DN7871_c1_g1_i1.p1
1570	DCAR_021303	Lj6g0021650.1	TRINITY_DN5103_c0_g1_i1.p1,TRINITY_DN5103_c0_g1_i10.p1,TRINITY_DN5103_c0_g1_i12.p1,TRINITY_DN5103_c0_g1_i3.p1,TRINITY_DN5103_c0_g1_i6.p1,TRINITY_DN5103_c0_g1_i8.p1
1571	DCAR_020633	Lj5g0018956.1,Lj2g0024382.1	TRINITY_DN7578_c0_g1_i2.p1,TRINITY_DN9754_c0_g1_i1.p1,TRINITY_DN9754_c0_g1_i2.p1,TRINITY_DN9754_c0_g1_i3.p1,TRINITY_DN9754_c0_g1_i5.p1
1572	DCAR_020609	Lj1g0005088.1	TRINITY_DN1929_c0_g1_i1.p1,TRINITY_DN1929_c0_g1_i2.p1,TRINITY_DN1929_c0_g1_i3.p1,TRINITY_DN1929_c0_g1_i4.p1,TRINITY_DN1929_c0_g1_i5.p1,TRINITY_DN1929_c0_g1_i6.p1
1573	DCAR_020384	Lj1g0019242.1,LjContig00155g0027148.1	TRINITY_DN602_c0_g1_i1.p1,TRINITY_DN602_c0_g1_i5.p1,TRINITY_DN602_c0_g1_i6.p1,TRINITY_DN602_c0_g1_i7.p1,TRINITY_DN602_c0_g1_i8.p1
1574	DCAR_022107,DCAR_022110	Lj3g0013453.1,Lj3g0003579.1	TRINITY_DN443_c0_g1_i2.p1,TRINITY_DN443_c0_g1_i3.p1,TRINITY_DN443_c0_g1_i5.p1,TRINITY_DN8919_c0_g1_i1.p1
1575	DCAR_022398,DCAR_022399,DCAR_022400	Lj3g0025563.1,Lj3g0005037.1	TRINITY_DN2854_c0_g1_i1.p1,TRINITY_DN2854_c0_g1_i2.p1,TRINITY_DN2854_c0_g1_i4.p1
1576	DCAR_022073	Lj4g0000402.1	TRINITY_DN3091_c0_g1_i1.p1,TRINITY_DN3091_c0_g1_i3.p1,TRINITY_DN3091_c0_g1_i4.p1,TRINITY_DN3091_c0_g1_i6.p1,TRINITY_DN3091_c0_g1_i8.p1,TRINITY_DN3091_c0_g1_i9.p1
1577	DCAR_022425,DCAR_022423,DCAR_022424	Lj1g0025110.1	TRINITY_DN7018_c0_g1_i2.p1,TRINITY_DN7018_c0_g1_i4.p1,TRINITY_DN7018_c0_g1_i5.p1,TRINITY_DN7018_c0_g2_i1.p1
1578	DCAR_021812	Lj1g0002913.1	TRINITY_DN7876_c0_g1_i1.p1,TRINITY_DN7876_c0_g1_i2.p1,TRINITY_DN7876_c0_g1_i4.p1,TRINITY_DN7876_c0_g1_i5.p1,TRINITY_DN7876_c0_g1_i7.p1,TRINITY_DN7876_c0_g1_i8.p1
1579	DCAR_022630	Lj3g0013754.1	TRINITY_DN4465_c0_g1_i10.p1,TRINITY_DN4465_c0_g1_i2.p1,TRINITY_DN4465_c0_g1_i4.p1,TRINITY_DN4465_c0_g1_i5.p1,TRINITY_DN4465_c0_g1_i6.p1,TRINITY_DN4465_c0_g1_i7.p1
1580	DCAR_020854	Lj1g0012208.1,Lj5g0000735.1	TRINITY_DN4650_c0_g1_i1.p1,TRINITY_DN4650_c0_g1_i3.p1,TRINITY_DN4650_c0_g1_i4.p1,TRINITY_DN4650_c0_g1_i5.p1,TRINITY_DN4650_c0_g1_i6.p1
1581	DCAR_021911	Lj5g0022357.1	TRINITY_DN415_c0_g1_i2.p1,TRINITY_DN415_c0_g1_i3.p1,TRINITY_DN415_c0_g1_i4.p1,TRINITY_DN415_c0_g1_i5.p1,TRINITY_DN415_c0_g1_i6.p1,TRINITY_DN415_c0_g1_i7.p1
1582	DCAR_020407	Lj4g0001495.1	TRINITY_DN4148_c0_g1_i1.p1,TRINITY_DN4148_c0_g1_i13.p1,TRINITY_DN4148_c0_g1_i14.p1,TRINITY_DN4148_c0_g1_i3.p1,TRINITY_DN4148_c0_g1_i4.p1,TRINITY_DN4148_c0_g1_i5.p1
1583	DCAR_020916	Lj4g0014254.1	TRINITY_DN15591_c0_g1_i10.p1,TRINITY_DN15591_c0_g1_i11.p1,TRINITY_DN15591_c0_g1_i12.p1,TRINITY_DN15591_c0_g1_i2.p1,TRINITY_DN15591_c0_g1_i5.p1,TRINITY_DN15591_c0_g1_i8.p1
1584	DCAR_019887	Lj5g0021899.1	TRINITY_DN75_c0_g1_i1.p1,TRINITY_DN75_c0_g1_i2.p1,TRINITY_DN75_c0_g1_i3.p1,TRINITY_DN75_c0_g1_i4.p1,TRINITY_DN75_c0_g1_i5.p1,TRINITY_DN75_c0_g1_i6.p1
1585	DCAR_020342	Lj1g0002313.1,Lj1g0016737.1,Lj6g0011498.1	TRINITY_DN7294_c0_g1_i10.p1,TRINITY_DN7294_c0_g1_i2.p1,TRINITY_DN7294_c0_g1_i3.p1,TRINITY_DN7294_c0_g1_i6.p1
1586	DCAR_021365	Lj3g0006321.1	TRINITY_DN10430_c0_g1_i10.p1,TRINITY_DN10430_c0_g1_i2.p1,TRINITY_DN10430_c0_g1_i4.p1,TRINITY_DN10430_c0_g1_i5.p1,TRINITY_DN10430_c0_g1_i6.p1,TRINITY_DN10430_c0_g1_i8.p1
1587	DCAR_020992	Lj3g0001420.1	TRINITY_DN3585_c0_g1_i2.p1,TRINITY_DN3585_c0_g1_i3.p1,TRINITY_DN3585_c0_g1_i4.p1,TRINITY_DN3585_c0_g1_i5.p1,TRINITY_DN3585_c0_g1_i6.p1,TRINITY_DN3585_c0_g1_i7.p1
1588	DCAR_021294	Lj3g0006196.1,Lj3g0009870.1	TRINITY_DN2291_c1_g1_i1.p1,TRINITY_DN2291_c1_g1_i2.p1,TRINITY_DN2291_c1_g1_i4.p1,TRINITY_DN2291_c1_g1_i5.p1,TRINITY_DN2291_c1_g1_i6.p1
1589	DCAR_021511	Lj1g0013131.1,Lj6g0016007.4	TRINITY_DN13344_c0_g1_i1.p1,TRINITY_DN13344_c0_g1_i10.p1,TRINITY_DN13344_c0_g1_i11.p1,TRINITY_DN13344_c0_g1_i13.p1,TRINITY_DN13344_c0_g1_i4.p1
1590	DCAR_021566	Lj2g0003924.1	TRINITY_DN27417_c1_g1_i2.p1,TRINITY_DN8216_c0_g1_i1.p1,TRINITY_DN8216_c0_g1_i2.p1,TRINITY_DN8216_c0_g1_i3.p1,TRINITY_DN8216_c0_g1_i4.p1,TRINITY_DN8216_c0_g1_i5.p1
1591	DCAR_021434	LjContig00272g0009946.1,Lj2g0013161.1,Lj4g0014150.1,Lj4g0018288.1,Lj4g0013898.1,Lj4g0026036.1,Lj4g0017861.1	*
1592	DCAR_022570	Lj3g0000434.2,Lj3g0012535.1	TRINITY_DN3062_c0_g1_i2.p1,TRINITY_DN3062_c0_g1_i3.p1,TRINITY_DN3062_c0_g1_i6.p1,TRINITY_DN3062_c0_g2_i1.p1,TRINITY_DN3062_c0_g2_i3.p1
1593	DCAR_023118	Lj1g0002593.1,Lj4g0003036.1	TRINITY_DN15847_c0_g1_i1.p1,TRINITY_DN15847_c0_g1_i2.p1,TRINITY_DN15847_c0_g1_i3.p1,TRINITY_DN15847_c0_g1_i4.p1,TRINITY_DN15847_c0_g1_i7.p1
1594	DCAR_023040	Lj1g0025652.2,Lj3g0015503.1	TRINITY_DN2111_c0_g1_i1.p1,TRINITY_DN2111_c0_g1_i3.p1,TRINITY_DN2111_c0_g1_i5.p1,TRINITY_DN2111_c0_g1_i6.p1,TRINITY_DN2111_c0_g1_i7.p1
1595	DCAR_022275	Lj1g0011638.1	TRINITY_DN1484_c0_g1_i1.p1,TRINITY_DN1484_c0_g1_i3.p1,TRINITY_DN1484_c0_g1_i4.p1,TRINITY_DN1484_c0_g1_i5.p1,TRINITY_DN1484_c0_g1_i6.p1,TRINITY_DN1484_c0_g1_i7.p1
1596	DCAR_022354	Lj3g0020098.1,Lj3g0024362.1	TRINITY_DN6800_c2_g1_i1.p1,TRINITY_DN6800_c2_g1_i2.p1,TRINITY_DN6800_c2_g1_i3.p1,TRINITY_DN6800_c2_g1_i4.p1,TRINITY_DN6800_c2_g1_i5.p1
1597	DCAR_020635	Lj1g0005282.1	TRINITY_DN816_c0_g1_i1.p1,TRINITY_DN816_c0_g1_i2.p1,TRINITY_DN816_c0_g1_i4.p1,TRINITY_DN816_c0_g1_i7.p1,TRINITY_DN816_c0_g1_i8.p1,TRINITY_DN816_c0_g1_i9.p1
1598	DCAR_020289,DCAR_020285	Lj5g0016065.1,Lj5g0004803.1	TRINITY_DN52280_c0_g1_i1.p1,TRINITY_DN52280_c0_g1_i2.p1,TRINITY_DN52280_c0_g1_i5.p1,TRINITY_DN52280_c0_g1_i6.p1
1599	DCAR_022789,DCAR_022925	Lj1g0003614.1,Lj3g0001648.1	TRINITY_DN5240_c0_g1_i2.p1,TRINITY_DN5240_c0_g1_i4.p1,TRINITY_DN5240_c0_g1_i5.p1,TRINITY_DN5240_c0_g1_i6.p1
1600	DCAR_020493	Lj1g0004813.1,Lj5g0005178.1	TRINITY_DN3834_c0_g1_i2.p1,TRINITY_DN3834_c0_g1_i3.p1,TRINITY_DN3834_c0_g1_i4.p1,TRINITY_DN3834_c0_g1_i6.p1,TRINITY_DN3834_c0_g1_i7.p1
1601	DCAR_023089	Lj1g0026567.2,Lj5g0021506.1	TRINITY_DN3256_c0_g1_i1.p1,TRINITY_DN3256_c0_g1_i3.p1,TRINITY_DN3256_c0_g1_i4.p1,TRINITY_DN3256_c0_g1_i7.p1,TRINITY_DN3256_c0_g1_i8.p1
1602	DCAR_020317	Lj1g0028241.1	TRINITY_DN7539_c0_g1_i2.p1,TRINITY_DN7539_c0_g1_i4.p1,TRINITY_DN7539_c0_g1_i5.p1,TRINITY_DN7539_c0_g1_i6.p1,TRINITY_DN7539_c0_g1_i8.p1,TRINITY_DN7539_c0_g1_i9.p1
1603	DCAR_022065	Lj4g0019112.1	TRINITY_DN3218_c0_g1_i1.p1,TRINITY_DN3218_c0_g1_i2.p1,TRINITY_DN3218_c0_g1_i3.p1,TRINITY_DN3218_c0_g1_i4.p1,TRINITY_DN3218_c0_g1_i5.p1,TRINITY_DN3218_c0_g1_i7.p1
1604	DCAR_020994	Lj3g0007512.4,Lj3g0001084.1	TRINITY_DN2934_c0_g1_i1.p1,TRINITY_DN2934_c0_g1_i2.p1,TRINITY_DN2934_c0_g1_i3.p1,TRINITY_DN2934_c0_g1_i4.p1,TRINITY_DN2934_c0_g1_i5.p1
1605	DCAR_020517	Lj1g0010029.1,Lj3g0003115.1,Lj3g0022975.1	TRINITY_DN18127_c0_g1_i1.p1,TRINITY_DN18127_c0_g1_i4.p1,TRINITY_DN18127_c0_g1_i7.p1,TRINITY_DN27861_c0_g1_i4.p1
1606	DCAR_022514	Lj3g0000745.1	TRINITY_DN6096_c0_g1_i1.p1,TRINITY_DN6096_c0_g1_i2.p1,TRINITY_DN6096_c0_g1_i3.p1,TRINITY_DN6096_c0_g1_i4.p1,TRINITY_DN6096_c0_g1_i5.p1,TRINITY_DN6096_c0_g1_i6.p1
1607	DCAR_020262	Lj1g0004586.1,Lj3g0011404.1	TRINITY_DN13817_c0_g1_i1.p1,TRINITY_DN13817_c0_g1_i12.p1,TRINITY_DN13817_c0_g1_i5.p1,TRINITY_DN13817_c0_g1_i6.p1,TRINITY_DN13817_c0_g1_i8.p1
1608	DCAR_022690	Lj3g0003676.1,Lj3g0008163.1,Lj3g0021936.1	TRINITY_DN107_c1_g2_i1.p1,TRINITY_DN11619_c0_g1_i1.p1,TRINITY_DN11619_c0_g2_i1.p1,TRINITY_DN11619_c0_g2_i4.p1
1609	DCAR_032209	Lj4g0023696.1,Lj4g0026282.1	TRINITY_DN16389_c0_g1_i3.p1,TRINITY_DN2535_c1_g1_i1.p1,TRINITY_DN2535_c1_g1_i2.p1,TRINITY_DN2535_c1_g1_i6.p1,TRINITY_DN2535_c1_g1_i8.p1
1610	*	Lj1g0006544.1,Lj3g0001883.1,Lj3g0013578.1	TRINITY_DN4319_c0_g1_i2.p1,TRINITY_DN4319_c0_g1_i3.p1,TRINITY_DN4319_c0_g1_i4.p1,TRINITY_DN4319_c0_g1_i5.p1,TRINITY_DN4319_c0_g1_i6.p1
1611	*	Lj1g0014779.1,Lj1g0013724.1,Lj1g0001290.1,Lj1g0001308.1,Lj2g0006909.1,Lj2g0020746.1,Lj2g0016960.1	TRINITY_DN36259_c0_g1_i11.p1
1612	*	Lj1g0021660.1,Lj5g0028235.1,Lj5g0024260.1,Lj5g0016287.1	TRINITY_DN737_c0_g1_i1.p1,TRINITY_DN737_c0_g1_i2.p1,TRINITY_DN737_c0_g2_i2.p1,TRINITY_DN737_c0_g2_i4.p1
1613	*	Lj1g0010905.1	TRINITY_DN3899_c0_g1_i1.p1,TRINITY_DN3899_c0_g1_i11.p1,TRINITY_DN3899_c0_g1_i2.p1,TRINITY_DN3899_c0_g1_i4.p1,TRINITY_DN3899_c0_g1_i5.p1,TRINITY_DN3899_c0_g1_i7.p1,TRINITY_DN3899_c0_g1_i8.p1
1614	*	Lj1g0011268.1	TRINITY_DN644_c0_g1_i1.p1,TRINITY_DN644_c0_g1_i11.p1,TRINITY_DN644_c0_g1_i12.p1,TRINITY_DN644_c0_g1_i2.p1,TRINITY_DN644_c0_g1_i6.p1,TRINITY_DN644_c0_g1_i7.p1,TRINITY_DN644_c0_g1_i9.p1
1615	*	Lj1g0004789.1,Lj3g0009612.1	TRINITY_DN201_c0_g2_i1.p1,TRINITY_DN201_c0_g2_i10.p1,TRINITY_DN201_c0_g2_i2.p1,TRINITY_DN201_c0_g2_i3.p1,TRINITY_DN201_c0_g2_i7.p1,TRINITY_DN201_c0_g2_i9.p1
1616	*	Lj1g0015987.1	TRINITY_DN7827_c0_g1_i1.p1,TRINITY_DN7827_c0_g1_i2.p1,TRINITY_DN7827_c0_g1_i3.p1,TRINITY_DN7827_c0_g1_i4.p1,TRINITY_DN7827_c0_g1_i5.p1,TRINITY_DN7827_c0_g1_i6.p1,TRINITY_DN7827_c0_g2_i1.p1
1617	*	Lj1g0023677.1	TRINITY_DN18428_c0_g1_i1.p1,TRINITY_DN18428_c0_g1_i3.p1,TRINITY_DN5795_c0_g1_i10.p1,TRINITY_DN5795_c0_g1_i4.p1,TRINITY_DN5795_c0_g1_i6.p1,TRINITY_DN5795_c0_g1_i8.p1,TRINITY_DN5795_c0_g1_i9.p1
1618	*	Lj3g0011468.1,LjContig00141g0001354.1,Lj6g0010838.1	TRINITY_DN4598_c0_g1_i1.p1,TRINITY_DN4598_c0_g1_i2.p1,TRINITY_DN4598_c0_g1_i3.p1,TRINITY_DN4598_c0_g1_i4.p1,TRINITY_DN4598_c0_g2_i1.p1
1619	*	Lj3g0021131.1	TRINITY_DN2543_c0_g1_i10.p1,TRINITY_DN2543_c0_g1_i11.p1,TRINITY_DN2543_c0_g1_i14.p1,TRINITY_DN2543_c0_g1_i17.p1,TRINITY_DN2543_c0_g1_i2.p1,TRINITY_DN2543_c0_g1_i3.p1,TRINITY_DN2543_c0_g2_i1.p1
1620	*	Lj5g0013653.2	TRINITY_DN473_c0_g1_i1.p1,TRINITY_DN473_c0_g1_i10.p1,TRINITY_DN473_c0_g1_i2.p1,TRINITY_DN473_c0_g1_i3.p1,TRINITY_DN473_c0_g1_i4.p1,TRINITY_DN473_c0_g1_i5.p1,TRINITY_DN473_c0_g1_i9.p1
1621	*	LjContig00081g0027854.1,Lj6g0024299.1	TRINITY_DN358_c0_g1_i1.p1,TRINITY_DN358_c0_g1_i10.p1,TRINITY_DN358_c0_g1_i3.p1,TRINITY_DN358_c0_g1_i4.p1,TRINITY_DN358_c0_g1_i6.p1,TRINITY_DN358_c0_g1_i8.p1
1622	*	Lj2g0009962.1	TRINITY_DN2560_c0_g1_i1.p1,TRINITY_DN2560_c0_g1_i10.p1,TRINITY_DN2560_c0_g1_i11.p1,TRINITY_DN2560_c0_g1_i13.p1,TRINITY_DN2560_c0_g1_i14.p1,TRINITY_DN2560_c0_g1_i16.p1,TRINITY_DN2560_c0_g1_i4.p1
1623	*	Lj6g0011027.1	TRINITY_DN224_c0_g1_i1.p1,TRINITY_DN224_c0_g1_i11.p1,TRINITY_DN224_c0_g1_i15.p1,TRINITY_DN224_c0_g1_i16.p1,TRINITY_DN224_c0_g1_i17.p1,TRINITY_DN224_c0_g1_i4.p1,TRINITY_DN224_c0_g1_i8.p1
1624	*	Lj4g0012892.1	TRINITY_DN5941_c0_g1_i1.p1,TRINITY_DN5941_c0_g1_i10.p1,TRINITY_DN5941_c0_g1_i11.p1,TRINITY_DN5941_c0_g1_i4.p1,TRINITY_DN5941_c0_g1_i5.p1,TRINITY_DN5941_c0_g1_i6.p1,TRINITY_DN5941_c0_g1_i8.p1
1625	DCAR_000323,DCAR_016225,DCAR_021316	Lj3g0018219.1,Lj3g0021137.1	TRINITY_DN6852_c0_g1_i2.p1,TRINITY_DN6852_c0_g1_i3.p1
1626	DCAR_032244,DCAR_011985	Lj4g0027264.1	TRINITY_DN24498_c0_g1_i1.p1,TRINITY_DN24498_c0_g1_i3.p1,TRINITY_DN24498_c0_g1_i4.p1,TRINITY_DN24498_c0_g1_i5.p1
1627	DCAR_002231,DCAR_030857,DCAR_019236	LjContig00081g0010659.1,Lj6g0017172.1	TRINITY_DN2380_c0_g1_i6.p1,TRINITY_DN2380_c0_g1_i9.p1
1628	DCAR_002784,DCAR_018367,DCAR_018368	Lj1g0028076.1,Lj5g0010442.1	TRINITY_DN8310_c0_g1_i1.p1,TRINITY_DN8310_c0_g2_i1.p1
1629	DCAR_000592,DCAR_004668	Lj2g0006341.1,Lj4g0001428.1	TRINITY_DN11116_c0_g1_i2.p1,TRINITY_DN14277_c0_g1_i2.p1,TRINITY_DN14277_c0_g1_i3.p1
1630	DCAR_000755,DCAR_004466	Lj1g0001506.1	TRINITY_DN1148_c0_g1_i1.p1,TRINITY_DN1148_c0_g1_i3.p1,TRINITY_DN1148_c0_g1_i4.p1,TRINITY_DN22421_c0_g1_i1.p1
1631	DCAR_000674,DCAR_004564	Lj1g0002632.1	TRINITY_DN4295_c1_g1_i2.p1,TRINITY_DN4295_c1_g1_i3.p1,TRINITY_DN4295_c1_g1_i5.p1,TRINITY_DN4295_c1_g1_i6.p1
1632	DCAR_002197	Lj2g0008449.1	TRINITY_DN1163_c1_g1_i1.p1,TRINITY_DN1163_c1_g1_i2.p1,TRINITY_DN1163_c1_g1_i3.p1,TRINITY_DN1163_c1_g1_i4.p1,TRINITY_DN1163_c1_g1_i5.p1
1633	DCAR_002748,DCAR_012464,DCAR_018413	Lj5g0010123.1	TRINITY_DN5074_c0_g1_i10.p1,TRINITY_DN5074_c0_g1_i2.p1,TRINITY_DN5074_c0_g1_i6.p1
1634	DCAR_004608,DCAR_000638,DCAR_005576,DCAR_008347	Lj3g0012541.1,Lj3g0006203.1	TRINITY_DN80771_c0_g1_i1.p1
1635	DCAR_002829,DCAR_002831,DCAR_002830,DCAR_024754,DCAR_024753,DCAR_024752	Lj5g0001152.1	*
1636	DCAR_001703	Lj6g0019390.1	TRINITY_DN4453_c0_g1_i1.p1,TRINITY_DN4453_c0_g1_i11.p1,TRINITY_DN4453_c0_g1_i13.p1,TRINITY_DN4453_c0_g1_i3.p1,TRINITY_DN46906_c0_g1_i1.p1
1637	DCAR_001999,DCAR_014080	Lj3g0001656.1	TRINITY_DN217_c1_g1_i1.p2,TRINITY_DN217_c1_g1_i4.p2,TRINITY_DN217_c1_g1_i5.p1,TRINITY_DN217_c1_g1_i6.p1
1638	DCAR_002559,DCAR_023420,DCAR_026926,DCAR_030417	Lj2g0017510.1,Lj6g0012255.1,Lj4g0003186.1	*
1639	DCAR_000747,DCAR_004494	Lj1g0002581.1	TRINITY_DN1623_c0_g1_i1.p2,TRINITY_DN1623_c0_g1_i4.p1,TRINITY_DN1623_c0_g1_i7.p1,TRINITY_DN1623_c0_g1_i9.p1
1640	DCAR_003163	Lj1g0012579.1,Lj3g0016743.1	TRINITY_DN1803_c0_g1_i1.p1,TRINITY_DN1803_c0_g1_i3.p1,TRINITY_DN1803_c0_g1_i7.p1,TRINITY_DN1803_c0_g2_i2.p1
1641	DCAR_003642,DCAR_028990	Lj1g0025455.1,Lj3g0016240.1	TRINITY_DN1242_c0_g1_i1.p1,TRINITY_DN1242_c0_g1_i2.p1,TRINITY_DN1242_c0_g1_i3.p1
1642	DCAR_004202	Lj3g0001015.4,Lj3g0004936.2	TRINITY_DN13440_c0_g1_i1.p1,TRINITY_DN13440_c0_g1_i12.p1,TRINITY_DN13440_c0_g1_i14.p1,TRINITY_DN13440_c0_g1_i4.p1
1643	DCAR_000781	Lj1g0023465.1,Lj5g0025832.1	TRINITY_DN3451_c0_g1_i1.p1,TRINITY_DN3451_c0_g1_i2.p1,TRINITY_DN3451_c0_g1_i3.p1,TRINITY_DN3451_c0_g1_i4.p1
1644	DCAR_004260,DCAR_004259,DCAR_008196	Lj1g0022785.1,Lj3g0027102.2	TRINITY_DN8449_c0_g1_i1.p1,TRINITY_DN8449_c0_g1_i3.p1
1645	DCAR_002443,DCAR_027110	LjContig00389g0005087.1,Lj4g0016445.1	TRINITY_DN6720_c0_g1_i1.p1,TRINITY_DN6720_c0_g1_i5.p1,TRINITY_DN6720_c0_g1_i8.p1
1646	DCAR_004458,DCAR_003070,DCAR_000769	Lj1g0008001.1	TRINITY_DN953_c0_g1_i5.p1,TRINITY_DN953_c0_g1_i7.p1,TRINITY_DN953_c0_g1_i8.p1
1647	DCAR_001990	Lj3g0012221.1,LjContig00141g0028139.1	TRINITY_DN1096_c0_g1_i6.p1,TRINITY_DN1096_c0_g1_i7.p1,TRINITY_DN1096_c0_g2_i2.p1,TRINITY_DN1096_c0_g2_i3.p1
1648	DCAR_001139,DCAR_014441	Lj5g0003985.1	TRINITY_DN25495_c0_g1_i1.p1,TRINITY_DN36228_c0_g1_i1.p1,TRINITY_DN6537_c0_g1_i1.p2,TRINITY_DN6537_c0_g1_i3.p2
1649	DCAR_002421,DCAR_030589	Lj1g0007647.1,Lj5g0001400.1	TRINITY_DN3490_c0_g1_i2.p1,TRINITY_DN3490_c0_g1_i3.p1,TRINITY_DN3490_c0_g1_i4.p1
1650	DCAR_002031,DCAR_002279,DCAR_002030,DCAR_030013	LjContig00141g0026140.1,LjContig00141g0002789.1	TRINITY_DN11921_c0_g1_i1.p1
1651	DCAR_002232,DCAR_019238	LjContig00081g0019022.1,Lj4g0000520.1	TRINITY_DN32377_c0_g1_i1.p1,TRINITY_DN32377_c0_g1_i2.p1,TRINITY_DN32377_c0_g1_i3.p1
1652	DCAR_002887	Lj5g0006746.1	TRINITY_DN3472_c0_g1_i11.p1,TRINITY_DN3472_c0_g1_i13.p1,TRINITY_DN3472_c0_g1_i18.p2,TRINITY_DN3472_c0_g1_i20.p1,TRINITY_DN3472_c0_g1_i6.p1
1653	DCAR_001831,DCAR_006686,DCAR_029264	Lj4g0019684.2	TRINITY_DN1469_c2_g1_i11.p1,TRINITY_DN1469_c2_g1_i4.p1,TRINITY_DN1469_c2_g1_i6.p1
1654	DCAR_004229,DCAR_002473,DCAR_010549,DCAR_014571,DCAR_020399	Lj3g0016389.1	TRINITY_DN6638_c0_g3_i1.p1
1655	DCAR_001256,DCAR_004361	Lj6g0016862.1,Lj4g0016411.2,Lj4g0021437.1	TRINITY_DN21741_c0_g1_i1.p1,TRINITY_DN87211_c0_g1_i1.p1
1656	DCAR_001863	Lj6g0017603.1,Lj4g0002720.1	TRINITY_DN28046_c0_g2_i11.p1,TRINITY_DN28046_c0_g2_i3.p1,TRINITY_DN28046_c0_g2_i4.p1,TRINITY_DN28046_c0_g2_i7.p1
1657	DCAR_000548,DCAR_000549	Lj5g0007779.1	TRINITY_DN3799_c0_g1_i2.p1,TRINITY_DN3799_c0_g1_i3.p1,TRINITY_DN3799_c0_g1_i4.p1,TRINITY_DN3799_c0_g1_i7.p1
1658	DCAR_002305	Lj6g0020892.1	TRINITY_DN5436_c0_g1_i1.p1,TRINITY_DN5436_c0_g1_i2.p1,TRINITY_DN5436_c0_g1_i3.p1,TRINITY_DN5436_c0_g1_i4.p1,TRINITY_DN5436_c0_g1_i5.p1
1659	DCAR_004607,DCAR_005577	Lj1g0026390.1,Lj3g0009636.1,Lj3g0024387.1	TRINITY_DN26058_c0_g1_i1.p1,TRINITY_DN52464_c0_g1_i1.p1
1660	DCAR_000792,DCAR_004442	Lj1g0017069.1,Lj6g0018171.1	TRINITY_DN2998_c0_g1_i10.p1,TRINITY_DN2998_c0_g1_i11.p1,TRINITY_DN2998_c0_g1_i8.p1
1661	DCAR_003242	Lj3g0024638.1,Lj3g0015430.1,Lj3g0007143.1,Lj3g0009981.1,Lj3g0013330.1	TRINITY_DN14162_c0_g1_i1.p1
1662	DCAR_002449	LjContig00389g0001246.1,Lj1g0018543.1	TRINITY_DN3457_c0_g1_i11.p1,TRINITY_DN3457_c0_g1_i14.p1,TRINITY_DN3457_c0_g1_i2.p1,TRINITY_DN3457_c0_g1_i5.p1
1663	DCAR_000635,DCAR_004610	Lj4g0017913.1	TRINITY_DN268_c0_g1_i7.p1,TRINITY_DN268_c0_g2_i1.p1,TRINITY_DN7848_c0_g1_i1.p1,TRINITY_DN7848_c0_g1_i3.p1
1664	DCAR_002872,DCAR_002873,DCAR_005775,DCAR_005774	Lj1g0017695.1,Lj5g0007724.1	TRINITY_DN20776_c0_g1_i1.p1
1665	DCAR_004373,DCAR_003725	Lj1g0009884.1	TRINITY_DN14213_c0_g1_i1.p1,TRINITY_DN14213_c0_g1_i2.p1,TRINITY_DN5828_c1_g1_i12.p1,TRINITY_DN5828_c1_g1_i3.p1
1666	DCAR_000946,DCAR_014488	Lj1g0005344.1	TRINITY_DN4122_c0_g1_i1.p1,TRINITY_DN4122_c0_g1_i13.p1,TRINITY_DN4122_c0_g1_i15.p1,TRINITY_DN4122_c0_g1_i18.p1
1667	DCAR_001312,DCAR_001310,DCAR_001308,DCAR_006030	Lj4g0013442.1	TRINITY_DN3025_c0_g1_i1.p1,TRINITY_DN3025_c0_g1_i3.p1
1668	DCAR_001880,DCAR_029306	Lj5g0019635.1	TRINITY_DN1366_c0_g1_i1.p1,TRINITY_DN1366_c0_g1_i2.p1,TRINITY_DN1366_c0_g1_i3.p1,TRINITY_DN1366_c0_g1_i4.p1
1669	DCAR_003166,DCAR_022773,DCAR_022772	Lj1g0027642.1,Lj3g0017227.1	TRINITY_DN793_c0_g1_i7.p1,TRINITY_DN793_c0_g1_i9.p1
1670	DCAR_001497,DCAR_026303,DCAR_007552	Lj1g0016143.1,Lj3g0020495.1	TRINITY_DN16178_c0_g1_i2.p1,TRINITY_DN16178_c0_g1_i3.p1
1671	DCAR_003737,DCAR_001260,DCAR_016636	Lj6g0023399.1,Lj4g0027524.1	TRINITY_DN100888_c0_g1_i1.p1,TRINITY_DN80876_c0_g1_i1.p1
1672	DCAR_001530,DCAR_006213	Lj1g0016479.1,Lj5g0003653.1	TRINITY_DN11051_c0_g1_i3.p1,TRINITY_DN11051_c0_g1_i5.p1,TRINITY_DN21316_c0_g2_i1.p1
1673	DCAR_004736,DCAR_004740,DCAR_012669	Lj1g0022594.1	TRINITY_DN6606_c0_g1_i3.p1,TRINITY_DN6606_c0_g1_i4.p1,TRINITY_DN6606_c0_g1_i5.p1
1674	DCAR_001838,DCAR_001837,DCAR_029275,DCAR_029274	Lj3g0001807.1,Lj3g0025293.1,Lj3g0004749.1	*
1675	DCAR_003680,DCAR_000705	Lj1g0027647.1,Lj3g0023167.1,Lj2g0014930.1	TRINITY_DN3549_c1_g1_i1.p1,TRINITY_DN3549_c1_g1_i3.p1
1676	DCAR_003180,DCAR_009507	Lj5g0020128.1,Lj5g0008575.1,Lj5g0026225.1	TRINITY_DN3781_c0_g1_i2.p1,TRINITY_DN3781_c0_g1_i7.p1
1677	DCAR_003811,DCAR_001761,DCAR_003815,DCAR_003814,DCAR_001839,DCAR_024870	Lj4g0002330.1	*
1678	DCAR_002935,DCAR_005719	Lj1g0014456.1,Lj3g0000443.1,Lj5g0001125.2	TRINITY_DN6784_c0_g1_i15.p1,TRINITY_DN6784_c0_g1_i17.p1
1679	DCAR_004086,DCAR_004109	Lj6g0026327.1,Lj4g0010886.1	TRINITY_DN11210_c0_g1_i2.p1,TRINITY_DN11210_c0_g1_i5.p1,TRINITY_DN11210_c0_g1_i8.p1
1680	DCAR_004453,DCAR_000775	Lj4g0009594.1,Lj4g0017724.3	TRINITY_DN5275_c0_g1_i12.p1,TRINITY_DN5275_c0_g1_i2.p1,TRINITY_DN5275_c0_g1_i4.p1
1681	DCAR_001864	Lj5g0023348.1	TRINITY_DN3475_c0_g1_i1.p1,TRINITY_DN3475_c0_g1_i13.p1,TRINITY_DN3475_c0_g1_i3.p1,TRINITY_DN3475_c0_g1_i5.p1,TRINITY_DN3475_c0_g1_i7.p1
1682	DCAR_004513,DCAR_000732	Lj5g0004848.1	TRINITY_DN17804_c0_g1_i1.p1,TRINITY_DN17804_c0_g1_i2.p1,TRINITY_DN17804_c0_g1_i4.p1,TRINITY_DN17804_c0_g1_i8.p1
1683	DCAR_001037	Lj3g0012997.1	TRINITY_DN350_c0_g1_i11.p1,TRINITY_DN350_c0_g1_i13.p1,TRINITY_DN350_c0_g1_i14.p1,TRINITY_DN350_c0_g1_i8.p1,TRINITY_DN350_c0_g1_i9.p1
1684	DCAR_003282	Lj1g0000645.1	TRINITY_DN4495_c0_g1_i1.p1,TRINITY_DN4495_c0_g1_i2.p1,TRINITY_DN4495_c0_g1_i3.p1,TRINITY_DN4495_c0_g1_i4.p1,TRINITY_DN4495_c0_g1_i6.p1
1685	DCAR_000870,DCAR_000872,DCAR_000873,DCAR_000874,DCAR_000875	Lj1g0016975.1,Lj1g0002527.1	*
1686	DCAR_003508	Lj3g0006339.1,Lj3g0005799.1	TRINITY_DN4037_c0_g1_i3.p1,TRINITY_DN4037_c0_g1_i6.p1,TRINITY_DN4037_c0_g1_i8.p1,TRINITY_DN4037_c0_g1_i9.p1
1687	DCAR_002557	Lj1g0011311.1,Lj2g0010468.1,Lj6g0016572.1	TRINITY_DN3573_c0_g1_i1.p1,TRINITY_DN3573_c0_g1_i4.p1,TRINITY_DN3573_c0_g1_i5.p1
1688	DCAR_002750,DCAR_002749,DCAR_008315	Lj1g0025431.1,Lj1g0007175.1	TRINITY_DN22542_c0_g2_i1.p1,TRINITY_DN624_c6_g1_i2.p1
1689	DCAR_004039,DCAR_007988	Lj4g0023958.1	TRINITY_DN8495_c0_g1_i1.p1,TRINITY_DN8495_c0_g1_i11.p1,TRINITY_DN8495_c0_g1_i2.p1,TRINITY_DN8495_c0_g1_i6.p1
1690	DCAR_001984	*	TRINITY_DN1196_c0_g1_i1.p1,TRINITY_DN1196_c0_g1_i17.p1,TRINITY_DN1196_c0_g1_i3.p1,TRINITY_DN1196_c0_g1_i5.p1,TRINITY_DN1196_c0_g1_i8.p1,TRINITY_DN9641_c0_g1_i3.p1
1691	DCAR_003374,DCAR_029374	Lj1g0024341.1,Lj5g0004732.1	TRINITY_DN3750_c0_g1_i1.p1,TRINITY_DN3750_c0_g1_i8.p1,TRINITY_DN3750_c0_g2_i1.p1
1692	DCAR_002020,DCAR_026290,DCAR_007538,DCAR_007536	Lj1g0009060.1	TRINITY_DN22742_c0_g1_i1.p1,TRINITY_DN22742_c0_g2_i1.p1
1693	DCAR_002782,DCAR_005834	Lj3g0001853.1,Lj3g0005082.2	TRINITY_DN484_c0_g1_i2.p2,TRINITY_DN484_c0_g1_i3.p2,TRINITY_DN484_c0_g1_i7.p1
1694	DCAR_001011,DCAR_011493	Lj6g0021202.1,Lj4g0008481.1	TRINITY_DN3151_c0_g1_i10.p1,TRINITY_DN3151_c0_g1_i2.p1,TRINITY_DN3151_c0_g1_i8.p1
1695	DCAR_002394,DCAR_030621	Lj5g0017021.2	TRINITY_DN468_c0_g1_i12.p1,TRINITY_DN468_c0_g1_i14.p1,TRINITY_DN468_c0_g1_i5.p1,TRINITY_DN468_c0_g1_i9.p1
1696	DCAR_000610	LjContig00312_ERROPOS870357g0010973.1,Lj4g0001385.1	TRINITY_DN140_c0_g1_i1.p1,TRINITY_DN140_c0_g1_i2.p1,TRINITY_DN140_c0_g1_i6.p1,TRINITY_DN140_c0_g1_i7.p1
1697	DCAR_003101,DCAR_003102,DCAR_003103	Lj1g0004120.1	TRINITY_DN17986_c0_g2_i1.p1,TRINITY_DN17986_c0_g2_i2.p1,TRINITY_DN17986_c0_g3_i1.p1
1698	DCAR_000679,DCAR_004558,DCAR_004555	Lj6g0017454.1	TRINITY_DN18209_c0_g2_i1.p1,TRINITY_DN18209_c0_g2_i2.p1,TRINITY_DN18209_c0_g3_i1.p1
1699	DCAR_003729,DCAR_001250	Lj3g0019438.1,Lj3g0003356.1	TRINITY_DN71_c0_g1_i1.p1,TRINITY_DN71_c0_g1_i4.p1,TRINITY_DN71_c0_g1_i8.p1
1700	DCAR_002455,DCAR_002457,DCAR_002452	Lj4g0005644.1,Lj4g0023442.1	TRINITY_DN583_c0_g1_i1.p1,TRINITY_DN583_c0_g1_i2.p1
1701	DCAR_000777	Lj1g0009532.1	TRINITY_DN844_c0_g1_i1.p1,TRINITY_DN844_c0_g1_i2.p1,TRINITY_DN844_c0_g1_i3.p1,TRINITY_DN844_c0_g1_i4.p1,TRINITY_DN844_c0_g1_i5.p1
1702	DCAR_003700,DCAR_022954	Lj3g0013984.1	TRINITY_DN3063_c0_g2_i2.p1,TRINITY_DN3063_c0_g2_i4.p1,TRINITY_DN8809_c0_g1_i1.p2,TRINITY_DN8809_c0_g1_i3.p1
1703	DCAR_002853,DCAR_002854,DCAR_005786	Lj1g0013873.1,Lj5g0018772.1,Lj6g0004570.1	TRINITY_DN17763_c1_g1_i1.p1
1704	DCAR_003661,DCAR_022986,DCAR_021933	Lj1g0015330.1,Lj3g0014272.1	TRINITY_DN3254_c0_g1_i3.p1,TRINITY_DN3254_c0_g1_i8.p1
1705	DCAR_002486,DCAR_023305,DCAR_027050	Lj6g0010495.1,Lj4g0004601.1	TRINITY_DN567_c0_g1_i1.p1,TRINITY_DN567_c0_g1_i2.p1
1706	DCAR_002389,DCAR_030629	Lj1g0023609.1,Lj5g0025827.1	TRINITY_DN25281_c0_g1_i1.p1,TRINITY_DN25281_c0_g2_i1.p1,TRINITY_DN4704_c0_g3_i1.p1
1707	DCAR_003692,DCAR_024203	Lj3g0022345.1,Lj3g0023353.1	TRINITY_DN8124_c0_g1_i1.p1,TRINITY_DN8124_c0_g1_i5.p1,TRINITY_DN8229_c0_g1_i2.p1
1708	DCAR_002338	Lj5g0004883.1,Lj6g0006586.2	TRINITY_DN10902_c0_g1_i1.p1,TRINITY_DN10902_c0_g1_i3.p1,TRINITY_DN7286_c0_g1_i1.p1,TRINITY_DN7286_c0_g1_i3.p1
1709	DCAR_003658,DCAR_028969	Lj1g0010770.1,Lj3g0001593.1	TRINITY_DN7245_c0_g1_i4.p1,TRINITY_DN7245_c0_g1_i7.p1,TRINITY_DN7245_c0_g1_i9.p1
1710	DCAR_002805,DCAR_005810	Lj1g0021429.1	TRINITY_DN46_c0_g1_i1.p1,TRINITY_DN46_c0_g1_i2.p1,TRINITY_DN46_c0_g1_i3.p1,TRINITY_DN46_c0_g1_i4.p1
1711	DCAR_002608,DCAR_023482,DCAR_026879	Lj2g0013619.1,Lj4g0027240.2	TRINITY_DN4936_c0_g1_i1.p1,TRINITY_DN4936_c0_g1_i2.p1
1712	DCAR_003211,DCAR_022402	Lj1g0023054.1,Lj3g0019531.1,Lj3g0025542.1	TRINITY_DN9157_c0_g1_i2.p1,TRINITY_DN9157_c0_g1_i4.p1
1713	DCAR_004200,DCAR_008128	Lj4g0020511.1	TRINITY_DN1410_c0_g1_i1.p1,TRINITY_DN1410_c0_g1_i3.p1,TRINITY_DN1410_c0_g1_i4.p1,TRINITY_DN1410_c0_g1_i5.p1
1714	DCAR_002368	Lj1g0003341.1,Lj5g0000020.1,Lj5g0025348.1	TRINITY_DN12947_c0_g1_i2.p1,TRINITY_DN4097_c0_g1_i12.p1,TRINITY_DN4097_c0_g1_i9.p1
1715	DCAR_003264	Lj6g0018715.2	TRINITY_DN4850_c0_g1_i1.p1,TRINITY_DN4850_c0_g1_i2.p1,TRINITY_DN4850_c0_g1_i3.p1,TRINITY_DN4850_c0_g1_i5.p1,TRINITY_DN4850_c0_g2_i1.p1
1716	DCAR_003695	Lj1g0008487.1,Lj3g0017053.1	TRINITY_DN3054_c0_g1_i1.p1,TRINITY_DN3054_c0_g1_i2.p1,TRINITY_DN3054_c0_g1_i4.p1,TRINITY_DN3054_c0_g2_i1.p2
1717	DCAR_002948	Lj1g0007236.1	TRINITY_DN16344_c0_g1_i1.p1,TRINITY_DN16344_c0_g1_i13.p1,TRINITY_DN16344_c0_g1_i14.p1,TRINITY_DN16344_c0_g1_i15.p1,TRINITY_DN16344_c0_g1_i4.p1
1718	DCAR_002094,DCAR_029980	LjContig00049g0014500.1,Lj6g0016070.1	TRINITY_DN4662_c0_g1_i4.p1,TRINITY_DN4662_c0_g1_i6.p1,TRINITY_DN4662_c0_g1_i7.p1
1719	DCAR_002690	Lj1g0000304.1,Lj5g0013019.1	TRINITY_DN10133_c0_g1_i1.p1,TRINITY_DN10133_c0_g1_i2.p1,TRINITY_DN10133_c0_g1_i3.p1,TRINITY_DN10133_c0_g1_i4.p1
1720	DCAR_000881	Lj2g0008063.1,Lj4g0017986.1	TRINITY_DN4972_c0_g1_i1.p1,TRINITY_DN4972_c0_g1_i2.p2,TRINITY_DN4972_c0_g1_i3.p1,TRINITY_DN4972_c0_g1_i5.p1
1721	DCAR_002886,DCAR_005745	Lj1g0019203.1,Lj5g0021455.1	TRINITY_DN13263_c0_g1_i1.p1,TRINITY_DN13263_c0_g1_i2.p1,TRINITY_DN13263_c0_g1_i3.p1
1722	DCAR_000572,DCAR_003323,DCAR_004124,DCAR_007865	Lj3g0026391.1,Lj6g0010206.1	TRINITY_DN11838_c0_g1_i3.p1
1723	DCAR_003436	Lj2g0016894.1,Lj2g0021024.1,Lj4g0012182.1,Lj4g0020190.1,Lj4g0020625.1	TRINITY_DN14302_c0_g1_i1.p1
1724	DCAR_001756	Lj5g0025673.1,Lj4g0021808.1	TRINITY_DN3995_c0_g1_i10.p1,TRINITY_DN3995_c0_g1_i2.p1,TRINITY_DN3995_c0_g1_i4.p1,TRINITY_DN3995_c0_g1_i6.p1
1725	DCAR_001295	Lj6g0019623.1,Lj4g0018912.1	TRINITY_DN1604_c0_g1_i1.p1,TRINITY_DN1604_c0_g1_i2.p1,TRINITY_DN1604_c0_g1_i3.p1,TRINITY_DN1604_c0_g1_i4.p1
1726	DCAR_002470,DCAR_027066	Lj5g0010631.1	TRINITY_DN1740_c0_g1_i11.p1,TRINITY_DN1740_c0_g1_i2.p1,TRINITY_DN1740_c0_g1_i4.p1,TRINITY_DN1740_c0_g1_i6.p1
1727	DCAR_002388,DCAR_030632	Lj5g0020823.1	TRINITY_DN13351_c1_g1_i3.p1,TRINITY_DN13351_c1_g1_i6.p1,TRINITY_DN13351_c1_g1_i7.p1,TRINITY_DN13351_c1_g1_i8.p1
1728	DCAR_001463	Lj3g0027707.1	TRINITY_DN6887_c0_g1_i1.p1,TRINITY_DN6887_c0_g1_i2.p1,TRINITY_DN6887_c0_g1_i3.p1,TRINITY_DN6887_c0_g1_i7.p1,TRINITY_DN6887_c0_g1_i9.p1
1729	DCAR_003183	Lj5g0018549.1	TRINITY_DN2115_c0_g1_i2.p1,TRINITY_DN2115_c0_g1_i3.p1,TRINITY_DN2115_c0_g1_i4.p1,TRINITY_DN2115_c0_g1_i5.p1,TRINITY_DN2115_c0_g1_i6.p1
1730	DCAR_001681,DCAR_029114,DCAR_021468	Lj5g0021824.1	TRINITY_DN22450_c0_g1_i1.p1,TRINITY_DN62218_c0_g1_i1.p1,TRINITY_DN62218_c0_g1_i2.p1
1731	DCAR_002999	Lj2g0027123.1,Lj4g0022955.1,Lj4g0026767.1	TRINITY_DN6020_c0_g2_i2.p1,TRINITY_DN6020_c0_g2_i4.p1,TRINITY_DN6020_c0_g2_i5.p1
1732	DCAR_002199,DCAR_030894	Lj5g0013841.2	TRINITY_DN7173_c0_g1_i1.p1,TRINITY_DN7173_c0_g1_i3.p1,TRINITY_DN7173_c0_g1_i4.p1,TRINITY_DN7173_c0_g1_i5.p1
1733	DCAR_002339,DCAR_017770,DCAR_021359	Lj3g0009027.1	TRINITY_DN9644_c0_g1_i2.p1,TRINITY_DN9644_c0_g1_i3.p1,TRINITY_DN9644_c0_g1_i5.p1
1734	DCAR_000506	LjContig00141g0000012.1,Lj6g0013783.1	TRINITY_DN36562_c0_g1_i1.p1,TRINITY_DN36562_c0_g1_i10.p1,TRINITY_DN4145_c0_g1_i1.p1,TRINITY_DN4145_c0_g2_i1.p1
1735	DCAR_001331,DCAR_012470	Lj6g0005217.1	TRINITY_DN5398_c0_g2_i1.p1,TRINITY_DN5398_c0_g2_i2.p1,TRINITY_DN5398_c0_g2_i3.p1,TRINITY_DN5398_c0_g2_i4.p1
1736	DCAR_002735,DCAR_012474	*	TRINITY_DN1251_c0_g1_i1.p1,TRINITY_DN1251_c0_g1_i2.p1,TRINITY_DN1251_c0_g1_i3.p1,TRINITY_DN1251_c0_g1_i4.p1,TRINITY_DN1251_c0_g1_i5.p1
1737	DCAR_001484,DCAR_011514	Lj1g0004515.1,Lj6g0014451.1,Lj6g0016077.1,Lj6g0011699.1	TRINITY_DN36893_c0_g1_i1.p1
1738	DCAR_002767,DCAR_002768,DCAR_005827,DCAR_018380	Lj1g0027768.1,Lj5g0019972.1	TRINITY_DN72581_c0_g1_i1.p1
1739	DCAR_002975	Lj1g0018635.1,Lj3g0001792.1	TRINITY_DN885_c0_g1_i2.p1,TRINITY_DN885_c0_g1_i4.p1,TRINITY_DN885_c0_g1_i5.p1,TRINITY_DN885_c0_g1_i6.p1
1740	DCAR_004551,DCAR_000689	Lj1g0017245.2	TRINITY_DN1752_c0_g2_i1.p1,TRINITY_DN1752_c0_g2_i2.p1,TRINITY_DN1752_c0_g2_i3.p1,TRINITY_DN1752_c0_g2_i4.p1
1741	DCAR_002610	Lj4g0013389.1	TRINITY_DN5548_c0_g1_i1.p1,TRINITY_DN5548_c0_g1_i3.p1,TRINITY_DN5548_c0_g1_i4.p1,TRINITY_DN5548_c0_g1_i6.p1,TRINITY_DN5548_c0_g1_i7.p1
1742	DCAR_004726,DCAR_012662,DCAR_018639	*	TRINITY_DN5176_c0_g1_i1.p1,TRINITY_DN5176_c0_g1_i2.p1,TRINITY_DN5176_c0_g1_i3.p1,TRINITY_DN5176_c0_g1_i4.p1
1743	DCAR_001662,DCAR_008844,DCAR_029100	Lj1g0001524.1,Lj5g0011487.1	TRINITY_DN30482_c0_g1_i1.p1,TRINITY_DN30482_c0_g2_i1.p1
1744	DCAR_004032,DCAR_028033,DCAR_007980,DCAR_006582	Lj6g0021226.1,Lj4g0025099.1	TRINITY_DN90901_c0_g1_i1.p1
1745	DCAR_001843,DCAR_021896	Lj6g0016097.1,Lj4g0007650.2	TRINITY_DN472_c0_g1_i2.p1,TRINITY_DN472_c0_g1_i3.p1,TRINITY_DN472_c0_g2_i1.p1
1746	DCAR_004149,DCAR_008082	Lj3g0003030.1,Lj3g0014813.2,Lj4g0010294.2	TRINITY_DN18286_c0_g1_i5.p1,TRINITY_DN18286_c0_g1_i6.p1
1747	DCAR_004220	Lj1g0002081.1,Lj6g0003698.1	TRINITY_DN5770_c0_g1_i1.p1,TRINITY_DN5770_c0_g1_i2.p1,TRINITY_DN5770_c0_g1_i3.p1,TRINITY_DN5770_c0_g1_i4.p1
1748	DCAR_002708,DCAR_012502	Lj3g0020217.1	TRINITY_DN1158_c0_g1_i1.p1,TRINITY_DN1158_c0_g1_i2.p1,TRINITY_DN1158_c0_g1_i3.p1,TRINITY_DN1951_c0_g1_i1.p1
1749	DCAR_001214,DCAR_015291,DCAR_015290	Lj3g0008136.1,Lj3g0018402.1	TRINITY_DN4764_c0_g1_i1.p1,TRINITY_DN4764_c0_g1_i10.p1
1750	DCAR_001259	Lj6g0014243.1,Lj4g0021260.1	TRINITY_DN980_c0_g1_i1.p1,TRINITY_DN980_c0_g1_i2.p1,TRINITY_DN980_c0_g1_i3.p1,TRINITY_DN980_c0_g1_i4.p1
1751	DCAR_003043,DCAR_007696	Lj1g0027889.1	TRINITY_DN608_c0_g1_i1.p1,TRINITY_DN608_c0_g1_i3.p1,TRINITY_DN608_c0_g1_i4.p1,TRINITY_DN608_c0_g1_i8.p1
1752	DCAR_004589,DCAR_000654,DCAR_008205	Lj2g0002525.1	TRINITY_DN10709_c0_g1_i2.p1,TRINITY_DN10709_c0_g1_i3.p1,TRINITY_DN10709_c0_g1_i5.p1
1753	DCAR_002654,DCAR_030307	Lj2g0028204.1	TRINITY_DN6154_c0_g1_i1.p1,TRINITY_DN6154_c0_g1_i12.p1,TRINITY_DN6154_c0_g1_i14.p1,TRINITY_DN6154_c0_g1_i3.p1
1754	DCAR_001688,DCAR_021954	Lj5g0015197.1	TRINITY_DN2608_c0_g1_i10.p1,TRINITY_DN2608_c0_g1_i2.p1,TRINITY_DN2608_c0_g1_i3.p1,TRINITY_DN2608_c0_g1_i7.p1
1755	DCAR_001956	Lj1g0004835.1,Lj5g0018108.1	TRINITY_DN14853_c0_g1_i1.p1,TRINITY_DN14853_c0_g1_i3.p1,TRINITY_DN14853_c0_g1_i4.p1,TRINITY_DN445_c1_g2_i1.p1
1756	DCAR_003622,DCAR_012141,DCAR_022061,DCAR_022062	Lj2g0015023.1,Lj2g0016908.1,Lj2g0026797.1	*
1757	DCAR_001142,DCAR_027551,DCAR_009741,DCAR_009740	Lj6g0026314.1,Lj6g0017328.1,Lj6g0005075.1	*
1758	DCAR_003684,DCAR_022916	Lj1g0000591.1,Lj3g0011348.1	TRINITY_DN4194_c0_g1_i1.p1,TRINITY_DN4194_c0_g1_i2.p1,TRINITY_DN4194_c0_g2_i1.p1
1759	DCAR_003344	Lj5g0027337.1,Lj4g0014743.2,Lj4g0021307.1	TRINITY_DN5154_c0_g2_i2.p1,TRINITY_DN5154_c0_g2_i4.p1,TRINITY_DN5154_c0_g2_i7.p1
1760	DCAR_003910,DCAR_027910	Lj6g0014707.1,Lj4g0020729.1	TRINITY_DN26557_c0_g1_i2.p1,TRINITY_DN26557_c0_g1_i4.p1,TRINITY_DN26557_c0_g1_i5.p1
1761	DCAR_002977	Lj3g0000851.1	TRINITY_DN7742_c0_g1_i1.p1,TRINITY_DN7742_c0_g1_i2.p1,TRINITY_DN7742_c0_g1_i3.p1,TRINITY_DN7742_c0_g1_i4.p1,TRINITY_DN7742_c0_g1_i5.p1
1762	DCAR_000631,DCAR_023559	Lj1g0021333.1	TRINITY_DN1630_c0_g1_i1.p1,TRINITY_DN1630_c0_g1_i11.p1,TRINITY_DN1630_c0_g1_i2.p1,TRINITY_DN1630_c0_g1_i8.p1
1763	DCAR_002513,DCAR_023370	Lj6g0024694.1,Lj4g0019177.1	TRINITY_DN6861_c0_g1_i1.p1,TRINITY_DN6861_c0_g1_i2.p1,TRINITY_DN6861_c0_g1_i3.p1
1764	DCAR_003954,DCAR_007916	Lj6g0004648.1,Lj4g0028026.1	TRINITY_DN6744_c0_g1_i1.p1,TRINITY_DN6744_c0_g1_i2.p1,TRINITY_DN6744_c0_g1_i7.p1
1765	DCAR_004333	Lj1g0009096.1,Lj3g0011514.1,Lj2g0020826.1,Lj6g0005327.1	TRINITY_DN2120_c0_g1_i2.p1,TRINITY_DN2120_c0_g1_i3.p1
1766	DCAR_003492,DCAR_030877,DCAR_018954,DCAR_015424	LjContig00155g0011181.1,LjContig00155g0002434.1	TRINITY_DN72191_c0_g1_i1.p1
1767	DCAR_002707,DCAR_012503	Lj5g0016190.1	TRINITY_DN10381_c0_g1_i1.p1,TRINITY_DN10381_c0_g1_i2.p1,TRINITY_DN10381_c0_g1_i4.p1,TRINITY_DN6131_c0_g1_i14.p2
1768	DCAR_004203,DCAR_008131	Lj1g0025428.1	TRINITY_DN13546_c0_g1_i4.p1,TRINITY_DN6952_c0_g1_i3.p1,TRINITY_DN6952_c0_g1_i6.p1,TRINITY_DN6952_c1_g1_i1.p1
1769	DCAR_001869,DCAR_021941	Lj1g0026945.1	TRINITY_DN12667_c0_g1_i1.p1,TRINITY_DN12667_c0_g1_i2.p1,TRINITY_DN12667_c0_g1_i3.p1,TRINITY_DN12667_c0_g1_i4.p1
1770	DCAR_004503	Lj5g0011296.1	TRINITY_DN6577_c0_g1_i1.p1,TRINITY_DN6577_c0_g1_i2.p1,TRINITY_DN6577_c0_g1_i4.p1,TRINITY_DN6577_c0_g1_i6.p1,TRINITY_DN6577_c0_g1_i8.p1
1771	DCAR_003662	Lj1g0010638.1	TRINITY_DN5943_c0_g1_i1.p1,TRINITY_DN5943_c0_g1_i2.p1,TRINITY_DN5943_c0_g1_i4.p1,TRINITY_DN5943_c0_g1_i6.p1,TRINITY_DN5943_c0_g1_i9.p1
1772	DCAR_004344	Lj6g0022884.2,LjContig00222g0016564.1	TRINITY_DN581_c0_g1_i10.p1,TRINITY_DN581_c0_g1_i4.p1,TRINITY_DN581_c0_g1_i6.p1,TRINITY_DN581_c0_g1_i9.p1
1773	DCAR_001854,DCAR_018905	Lj3g0025879.2,Lj3g0017483.1	TRINITY_DN1805_c0_g1_i1.p1,TRINITY_DN1805_c0_g1_i11.p1,TRINITY_DN23846_c0_g1_i1.p1
1774	DCAR_004233,DCAR_008173	Lj6g0016967.1	TRINITY_DN3784_c0_g1_i5.p1,TRINITY_DN3784_c0_g1_i6.p1,TRINITY_DN3784_c0_g1_i8.p1,TRINITY_DN3784_c0_g1_i9.p1
1775	DCAR_003977,DCAR_013270	Lj3g0012606.2	TRINITY_DN39551_c0_g1_i2.p1,TRINITY_DN39551_c0_g1_i4.p1,TRINITY_DN5885_c0_g1_i3.p1,TRINITY_DN5885_c0_g1_i4.p1
1776	DCAR_001483	Lj2g0027044.1	TRINITY_DN4523_c0_g1_i2.p1,TRINITY_DN4523_c0_g1_i3.p1,TRINITY_DN4523_c0_g1_i4.p1,TRINITY_DN4523_c0_g1_i5.p1,TRINITY_DN4523_c0_g1_i6.p1
1777	DCAR_004006,DCAR_007949	Lj3g0005871.1,Lj6g0007401.1,Lj4g0014973.1	TRINITY_DN5473_c0_g1_i1.p1,TRINITY_DN5473_c0_g3_i1.p1
1778	DCAR_004696	Lj5g0007325.1,Lj5g0003408.1	TRINITY_DN1161_c0_g1_i16.p1,TRINITY_DN1161_c0_g1_i17.p1,TRINITY_DN1161_c0_g1_i21.p1,TRINITY_DN1161_c0_g1_i8.p1
1779	DCAR_000624,DCAR_008374	Lj4g0009011.1	TRINITY_DN766_c0_g1_i1.p1,TRINITY_DN766_c0_g1_i3.p1,TRINITY_DN766_c0_g2_i1.p1,TRINITY_DN766_c0_g2_i2.p1
1780	DCAR_004620	Lj4g0007440.1	TRINITY_DN2290_c0_g1_i15.p1,TRINITY_DN2290_c0_g1_i4.p1,TRINITY_DN2290_c0_g1_i5.p1,TRINITY_DN2290_c0_g1_i6.p1,TRINITY_DN2290_c0_g1_i7.p1
1781	DCAR_002583,DCAR_023459,DCAR_026897,DCAR_030373	Lj6g0019013.1,Lj4g0017903.1	TRINITY_DN3041_c0_g1_i2.p1
1782	DCAR_002573	Lj3g0010214.1	TRINITY_DN888_c0_g1_i1.p1,TRINITY_DN888_c0_g1_i11.p1,TRINITY_DN888_c0_g1_i2.p1,TRINITY_DN888_c0_g1_i3.p1,TRINITY_DN888_c0_g1_i4.p1
1783	DCAR_002275,DCAR_008498,DCAR_004963,DCAR_006837	Lj2g0013575.1	TRINITY_DN6000_c0_g1_i1.p1,TRINITY_DN6000_c0_g1_i2.p1
1784	DCAR_004192	Lj5g0019737.1	TRINITY_DN2205_c0_g1_i1.p1,TRINITY_DN2205_c0_g1_i4.p1,TRINITY_DN2205_c0_g1_i5.p1,TRINITY_DN2205_c0_g1_i6.p1,TRINITY_DN2205_c0_g1_i7.p1
1785	DCAR_001082,DCAR_011525	Lj3g0009516.1	TRINITY_DN2124_c0_g1_i2.p1,TRINITY_DN2124_c0_g1_i5.p1,TRINITY_DN2124_c0_g1_i7.p1,TRINITY_DN2124_c0_g1_i9.p1
1786	DCAR_001513,DCAR_006216	Lj1g0021949.1	TRINITY_DN12086_c0_g1_i1.p1,TRINITY_DN1958_c0_g1_i1.p1,TRINITY_DN1958_c0_g1_i2.p1,TRINITY_DN1958_c0_g1_i3.p1
1787	DCAR_002779,DCAR_012440,DCAR_018375,DCAR_018376	Lj5g0006511.1	TRINITY_DN21683_c0_g1_i2.p1,TRINITY_DN21683_c0_g1_i3.p1
1788	DCAR_003681,DCAR_031673	Lj2g0001547.1,Lj4g0010487.1	TRINITY_DN2182_c0_g2_i1.p1,TRINITY_DN445_c0_g1_i10.p1,TRINITY_DN445_c0_g1_i11.p1
1789	DCAR_003169,DCAR_022810	Lj3g0015106.3	TRINITY_DN4845_c4_g1_i2.p1,TRINITY_DN4845_c4_g1_i3.p1,TRINITY_DN4845_c4_g1_i4.p1,TRINITY_DN4845_c4_g1_i5.p1
1790	DCAR_003138,DCAR_016135	Lj3g0017602.1,Lj4g0024741.1	TRINITY_DN10648_c0_g1_i1.p1,TRINITY_DN10648_c0_g1_i2.p1,TRINITY_DN10648_c0_g1_i3.p1
1791	DCAR_003955,DCAR_007917,DCAR_019617	Lj3g0002244.1	TRINITY_DN8361_c0_g1_i1.p1,TRINITY_DN8361_c0_g1_i6.p1,TRINITY_DN8361_c0_g1_i8.p1
1792	DCAR_003091	Lj1g0012711.1,Lj4g0026965.1	TRINITY_DN10024_c0_g1_i1.p1,TRINITY_DN10024_c0_g1_i3.p1,TRINITY_DN18179_c0_g2_i1.p1,TRINITY_DN18179_c0_g2_i2.p1
1793	DCAR_003998,DCAR_009159,DCAR_020756	Lj1g0027512.1,Lj5g0006001.1	TRINITY_DN29785_c0_g1_i1.p1,TRINITY_DN29785_c0_g1_i2.p1
1794	DCAR_000691,DCAR_011600	Lj2g0001498.1,Lj4g0019541.1	TRINITY_DN3560_c0_g1_i1.p1,TRINITY_DN3560_c0_g1_i2.p1,TRINITY_DN3560_c0_g1_i3.p1
1795	DCAR_003267	Lj3g0009617.1,Lj5g0014962.1	TRINITY_DN2079_c0_g1_i10.p1,TRINITY_DN2079_c0_g1_i11.p1,TRINITY_DN2079_c0_g1_i2.p1,TRINITY_DN2079_c0_g1_i3.p1
1796	DCAR_002880,DCAR_012329,DCAR_012328,DCAR_012327,DCAR_012326	Lj1g0024680.1,Lj5g0012277.1	*
1797	DCAR_002034	Lj1g0023244.1,Lj2g0014472.1,Lj4g0017161.1,Lj4g0004625.1	TRINITY_DN7449_c1_g1_i1.p1,TRINITY_DN7449_c1_g1_i3.p1
1798	DCAR_002303,DCAR_027340	Lj6g0017296.1	TRINITY_DN1823_c0_g1_i1.p1,TRINITY_DN1823_c0_g1_i2.p1,TRINITY_DN1823_c0_g1_i3.p1,TRINITY_DN1823_c0_g1_i4.p1
1799	DCAR_003472,DCAR_019305,DCAR_014206	Lj1g0017576.1	TRINITY_DN3756_c0_g1_i1.p1,TRINITY_DN3756_c0_g1_i3.p1,TRINITY_DN3756_c0_g1_i6.p1
1800	DCAR_002717,DCAR_018435	Lj1g0022890.1,Lj5g0022765.1	TRINITY_DN4020_c0_g1_i1.p1,TRINITY_DN4020_c0_g1_i10.p1,TRINITY_DN4020_c0_g1_i4.p1
1801	DCAR_002077,DCAR_031628,DCAR_029953	Lj3g0019333.1,Lj3g0003624.1	TRINITY_DN10940_c0_g1_i1.p2,TRINITY_DN10940_c0_g2_i1.p2
1802	DCAR_003481,DCAR_011319	Lj1g0008287.1,Lj1g0000179.1,Lj1g0009504.1	TRINITY_DN20318_c0_g1_i1.p1,TRINITY_DN20318_c0_g2_i1.p1
1803	DCAR_003251,DCAR_005493,DCAR_014461	Lj1g0027586.1,Lj5g0001186.1	TRINITY_DN2763_c0_g1_i5.p1,TRINITY_DN2763_c0_g2_i3.p1
1804	DCAR_002907,DCAR_005738	*	TRINITY_DN11775_c0_g1_i1.p1,TRINITY_DN11775_c0_g1_i2.p1,TRINITY_DN11775_c0_g1_i5.p1,TRINITY_DN11775_c0_g1_i6.p1,TRINITY_DN11775_c0_g1_i7.p1
1805	DCAR_003175	Lj1g0026075.1	TRINITY_DN419_c0_g2_i1.p1,TRINITY_DN4625_c0_g3_i1.p1,TRINITY_DN4625_c0_g3_i2.p1,TRINITY_DN4625_c0_g3_i3.p1,TRINITY_DN4625_c0_g3_i4.p1
1806	DCAR_002692,DCAR_005854,DCAR_012508	Lj1g0025199.1,Lj5g0023922.1	TRINITY_DN7736_c0_g1_i2.p1,TRINITY_DN7736_c0_g1_i3.p1
1807	DCAR_000225,DCAR_028308	Lj3g0017073.1,Lj4g0014141.1	TRINITY_DN1964_c0_g1_i1.p1,TRINITY_DN1964_c0_g1_i2.p1,TRINITY_DN1964_c0_g1_i3.p1
1808	DCAR_023670,DCAR_006245,DCAR_006246	Lj3g0012520.1,Lj3g0001103.1	TRINITY_DN18656_c0_g1_i1.p1,TRINITY_DN18656_c0_g1_i2.p1
1809	DCAR_024522	Lj2g0002794.2	TRINITY_DN2343_c0_g2_i10.p1,TRINITY_DN2343_c0_g2_i6.p1,TRINITY_DN2343_c0_g2_i7.p1,TRINITY_DN2343_c0_g2_i8.p1,TRINITY_DN2343_c0_g2_i9.p1
1810	DCAR_025008,DCAR_029561	Lj4g0001908.1,Lj4g0018416.1,Lj4g0027774.1,Lj4g0026815.1	TRINITY_DN52187_c0_g1_i1.p1
1811	DCAR_025124,DCAR_013892,DCAR_013891	Lj1g0003310.1,Lj2g0002110.1	TRINITY_DN459_c0_g1_i6.p1,TRINITY_DN459_c0_g2_i3.p1
1812	DCAR_026380,DCAR_007616	Lj3g0012699.1,Lj3g0020222.1	TRINITY_DN330_c0_g1_i1.p1,TRINITY_DN330_c0_g1_i2.p1,TRINITY_DN8248_c0_g2_i2.p2
1813	DCAR_026004,DCAR_016600,DCAR_021505	Lj4g0026452.1	TRINITY_DN3506_c0_g1_i1.p1,TRINITY_DN3506_c0_g1_i2.p1,TRINITY_DN3506_c0_g1_i3.p1
1814	DCAR_023581,DCAR_030259,DCAR_030260	Lj2g0023158.1,Lj2g0022213.1	TRINITY_DN15113_c0_g1_i4.p1,TRINITY_DN28998_c0_g1_i1.p1
1815	DCAR_026421,DCAR_022669	Lj3g0023732.1	TRINITY_DN1870_c0_g1_i2.p1,TRINITY_DN1870_c0_g1_i3.p1,TRINITY_DN1870_c0_g1_i4.p1,TRINITY_DN1870_c0_g1_i5.p1
1816	DCAR_025029,DCAR_031018	Lj3g0001676.1	TRINITY_DN10796_c0_g7_i1.p1,TRINITY_DN10854_c0_g1_i4.p1,TRINITY_DN12020_c0_g1_i1.p1,TRINITY_DN12020_c0_g2_i1.p1
1817	DCAR_025693,DCAR_025695,DCAR_025696,DCAR_025694,DCAR_025692	Lj2g0023938.1	TRINITY_DN69658_c0_g1_i2.p1
1818	DCAR_025656	Lj1g0013741.1	TRINITY_DN14107_c0_g1_i11.p1,TRINITY_DN14107_c0_g1_i3.p1,TRINITY_DN14107_c0_g1_i7.p1,TRINITY_DN14107_c0_g1_i9.p1,TRINITY_DN14107_c0_g2_i1.p1
1819	DCAR_025648	Lj1g0017595.2,LjContig00408g0012312.1,LjContig00141g0005615.1,Lj2g0026755.3	TRINITY_DN1134_c0_g1_i1.p1,TRINITY_DN1134_c0_g1_i4.p1
1820	DCAR_025509	Lj3g0002989.1	TRINITY_DN4193_c0_g2_i1.p1,TRINITY_DN4193_c0_g2_i2.p1,TRINITY_DN4193_c0_g3_i1.p1,TRINITY_DN4193_c0_g3_i3.p1,TRINITY_DN4193_c0_g3_i4.p1
1821	DCAR_023771	Lj5g0019010.1	TRINITY_DN363_c0_g1_i11.p1,TRINITY_DN363_c0_g1_i13.p1,TRINITY_DN363_c0_g1_i3.p1,TRINITY_DN363_c0_g1_i7.p1,TRINITY_DN363_c0_g1_i8.p1
1822	DCAR_025911,DCAR_017187	Lj1g0002100.1,Lj2g0005250.1	TRINITY_DN3796_c0_g1_i1.p1,TRINITY_DN3796_c0_g1_i2.p1,TRINITY_DN3796_c0_g1_i5.p1
1823	DCAR_024414,DCAR_023479	*	TRINITY_DN14720_c0_g1_i2.p1,TRINITY_DN14720_c0_g1_i3.p1,TRINITY_DN22894_c0_g1_i1.p1,TRINITY_DN22894_c0_g1_i3.p1,TRINITY_DN22894_c0_g1_i4.p1
1824	DCAR_025235	LjContig00312_ERROPOS870357g0027559.1,LjContig00001g0023327.1,LjContig00001g0001336.1,Lj4g0009029.1,Lj4g0014781.1	TRINITY_DN5735_c0_g1_i2.p1
1825	DCAR_025225,DCAR_025230,DCAR_016831,DCAR_016830	Lj1g0009167.1,Lj1g0013482.1	TRINITY_DN71254_c0_g1_i2.p1
1826	DCAR_025829,DCAR_010791	Lj1g0025715.1,Lj2g0027846.1,Lj4g0018203.1	TRINITY_DN14729_c0_g2_i1.p1,TRINITY_DN14729_c0_g2_i6.p1
1827	DCAR_026177,DCAR_026176	Lj1g0018205.1,Lj4g0021983.1	TRINITY_DN1090_c0_g1_i1.p1,TRINITY_DN1090_c0_g1_i2.p1,TRINITY_DN1090_c0_g1_i3.p1
1828	DCAR_024839	LjContig00357g0002291.4,Lj6g0016213.1	TRINITY_DN1265_c1_g1_i1.p1,TRINITY_DN1265_c1_g2_i2.p1,TRINITY_DN1265_c1_g2_i4.p1,TRINITY_DN15264_c0_g1_i1.p1
1829	DCAR_024841,DCAR_027560	LjContig00141g0019461.1,Lj4g0014964.1	TRINITY_DN3006_c1_g1_i1.p2,TRINITY_DN3242_c0_g1_i2.p2,TRINITY_DN3242_c0_g1_i4.p1
1830	DCAR_024055,DCAR_015019	Lj1g0002746.1,Lj1g0022313.1,Lj1g0000663.1,Lj6g0024951.1	TRINITY_DN27888_c2_g1_i1.p1
1831	DCAR_025617,DCAR_021385	Lj3g0025595.1,Lj3g0026184.1	TRINITY_DN178_c0_g1_i1.p1,TRINITY_DN178_c0_g1_i2.p1,TRINITY_DN178_c0_g2_i3.p1
1832	DCAR_025843	Lj3g0005458.1,Lj2g0016248.1,Lj4g0014652.1	TRINITY_DN677_c0_g1_i1.p2,TRINITY_DN677_c0_g1_i10.p1,TRINITY_DN677_c0_g1_i4.p1
1833	DCAR_023678,DCAR_026719	Lj5g0011154.1,Lj2g0021880.1	TRINITY_DN21041_c0_g1_i4.p1,TRINITY_DN2932_c0_g2_i1.p1,TRINITY_DN2932_c0_g3_i2.p1
1834	DCAR_024250,DCAR_027318	Lj5g0006527.1,Lj6g0025502.1	TRINITY_DN1892_c0_g1_i1.p1,TRINITY_DN1892_c0_g1_i2.p1,TRINITY_DN1892_c0_g1_i5.p1
1835	DCAR_025374	Lj1g0006197.1,Lj2g0004482.1	TRINITY_DN1354_c0_g1_i1.p1,TRINITY_DN1354_c0_g1_i2.p1,TRINITY_DN1354_c0_g3_i1.p1,TRINITY_DN1354_c0_g3_i2.p1
1836	DCAR_023699,DCAR_026707,DCAR_026708,DCAR_017507	Lj2g0025619.1	TRINITY_DN15236_c0_g1_i4.p1,TRINITY_DN19445_c0_g1_i1.p1
1837	DCAR_026255,DCAR_007513,DCAR_014485	Lj1g0002944.1	TRINITY_DN3128_c0_g1_i1.p1,TRINITY_DN3128_c0_g1_i12.p1,TRINITY_DN3128_c0_g1_i2.p1
1838	DCAR_024497	LjContig00155g0009699.1	TRINITY_DN1189_c0_g2_i6.p4,TRINITY_DN1189_c0_g3_i1.p1,TRINITY_DN1189_c0_g3_i2.p1,TRINITY_DN1189_c0_g4_i1.p1,TRINITY_DN20223_c0_g1_i1.p1
1839	DCAR_025640	Lj1g0018460.1	TRINITY_DN627_c4_g1_i2.p1,TRINITY_DN627_c4_g1_i3.p1,TRINITY_DN627_c4_g1_i4.p1,TRINITY_DN627_c4_g1_i5.p1,TRINITY_DN627_c4_g1_i6.p1
1840	DCAR_023665,DCAR_026729	Lj5g0008360.1,Lj2g0009720.1	TRINITY_DN21787_c0_g1_i1.p1,TRINITY_DN21787_c0_g1_i3.p1,TRINITY_DN21787_c0_g1_i8.p1
1841	DCAR_025540,DCAR_016317,DCAR_021375	Lj3g0015954.1,Lj6g0007635.2,Lj4g0006109.1	TRINITY_DN36190_c0_g1_i2.p1
1842	DCAR_026037,DCAR_016580	Lj4g0010683.1	TRINITY_DN7807_c0_g1_i2.p1,TRINITY_DN7807_c0_g1_i3.p1,TRINITY_DN7807_c0_g1_i5.p1,TRINITY_DN7807_c0_g1_i6.p1
1843	DCAR_025218,DCAR_005362,DCAR_006950	Lj1g0025696.1,Lj3g0021395.1	TRINITY_DN6947_c0_g1_i2.p1,TRINITY_DN6947_c0_g2_i2.p1
1844	DCAR_023610,DCAR_026771,DCAR_007289,DCAR_030216	Lj2g0005929.1,Lj4g0004842.1	TRINITY_DN37543_c0_g2_i1.p1
1845	DCAR_024292,DCAR_027348	Lj5g0002147.1	TRINITY_DN6568_c0_g1_i1.p1,TRINITY_DN6568_c0_g1_i2.p1,TRINITY_DN6568_c0_g1_i4.p1,TRINITY_DN6568_c0_g2_i1.p1
1846	DCAR_024640	Lj1g0007848.2	TRINITY_DN8661_c0_g2_i1.p1,TRINITY_DN8661_c0_g2_i3.p1,TRINITY_DN8661_c0_g2_i4.p1,TRINITY_DN8661_c0_g2_i6.p1,TRINITY_DN8661_c0_g2_i7.p1
1847	DCAR_024776,DCAR_024777,DCAR_028527	Lj6g0005452.2,Lj4g0020918.1	TRINITY_DN4362_c0_g1_i1.p1,TRINITY_DN4362_c0_g1_i3.p1
1848	DCAR_023458,DCAR_026898	Lj3g0026157.1	TRINITY_DN8254_c0_g1_i1.p1,TRINITY_DN8254_c0_g1_i10.p1,TRINITY_DN8254_c0_g1_i4.p1,TRINITY_DN8254_c0_g1_i9.p1
1849	DCAR_026400	Lj3g0002362.1,Lj3g0001848.1	TRINITY_DN1662_c0_g1_i1.p1,TRINITY_DN1662_c0_g1_i2.p1,TRINITY_DN1662_c0_g1_i4.p1,TRINITY_DN1662_c0_g1_i5.p1
1850	DCAR_025188,DCAR_006927,DCAR_015970	Lj1g0000541.1	TRINITY_DN1873_c0_g2_i1.p1,TRINITY_DN1873_c0_g2_i12.p1,TRINITY_DN1873_c0_g2_i5.p1
1851	DCAR_024997,DCAR_015726	Lj3g0025493.1,Lj4g0021244.1	TRINITY_DN9973_c0_g1_i1.p1,TRINITY_DN9973_c0_g1_i2.p1,TRINITY_DN9973_c0_g1_i6.p1
1852	DCAR_023487	Lj2g0000322.1	TRINITY_DN3559_c0_g1_i1.p1,TRINITY_DN3559_c0_g1_i11.p1,TRINITY_DN3559_c0_g1_i4.p1,TRINITY_DN3559_c0_g1_i8.p1,TRINITY_DN3559_c0_g1_i9.p1
1853	DCAR_023512,DCAR_024475,DCAR_024476	*	TRINITY_DN50713_c0_g1_i1.p1,TRINITY_DN8662_c0_g1_i1.p1,TRINITY_DN8662_c0_g2_i1.p1,TRINITY_DN8662_c0_g3_i1.p2
1854	DCAR_024771,DCAR_028477,DCAR_011934	Lj6g0019392.1,Lj4g0009938.1	TRINITY_DN8220_c0_g1_i1.p1,TRINITY_DN8220_c0_g1_i2.p1
1855	DCAR_024194,DCAR_027261	Lj1g0019534.1,Lj5g0004692.1	TRINITY_DN4684_c0_g1_i1.p1,TRINITY_DN4684_c0_g1_i11.p1,TRINITY_DN4684_c0_g1_i5.p1
1856	DCAR_025668,DCAR_010948,DCAR_021429	Lj2g0016937.1,Lj4g0019824.1	TRINITY_DN3464_c0_g1_i1.p1,TRINITY_DN3464_c0_g1_i2.p1
1857	DCAR_025487	Lj3g0017927.1	TRINITY_DN18827_c0_g1_i1.p1,TRINITY_DN18827_c0_g1_i2.p1,TRINITY_DN18827_c0_g1_i3.p1,TRINITY_DN18827_c0_g1_i4.p1,TRINITY_DN18827_c0_g1_i5.p1
1858	DCAR_025139,DCAR_006916	Lj1g0014670.1,Lj3g0024533.1	TRINITY_DN5236_c0_g1_i10.p1,TRINITY_DN5236_c0_g1_i3.p1,TRINITY_DN5236_c0_g1_i8.p1
1859	DCAR_024173	Lj5g0014009.1,LjContig00222g0005930.1	TRINITY_DN167_c1_g1_i1.p1,TRINITY_DN167_c1_g1_i12.p1,TRINITY_DN167_c1_g1_i2.p1,TRINITY_DN167_c1_g1_i8.p1
1860	DCAR_025619	Lj1g0000423.1	TRINITY_DN733_c0_g1_i1.p1,TRINITY_DN733_c0_g1_i2.p1,TRINITY_DN733_c0_g1_i4.p1,TRINITY_DN733_c0_g1_i6.p1,TRINITY_DN733_c0_g2_i1.p1
1861	DCAR_026289,DCAR_007537,DCAR_007535	Lj1g0007222.1	TRINITY_DN38146_c0_g1_i2.p1,TRINITY_DN38146_c0_g1_i3.p1,TRINITY_DN38146_c0_g1_i4.p1
1862	DCAR_026166,DCAR_026167,DCAR_018526	Lj1g0024817.1,Lj4g0011063.1,Lj4g0005788.1	TRINITY_DN47017_c0_g1_i1.p1
1863	DCAR_025002,DCAR_029568,DCAR_015732	Lj1g0012627.1	TRINITY_DN2781_c0_g1_i1.p1,TRINITY_DN2781_c0_g1_i2.p1,TRINITY_DN2781_c0_g1_i3.p1
1864	DCAR_023815	Lj5g0005013.1,Lj6g0024150.1	TRINITY_DN1897_c0_g1_i11.p1,TRINITY_DN1897_c0_g1_i3.p1,TRINITY_DN1897_c0_g1_i4.p1,TRINITY_DN2974_c0_g1_i3.p1
1865	DCAR_025783,DCAR_010831	Lj2g0017817.1,Lj4g0009335.2	TRINITY_DN81705_c0_g1_i1.p1,TRINITY_DN8658_c0_g1_i1.p1,TRINITY_DN8658_c0_g1_i2.p1
1866	DCAR_024691,DCAR_031967	Lj1g0005663.1	TRINITY_DN30223_c0_g1_i10.p1,TRINITY_DN30223_c0_g1_i5.p1,TRINITY_DN30223_c0_g1_i6.p1,TRINITY_DN30223_c0_g1_i7.p1
1867	DCAR_026372,DCAR_007607	Lj3g0002585.1,Lj3g0026331.1	TRINITY_DN6251_c0_g1_i1.p1,TRINITY_DN6251_c0_g1_i2.p1,TRINITY_DN6251_c0_g1_i6.p1
1868	DCAR_026141,DCAR_031329	Lj1g0013058.1	TRINITY_DN1773_c0_g1_i14.p1,TRINITY_DN1773_c0_g1_i2.p1,TRINITY_DN1773_c0_g1_i7.p1,TRINITY_DN1773_c0_g1_i8.p1
1869	DCAR_024057	Lj6g0023462.1	TRINITY_DN4298_c0_g1_i10.p1,TRINITY_DN4298_c0_g1_i12.p1,TRINITY_DN4298_c0_g1_i13.p1,TRINITY_DN4298_c0_g1_i3.p1,TRINITY_DN4298_c0_g1_i4.p1
1870	DCAR_024767,DCAR_028472,DCAR_011936	Lj6g0010923.1,Lj4g0028097.1	TRINITY_DN15283_c0_g1_i6.p1,TRINITY_DN15283_c0_g3_i3.p1
1871	DCAR_024566,DCAR_027079	Lj6g0014465.4,Lj4g0002436.1	TRINITY_DN1204_c0_g1_i1.p1,TRINITY_DN1204_c0_g1_i2.p1,TRINITY_DN1204_c0_g1_i4.p1
1872	DCAR_023819	Lj4g0011432.1	TRINITY_DN6540_c0_g1_i10.p1,TRINITY_DN6540_c0_g1_i11.p1,TRINITY_DN6540_c0_g1_i3.p1,TRINITY_DN6540_c0_g1_i4.p1,TRINITY_DN6540_c0_g1_i9.p1
1873	DCAR_025477,DCAR_025480	Lj3g0002253.1	TRINITY_DN1769_c0_g1_i1.p1,TRINITY_DN1769_c0_g1_i6.p1,TRINITY_DN1769_c0_g1_i7.p1,TRINITY_DN1769_c0_g1_i8.p1
1874	DCAR_023359,DCAR_026994	Lj6g0019253.1,Lj4g0016207.1	TRINITY_DN2908_c0_g1_i1.p1,TRINITY_DN2908_c0_g1_i13.p1,TRINITY_DN2908_c0_g1_i17.p1
1875	DCAR_024935,DCAR_010025,DCAR_022531	Lj3g0023085.1,Lj3g0008462.1	TRINITY_DN10082_c0_g2_i2.p2,TRINITY_DN87_c1_g1_i1.p1
1876	DCAR_023579,DCAR_026799	LjContig00141g0009578.1,Lj2g0021914.1,Lj4g0026769.1	TRINITY_DN19697_c0_g2_i3.p1,TRINITY_DN19697_c0_g2_i5.p1
1877	DCAR_025949	Lj2g0000390.1,Lj4g0013096.1	TRINITY_DN3266_c0_g1_i1.p1,TRINITY_DN3266_c0_g1_i10.p1,TRINITY_DN3266_c0_g1_i16.p1,TRINITY_DN3266_c0_g1_i2.p1
1878	DCAR_025520,DCAR_028096,DCAR_028114	Lj3g0022067.1,Lj3g0007364.1,Lj4g0008915.1	TRINITY_DN2339_c0_g3_i3.p1
1879	DCAR_025577	Lj4g0011035.1	TRINITY_DN6526_c0_g1_i1.p1,TRINITY_DN6526_c0_g1_i12.p1,TRINITY_DN6526_c0_g1_i16.p1,TRINITY_DN6526_c0_g1_i3.p1,TRINITY_DN6526_c0_g1_i6.p1
1880	DCAR_025283	Lj6g0024801.1	TRINITY_DN137_c0_g1_i10.p1,TRINITY_DN137_c0_g1_i13.p1,TRINITY_DN137_c0_g1_i3.p1,TRINITY_DN137_c0_g1_i5.p1,TRINITY_DN137_c0_g1_i8.p1
1881	DCAR_024729,DCAR_011953	Lj3g0009274.1,Lj6g0015271.1	TRINITY_DN3366_c0_g1_i1.p1,TRINITY_DN3366_c0_g1_i2.p1,TRINITY_DN3366_c0_g2_i1.p1
1882	DCAR_025288,DCAR_005422	Lj1g0008102.1,Lj5g0025247.1	TRINITY_DN6476_c0_g1_i2.p1,TRINITY_DN6476_c0_g1_i5.p1,TRINITY_DN6476_c0_g1_i6.p1
1883	DCAR_024800,DCAR_011854	LjContig00357g0008267.1,Lj6g0012279.1	TRINITY_DN17329_c0_g3_i2.p1,TRINITY_DN8964_c0_g1_i2.p1,TRINITY_DN8964_c0_g1_i3.p1
1884	DCAR_024823,DCAR_011812	LjContig00357g0027901.1,Lj6g0000739.1	TRINITY_DN33526_c0_g1_i1.p1,TRINITY_DN9508_c0_g1_i1.p1,TRINITY_DN9508_c0_g1_i2.p1
1885	DCAR_026257,DCAR_026258,DCAR_007514	Lj1g0025612.1,Lj4g0003672.1	TRINITY_DN16748_c0_g1_i1.p1,TRINITY_DN16748_c0_g2_i1.p1
1886	DCAR_024243	Lj6g0008025.1	TRINITY_DN2960_c0_g1_i3.p1,TRINITY_DN2960_c0_g1_i4.p1,TRINITY_DN2960_c0_g1_i5.p1,TRINITY_DN4248_c0_g1_i1.p2,TRINITY_DN4248_c0_g1_i2.p1
1887	DCAR_023561	Lj3g0027791.1	TRINITY_DN16215_c0_g1_i1.p1,TRINITY_DN16458_c1_g1_i1.p1,TRINITY_DN476_c1_g1_i1.p1,TRINITY_DN5185_c0_g1_i1.p1,TRINITY_DN5185_c0_g3_i1.p1
1888	DCAR_025701,DCAR_010929	Lj2g0007795.1,Lj4g0025892.1	TRINITY_DN3851_c0_g2_i1.p1,TRINITY_DN3851_c0_g2_i5.p1,TRINITY_DN3851_c0_g2_i6.p1
1889	DCAR_025697	Lj4g0026236.1	TRINITY_DN3004_c0_g1_i1.p1,TRINITY_DN3004_c0_g1_i5.p1,TRINITY_DN3004_c0_g1_i6.p1,TRINITY_DN3004_c0_g1_i8.p1,TRINITY_DN3004_c0_g1_i9.p1
1890	DCAR_024503	Lj2g0017688.1	TRINITY_DN2358_c0_g1_i1.p1,TRINITY_DN2358_c0_g1_i2.p1,TRINITY_DN2358_c0_g1_i3.p1,TRINITY_DN2358_c0_g1_i6.p1,TRINITY_DN2358_c0_g1_i7.p1
1891	DCAR_024504,DCAR_026573	Lj2g0005552.1	TRINITY_DN5112_c0_g1_i2.p1,TRINITY_DN5112_c0_g1_i3.p1,TRINITY_DN5112_c0_g1_i4.p1,TRINITY_DN5112_c0_g1_i5.p1
1892	DCAR_023455,DCAR_026899	Lj3g0021068.3	TRINITY_DN693_c0_g1_i1.p1,TRINITY_DN693_c0_g1_i2.p1,TRINITY_DN693_c0_g1_i3.p1,TRINITY_DN693_c0_g1_i4.p1
1893	DCAR_024117,DCAR_026671	Lj1g0024530.1,Lj3g0018722.1	TRINITY_DN1454_c0_g1_i1.p1,TRINITY_DN1454_c0_g1_i2.p1,TRINITY_DN1454_c0_g1_i3.p1
1894	DCAR_025362,DCAR_026576,DCAR_006716	Lj2g0009068.1,Lj2g0004313.1	TRINITY_DN176_c0_g1_i1.p4,TRINITY_DN39301_c0_g1_i2.p1
1895	DCAR_024693,DCAR_010457	Lj2g0012789.2	TRINITY_DN715_c0_g1_i4.p1,TRINITY_DN715_c0_g1_i5.p1,TRINITY_DN715_c0_g1_i7.p1,TRINITY_DN715_c0_g1_i9.p1
[truncated: 12,005 more rows]

## Sheet: Single-copy
Orthogroup_id	Dcarota_388_v2.0.protein.fa	Ljaponicus_571_Lj1.0v1.protein.fa	trinity_1.Trinity.cdest1.fa.transdecoder.pep.cd1.fa
[truncated: 4,048 more rows]
