# Supplementary material for: Conservation and Diversity in Gibberellin-Mediated Transcriptional Responses Among Host Plants Forming Distinct Arbuscular Mycorrhizal Morphotypes
Source: Front Plant Sci. 2021 Dec 16;12:795695. doi: 10.3389/fpls.2021.795695 (PMC8718060; doi:10.3389/fpls.2021.795695)
Supplement: Supplementary file 5 [file Table_5.XLSX]

## Sheet: Sheet1
Supplementary Table 5 Expression levels and fold changes of orthologs in Supplementary Figure 4
Orthogroup_ID	Protein ID			Fold changes
				L. japonicus		D. carota		E. grandiflorum
	L. japonicus	D. carota	E. grandiflorum	+AMF/NC	+AMF+GA3/+AMF	+AMF/NC	+AMF+GA3/+AMF	+AMF/NC	+AMF+GA3/+AMF
11204	Lj3g0022268.1	DCAR_016108	TRINITY_DN86610_c0_g1_i1.p1	-0.289367	1.49291	-0.140167	-0.294506	0.155907	0.760169
9373	Lj4g0004938.1	DCAR_003444	TRINITY_DN4323_c0_g1_i1.p1	-0.457455	0.578197	0.0205349	-0.218544	0.385002	0.675459
11879	Lj1g0005425.1	DCAR_021635	TRINITY_DN11005_c0_g1_i2.p1	-0.0905565	0.841594	-0.0254515	0.00441347	1.30913	0.760307
9883	Lj1g0001931.1	DCAR_028906	TRINITY_DN18986_c0_g1_i2.p1	-0.49729	1.04365	-0.155576	0.378336	1.16306	1.081
9144	Lj2g0000566.1	DCAR_004543	TRINITY_DN4667_c0_g2_i1.p1	-1.18149	0.468891	-0.0546483	-0.183942	0.354321	0.134406
10635	Lj2g0000128.1	DCAR_011767	TRINITY_DN20992_c0_g2_i2.p1	-1.03375	0.873995	0.0347151	-0.191075	0.258045	0.197309
9873	LjContig00318g0011153.1	DCAR_032492	TRINITY_DN7286_c0_g2_i1.p1	-2.92682	2.2205	-0.506991	-0.108117	0.447528	0.0323919
10408	Lj4g0014592.1	DCAR_006524	TRINITY_DN37677_c0_g1_i3.p1	-1.06437	0.627135	-0.0896396	-0.00836541	0.191113	0.107992
9797	Lj1g0005155.1	DCAR_025856	TRINITY_DN2794_c0_g1_i9.p1	-1.11191	0.709945	0.109077	0.266174	0.030681	0.0738087
9700	Lj4g0004177.1	DCAR_026158	TRINITY_DN3417_c2_g3_i2.p1	-1.37975	0.360413	0.126349	-0.101494	-0.203087	0.065184
11437	Lj3g0012292.1	DCAR_018907	TRINITY_DN4693_c0_g4_i1.p1	-1.49356	0.974985	0.155771	-0.235301	-0.0397134	0.345915
10659	Lj1g0026201.1	DCAR_011276	TRINITY_DN27021_c2_g1_i2.p1	-1.38718	0.668709	0.412957	-0.710358	0.0229951	-0.149269
9100	Lj6g0013264.1	DCAR_002244	TRINITY_DN4112_c0_g1_i1.p1	-1.84861	1.30142	1.10343	-0.563099	0.196985	-0.209783
10048	Lj6g0019357.1	DCAR_026597	TRINITY_DN51939_c0_g1_i1.p1	-1.26807	0.658353	0.257478	-0.363873	0.272137	-0.0904443
9280	Lj3g0003495.1	DCAR_002056	TRINITY_DN19698_c1_g1_i1.p1	-1.62836	1.29438	0.302291	-0.36374	0.448115	-0.115334
9426	Lj1g0022933.1	DCAR_001493	TRINITY_DN9984_c0_g1_i11.p1	-1.44925	0.819588	0.130101	-0.12484	0.489831	-0.0257542
10240	Lj4g0013603.1	DCAR_005450	TRINITY_DN4708_c0_g1_i4.p1	-1.01669	0.599198	0.164442	-0.0347485	0.182396	-0.144968
10653	Lj1g0017934.1	DCAR_012694	TRINITY_DN21652_c0_g2_i1.p1	-3.85283	3.5328	0.930898	-0.669582	-0.151991	-0.189159
9505	Lj5g0023029.1	DCAR_000354	TRINITY_DN3680_c0_g1_i8.p1	-1.38834	1.3964	0.237945	-0.0290999	-0.00393924	-0.13053
9684	LjContig00408g0012632.1	DCAR_024177	TRINITY_DN1666_c0_g2_i1.p1	-1.93363	1.81383	0.150993	-0.105536	0.140813	-0.0324149
9820	Lj4g0005740.1	DCAR_023818	TRINITY_DN1306_c0_g1_i20.p3	-3.81498	3.39912	0.243578	-0.40021	0.204134	0.0755742
11543	Lj3g0016519.1	DCAR_015741	TRINITY_DN6655_c0_g1_i17.p1	-1.04025	0.966056	-0.168155	-0.0587128	-0.0255347	-0.0955375
10384	Lj2g0001655.1	DCAR_006532	TRINITY_DN56180_c0_g1_i1.p1	-2.67354	2.99022	-0.28102	0.648706	-0.00984238	-0.0962252
9871	LjContig00318g0012369.1	DCAR_032483	TRINITY_DN9848_c0_g2_i6.p1	-2.3913	2.1831	-0.992759	0.134454	-0.279518	0.169927
11398	LjContig00141g0005241.1	DCAR_018229	TRINITY_DN42935_c0_g1_i1.p1	-1.91623	1.34119	-0.540226	0.00063813	-0.187985	0.145048
9864	LjContig00318g0020224.1	DCAR_032484	TRINITY_DN16002_c0_g4_i1.p1	-2.55063	1.81795	-0.959789	0.0815703	0.108494	-0.0583318
12108	Lj1g0005796.1	DCAR_020576	TRINITY_DN23363_c0_g1_i1.p1	-3.87409	3.75865	-1.22255	0.727814	2.14573	0.439279
9259	Lj6g0005283.1	DCAR_002428	TRINITY_DN4798_c3_g1_i1.p1	-1.31431	1.1279	-1.15915	-0.553367	0.0470413	-0.528563
12121	Lj1g0027370.1	DCAR_022569	TRINITY_DN31953_c0_g1_i1.p1	-0.810713	1.44282	-0.219715	0.00322245	0.315737	-1.07045
9870	LjContig00318g0025709.1	DCAR_032480	TRINITY_DN24639_c0_g1_i1.p1	-1.30774	0.981103	-0.526624	-0.267509	0.55064	-1.1274
10848	Lj1g0005204.1	DCAR_011629	TRINITY_DN13959_c0_g1_i2.p1	-1.43669	1.4715	0.352537	0.377722	0.677963	-0.806022
9302	Lj2g0022231.1	DCAR_000730	TRINITY_DN75562_c0_g1_i1.p1	-1.51249	0.835514	-0.252737	0.181243	-0.0446367	-0.992776
10733	LjContig00357g0013755.1	DCAR_011792	TRINITY_DN16645_c0_g1_i1.p1	-1.07999	0.752657	0.110617	0.613476	0.85461	0.0381838
9324	Lj2g0009818.1	DCAR_002676	TRINITY_DN5654_c0_g1_i1.p1	-1.85207	1.38444	-0.422181	1.19384	0.251472	-0.138518
11385	Lj3g0012958.1	DCAR_018115	TRINITY_DN33838_c0_g1_i1.p1	-1.55562	1.08621	-0.818867	1.7117	0.638292	-0.60687
10396	Lj3g0002571.1	DCAR_006602	TRINITY_DN95319_c0_g1_i1.p1	-1.68566	1.48028	-1.34491	1.93382	0.580057	-0.307242
9106	LjContig00141g0000388.1	DCAR_003421	TRINITY_DN7152_c0_g1_i1.p1	-1.56479	1.41459	-1.02031	1.53952	-0.0251743	-0.388577
9123	Lj6g0026288.1	DCAR_003854	TRINITY_DN2910_c0_g1_i3.p1	-1.35793	1.05135	-0.993788	1.04774	0.0363998	0.140769
11006	Lj4g0002152.1	DCAR_029058	TRINITY_DN5592_c0_g2_i1.p1	-2.11304	1.95186	-2.22737	2.28768	0.12575	0.537182
12198	LjContig00272g0006163.1	DCAR_022555	TRINITY_DN754_c0_g3_i1.p1	-1.49906	0.831267	-1.72376	1.03834	-0.28359	0.134482
10405	Lj4g0023974.1	DCAR_004915	TRINITY_DN2749_c0_g1_i1.p1	-1.00883	1.06886	-1.46837	1.13605	-0.135837	0.119603
9853	LjContig00318g0006350.1	DCAR_032482	TRINITY_DN24582_c0_g1_i1.p1	-1.55093	1.5002	-1.70929	0.571287	-0.138849	0.0775813
9642	Lj3g0017204.1	DCAR_025194	TRINITY_DN13448_c0_g1_i1.p1	-1.43607	1.20164	-1.17366	0.593168	-0.240373	-0.127717
10703	LjContig00222g0008170.1	DCAR_010550	TRINITY_DN1571_c1_g1_i1.p1	-1.25569	1.15892	-0.955613	0.472282	0.104202	-0.0407894
9891	Lj2g0014974.1	DCAR_027630	TRINITY_DN5487_c0_g1_i3.p1	-2.17944	1.79324	-1.38165	0.840396	0.101475	-0.225234
9620	Lj1g0025233.1	DCAR_024514	TRINITY_DN31787_c0_g2_i1.p1	-1.44304	0.937672	-0.50048	0.442314	-0.0771791	0.412688
11249	Lj6g0000332.1	DCAR_019350	TRINITY_DN17121_c1_g1_i1.p1	-1.21649	0.381118	-0.409604	0.468733	-0.443149	0.0457351
9753	LjContig00049g0021805.1	DCAR_024461	TRINITY_DN61201_c0_g1_i1.p1	-1.71757	1.02601	0.797497	1.00652	-1.23065	-0.363961
10322	Lj5g0005738.1	DCAR_006545	TRINITY_DN10552_c0_g1_i2.p1	-1.68145	1.60536	1.27621	0.0431177	-0.787899	-0.532944
9876	Lj5g0010160.1	DCAR_000388	TRINITY_DN11358_c0_g1_i1.p1	-1.27671	1.56643	0.586895	0.181614	-0.560343	-0.153387
9528	Lj3g0026233.2	DCAR_023955	TRINITY_DN7856_c0_g1_i11.p1	-1.59852	1.44438	-0.0393054	0.00446755	-0.692524	-0.14965
10123	LjContig00315g0011412.1	DCAR_032446	TRINITY_DN18673_c0_g2_i2.p1	-2.33596	2.2656	-0.241602	-0.342151	-0.794468	-0.0938262
9315	Lj4g0002902.1	DCAR_000882	TRINITY_DN4972_c0_g1_i2.p1	-1.99767	3.09932	-0.00920637	-0.0507703	-1.28953	0.14905
10124	LjContig00439g0017375.1	DCAR_032454	TRINITY_DN14883_c0_g2_i1.p1	-1.86881	2.04582	-0.744872	-0.524842	-0.432848	-0.303439
10121	LjContig00315g0003687.1	DCAR_032457	TRINITY_DN3716_c2_g1_i1.p1	-1.08784	1.25347	-0.762083	0.129737	-0.688338	0.0427969
10126	LjContig00315g0000313.1	DCAR_032448	TRINITY_DN1970_c0_g3_i1.p2	-1.1461	1.78696	-0.552243	-0.00892763	-0.749662	-0.0771385
10209	Lj3g0026603.1	DCAR_007447	TRINITY_DN33654_c0_g1_i3.p1	-1.0819	1.21959	-0.724504	-0.026073	-0.518742	-0.325706
9043	Lj3g0027379.1	DCAR_003738	TRINITY_DN13031_c1_g1_i1.p1	-0.898644	1.093	-0.589456	0.107433	-0.444972	-0.599903
11601	Lj1g0026648.1	DCAR_013646	TRINITY_DN683_c1_g1_i1.p1	-0.485359	1.53569	-0.404238	0.279059	-0.463333	-0.190217
10058	Lj3g0016638.1	DCAR_028797	TRINITY_DN13329_c0_g2_i3.p1	0.177499	0.963153	0.11638	0.521429	0.0371463	0.442992
10125	LjContig00315g0008577.1	DCAR_032449	TRINITY_DN7194_c0_g1_i3.p1	-0.969635	1.63426	-0.225586	-0.186282	-1.29357	0.0292335
11340	Lj6g0013137.1	DCAR_019481	TRINITY_DN29469_c0_g1_i1.p1	0.137188	1.24484	0.207723	0.307623	-0.525648	0.106951
9575	Lj4g0024176.1	DCAR_023384	TRINITY_DN43211_c0_g1_i1.p1	0.606005	1.05372	0.700014	0.350285	0.0541957	0.523679
11732	Lj1g0016303.1	DCAR_013643	TRINITY_DN6505_c0_g1_i1.p1	-0.53697	-0.108972	-0.65808	-1.11141	-0.953032	-0.66298
9824	Lj4g0025251.1	DCAR_023606	TRINITY_DN23870_c0_g1_i1.p1	-0.786179	0.722837	0.00593739	-2.2721	-1.08456	-1.43122
10867	Lj1g0025075.2	DCAR_009060	TRINITY_DN24431_c0_g1_i1.p1	-0.0118774	1.29578	0.430045	-0.294657	-0.0936917	-0.235878
10181	Lj6g0009205.1	DCAR_007940	TRINITY_DN10787_c1_g1_i2.p1	-0.00132379	0.56845	0.306062	-0.259736	-0.439204	-0.804933
9464	Lj1g0005749.1	DCAR_001544	TRINITY_DN86733_c0_g1_i1.p1	0.434543	0.951333	0.973024	-0.309593	-0.785414	-0.797546
11470	LjContig00564g0012926.1	DCAR_018145	TRINITY_DN3141_c1_g1_i1.p1	-0.110294	0.303412	0.491629	-0.457778	-1.23388	-0.856295
10403	Lj2g0004295.1	DCAR_007171	TRINITY_DN11572_c0_g1_i1.p1	0.130618	0.84942	0.409801	0.332614	-0.191429	-0.1251
10787	Lj6g0014989.1	DCAR_008956	TRINITY_DN93_c1_g1_i3.p1	-1.89729	2.1606	0.201181	-0.153695	-1.86197	-2.57989
11176	Lj1g0014648.1	DCAR_018730	TRINITY_DN20628_c0_g1_i3.p1	-0.675248	0.83444	-0.191593	0.268874	-1.34089	-0.69245
10416	Lj4g0015273.1	DCAR_005035	TRINITY_DN64548_c0_g1_i2.p1	-1.67831	2.09943	-0.39976	1.69528	-0.867273	-1.71252
10381	Lj4g0003689.2	DCAR_006745	TRINITY_DN4164_c1_g1_i14.p1	-0.22828	0.232081	-0.207074	0.263429	-0.522612	-0.497678
10692	Lj3g0003407.1	DCAR_011521	TRINITY_DN16407_c0_g5_i1.p1	-0.228762	1.12199	-0.665774	0.972067	-0.747669	-1.21588
11553	Lj1g0000826.1	DCAR_012877	TRINITY_DN38830_c0_g1_i1.p1	-0.299429	0.490603	-0.508991	0.11097	-0.682882	-0.840148
10716	Lj5g0004364.1	DCAR_009380	TRINITY_DN66979_c0_g1_i1.p1	-0.335499	0.975322	-0.0914872	0.451778	-0.882199	-1.18441
11877	Lj3g0008497.1	DCAR_021355	TRINITY_DN6756_c3_g1_i1.p1	-0.140505	1.22772	-0.140713	0.32879	-1.05794	-2.3305
9926	Lj3g0015419.1	DCAR_028781	TRINITY_DN8114_c0_g1_i1.p1	0.048018	0.215086	-0.0107914	0.319263	-0.709362	-0.610176
10156	Lj4g0027676.1	DCAR_006560	TRINITY_DN23756_c0_g1_i2.p1	0.586357	0.458384	-0.0689291	0.547241	-0.0200028	-0.455261
11264	Lj3g0004233.1	DCAR_017164	TRINITY_DN43255_c0_g1_i1.p1	0.0174321	0.0134286	-0.66937	-0.187093	-0.593617	-0.991206
10973	Lj2g0004417.1	DCAR_030982	TRINITY_DN18893_c0_g2_i1.p1	0.565581	0.628259	-0.310265	0.42504	0.0310409	-0.579893
9640	Lj4g0022178.1	DCAR_025686	TRINITY_DN187_c0_g1_i4.p1	-0.0202905	0.0204558	-0.945007	-0.0410011	-0.479458	-0.958398
9070	Lj6g0015925.1	DCAR_001706	TRINITY_DN87426_c0_g1_i1.p1	0.310651	0.579236	-1.25322	0.236592	-0.191116	-1.43532
9617	Lj2g0007836.1	DCAR_023726	TRINITY_DN5009_c0_g3_i2.p1	-0.152735	0.159464	-0.914645	-0.108112	-0.351949	-0.95757
10266	Lj3g0008067.1	DCAR_006141	TRINITY_DN4034_c2_g1_i1.p1	-0.104072	0.625976	-0.956349	0.107813	-0.509484	-0.920511
9427	Lj6g0022426.1	DCAR_003416	TRINITY_DN31702_c0_g1_i1.p1	-0.0578812	1.1526	-1.08845	0.172249	-0.981288	-1.16586
11807	Lj1g0008506.1	DCAR_013067	TRINITY_DN6342_c0_g1_i1.p1	-0.201557	0.530378	-0.741804	-0.158815	-0.821283	-0.801031
10316	Lj1g0010225.1	DCAR_006031	TRINITY_DN25985_c1_g1_i2.p1	-0.0621936	1.53159	-0.343628	0.200572	-0.533775	-0.833023
11026	Lj3g0020045.1	DCAR_029550	TRINITY_DN16934_c0_g1_i2.p1	-0.144985	0.501725	-0.531297	-0.555618	-0.420921	-0.708039
11828	Lj4g0026868.1	DCAR_000350	TRINITY_DN354_c0_g1_i1.p1	0.0759957	1.46672	-1.00048	0.567888	0.270757	-0.129202
10094	Lj6g0014033.1	DCAR_027129	TRINITY_DN13099_c0_g1_i1.p1	0.639533	0.937275	-0.430965	0.118141	0.571205	0.206413
11683	Lj3g0016801.1	DCAR_013080	TRINITY_DN1946_c1_g1_i10.p1	0.880586	0.267351	-1.29286	0.323933	-0.132739	0.0891172
10469	Lj6g0002033.1	DCAR_006371	TRINITY_DN638_c3_g1_i1.p1	0.0567826	-0.0994901	-1.11197	0.160836	-0.208009	-0.368671
11983	Lj3g0015485.1	DCAR_022919	TRINITY_DN28575_c0_g2_i1.p1	0.0264572	-0.201643	-2.19104	0.15731	0.290579	-0.180054
10792	Lj1g0000026.1	DCAR_009868	TRINITY_DN21006_c0_g1_i1.p1	0.30997	1.03889	-0.992142	0.992116	1.2148	0.830629
11133	LjContig00238g0007789.1	DCAR_018164	TRINITY_DN9305_c0_g2_i1.p1	-0.595796	0.900106	-2.19596	1.06486	0.158113	0.0808106
10420	Lj2g0016955.1	DCAR_008292	TRINITY_DN1991_c0_g2_i2.p1	-1.00057	0.464954	-1.10235	0.68492	0.210697	-0.115297
10563	Lj4g0002441.1	DCAR_011597	TRINITY_DN33735_c0_g1_i1.p1	-0.66218	1.07333	-1.21346	1.86922	1.439	0.0892959
11723	Lj4g0001453.1	DCAR_015154	TRINITY_DN7102_c0_g2_i1.p1	-0.505092	0.00137988	-1.50533	1.29399	1.05194	0.200673
10241	Lj4g0005410.1	DCAR_005042	TRINITY_DN13364_c0_g1_i2.p1	-0.415889	-0.033916	-1.90064	1.68539	0.844149	-0.0108172
9912	Lj6g0011884.1	DCAR_027142	TRINITY_DN2179_c0_g1_i1.p1	-0.870686	0.309306	-2.47943	2.36274	0.897389	0.604313
9101	Lj6g0023724.1	DCAR_004023	TRINITY_DN21673_c0_g2_i3.p1	-1.06709	0.353521	-1.70732	1.4357	0.691158	0.659117
11001	Lj3g0025270.1	DCAR_029009	TRINITY_DN4033_c0_g1_i1.p1	-1.20089	-0.473166	-2.18687	1.32146	0.963179	0.51203
10681	Lj4g0009732.1	DCAR_010967	TRINITY_DN34304_c0_g1_i1.p1	-0.577656	0.0764339	-0.60147	0.512382	0.697637	0.562972
9731	Lj2g0003037.1	DCAR_025709	TRINITY_DN18368_c0_g1_i1.p1	-2.59208	0.229233	-2.01308	1.48506	2.48394	0.384248
12076	Lj1g0011159.1	DCAR_020335	TRINITY_DN899_c0_g1_i7.p1	-0.338314	0.292803	-0.808297	0.726628	1.63396	0.726543
11531	Lj1g0021096.1	DCAR_012868	TRINITY_DN80803_c0_g1_i1.p1	0.182987	0.743753	0.0126488	0.795466	1.78019	0.406211
11146	LjContig00357g0008917.1	DCAR_019006	TRINITY_DN71859_c0_g1_i1.p1	-0.163381	0.225406	-0.664635	0.431917	1.30174	-0.581028
11383	Lj1g0024594.1	DCAR_018625	TRINITY_DN8616_c0_g1_i1.p1	-0.67458	1.51286	-1.37974	0.626894	1.67604	-1.13898
10602	Lj2g0023428.1	DCAR_011383	TRINITY_DN4459_c0_g1_i6.p1	-0.0846358	0.368048	-0.308995	0.394432	0.641112	-1.13823
11738	Lj2g0023606.1	DCAR_014042	TRINITY_DN76264_c0_g1_i1.p1	-0.0240733	0.475228	-0.981207	0.50569	1.81015	-2.4859
11453	Lj5g0028001.1	DCAR_018138	TRINITY_DN6305_c2_g1_i1.p1	0.995672	0.774069	-0.467126	1.03753	1.17427	-1.42547
12112	Lj5g0010223.1	DCAR_020758	TRINITY_DN92706_c0_g1_i1.p1	0.046945	-0.289139	-0.858991	-0.150151	-0.37407	-1.30356
9787	Lj6g0007367.1	DCAR_024409	TRINITY_DN8628_c0_g1_i3.p1	-0.10862	-0.205686	-0.753193	-0.113969	-0.304235	-0.865626
9478	Lj4g0008184.2	DCAR_001874	TRINITY_DN27715_c2_g1_i2.p1	0.249046	0.187028	-0.811971	1.26455	0.0261815	-1.57634
11285	Lj1g0005192.2	DCAR_016868	TRINITY_DN990_c1_g1_i1.p1	-0.0805064	-0.158428	-0.0906467	0.228188	-0.160581	-1.04312
10220	LjContig00312_ERROPOS870357g0000452.1	DCAR_006487	TRINITY_DN75610_c0_g1_i1.p1	0.0224956	0.428651	0.390248	1.12858	0.209257	-1.01935
10639	Lj1g0008622.1	DCAR_011143	TRINITY_DN7605_c1_g1_i1.p1	-0.0783816	0.632263	0.670354	1.53933	0.160718	-0.265511
11218	Lj5g0002340.1	DCAR_017517	TRINITY_DN15062_c0_g2_i10.p2	-1.88004	-1.15186	-0.711458	1.42752	-0.147132	-0.63806
11839	Lj5g0004161.1	DCAR_020837	TRINITY_DN8548_c0_g1_i1.p1	-0.272239	-0.365813	-0.686038	1.53845	-0.0301823	-0.134009
10768	LjContig00357g0015591.1	DCAR_011890	TRINITY_DN47177_c0_g3_i1.p1	-0.210607	-0.357624	-1.6439	2.46772	0.732093	-0.088127
10665	Lj2g0018660.1	DCAR_012029	TRINITY_DN37654_c0_g1_i1.p1	0.0625578	0.0498464	-0.52599	1.37159	0.241677	0.35782
9514	Lj4g0014830.1	DCAR_023283	TRINITY_DN1303_c1_g1_i9.p1	-0.482319	-0.703841	-1.51548	1.20201	-0.233808	0.108835
9711	Lj2g0004267.1	DCAR_025860	TRINITY_DN5794_c0_g1_i1.p1	0.0615987	-0.425007	-2.16703	1.52885	0.0610098	0.148272
11608	Lj2g0008696.1	DCAR_014523	TRINITY_DN1782_c0_g3_i1.p1	0.178566	-0.278521	-1.1819	0.785913	-0.138694	0.0794411
11366	Lj1g0000734.1	DCAR_019308	TRINITY_DN4473_c0_g1_i4.p1	0.431209	0.243295	-0.922883	1.67437	0.230317	0.309635
9332	Lj3g0015754.1	DCAR_002843	TRINITY_DN12390_c0_g1_i1.p1	-0.0697336	-0.10637	-2.1821	1.65199	-0.378151	-0.0529024
10399	LjContig00155g0021625.1	DCAR_005889	TRINITY_DN18670_c0_g1_i10.p1	-0.339612	0.0776878	-3.28455	3.00604	0.43566	0.435622
9054	Lj1g0009939.1	DCAR_001379	TRINITY_DN26645_c0_g1_i1.p1	-0.024842	-0.047532	-1.70685	1.39206	0.177657	-0.23367
11898	Lj2g0010288.1	DCAR_021466	TRINITY_DN12139_c0_g1_i10.p1	0.50717	0.310736	-1.07133	1.68916	0.532941	0.0926845
10451	Lj1g0010129.1	DCAR_007496	TRINITY_DN37491_c0_g1_i1.p1	-0.14569	-0.208986	-1.71823	0.753886	0.0166527	-0.637797
10213	Lj3g0025221.2	DCAR_006106	TRINITY_DN3384_c0_g1_i1.p1	0.153315	0.368431	-1.39411	1.19746	-0.05113	-0.0591472
10828	Lj3g0003756.1	DCAR_008703	TRINITY_DN48148_c0_g1_i1.p1	0.401184	-0.0285011	-1.093	1.40285	-0.356713	-0.0212237
11950	Lj1g0014703.1	DCAR_021226	TRINITY_DN14962_c0_g1_i4.p1	-0.0382564	-0.176108	-1.06681	0.771712	-0.592322	-0.144735
11691	Lj3g0007605.1	DCAR_013112	TRINITY_DN25491_c0_g1_i2.p1	0.15599	0.240234	-0.709496	1.33342	-0.352596	0.0346961
10608	Lj1g0006126.1	DCAR_011313	TRINITY_DN5455_c1_g2_i1.p1	0.187582	0.107532	-1.22539	1.89041	-0.597959	-0.326587
9591	Lj4g0023455.1	DCAR_025700	TRINITY_DN21173_c0_g3_i5.p1	-0.152919	0.447812	-1.1223	1.47388	-0.131636	-0.350892
10962	Lj4g0011521.1	DCAR_031046	TRINITY_DN5635_c0_g2_i1.p1	-0.142153	0.127978	-0.719424	1.08258	0.00231297	-0.0754625
11172	Lj3g0005841.1	DCAR_017613	TRINITY_DN29988_c0_g1_i1.p1	-0.173736	0.0276638	-0.791116	1.07062	-0.132913	-0.32154
9109	Lj6g0011881.1	DCAR_003731	TRINITY_DN9229_c0_g1_i1.p1	0.159734	0.193878	-0.492851	1.29866	0.0181714	-0.0517752
9910	Lj4g0014568.1	DCAR_026439	TRINITY_DN1551_c0_g1_i2.p1	0.219098	0.270746	-0.263157	1.2709	0.018769	-0.03732
11779	Lj1g0015597.1	DCAR_014013	TRINITY_DN6284_c0_g1_i1.p1	0.148757	0.163434	-0.451104	1.29772	-0.246351	-0.238033
11222	Lj1g0010031.1	DCAR_016722	TRINITY_DN87134_c0_g1_i1.p1	-0.114376	0.11139	-0.664588	1.31381	-0.597181	-0.46647
9172	Lj5g0005979.1	DCAR_001193	TRINITY_DN99_c1_g2_i1.p1	-0.00398072	0.000132553	-0.384311	1.31201	-0.357509	-0.175984
10149	Lj4g0026828.1	DCAR_006522	TRINITY_DN25997_c0_g1_i5.p1	-0.0540659	-0.380255	-0.445816	1.01641	-0.384665	-0.744193
11228	Lj5g0012838.1	DCAR_016876	TRINITY_DN6171_c0_g1_i1.p1	0.454711	0.0404143	-0.294741	2.02724	0.0386469	-0.160117
9239	Lj6g0021953.1	DCAR_004069	TRINITY_DN11914_c0_g1_i3.p1	0.478955	0.0726182	-0.259799	1.30983	-0.0405027	0.0526852
11720	Lj4g0004865.1	DCAR_014827	TRINITY_DN30621_c0_g1_i1.p1	0.336735	0.0723706	-0.401151	1.27295	-0.0583743	-0.121341
9818	LjContig00389g0007799.1	DCAR_024617	TRINITY_DN20767_c0_g1_i2.p1	0.25508	0.0882917	-0.453411	1.11769	-0.0813632	-0.192992
9957	Lj4g0021447.1	DCAR_027717	TRINITY_DN37562_c0_g1_i11.p1	0.45251	0.019345	-0.488967	1.35195	0.116226	-0.430206
9728	Lj4g0003862.1	DCAR_025375	TRINITY_DN12378_c0_g1_i2.p1	0.430891	-0.246154	-0.456764	1.17725	0.0825457	-0.333943
10193	Lj3g0008911.1	DCAR_006947	TRINITY_DN326_c1_g2_i2.p1	0.502058	-0.0675719	-0.823062	1.64735	0.369049	-0.294476
11767	Lj4g0018809.1	DCAR_014705	TRINITY_DN31903_c0_g1_i1.p1	0.343657	-0.262144	-2.62425	3.08342	-0.407657	-0.926725
10112	Lj3g0019316.1	DCAR_031545	TRINITY_DN8747_c0_g1_i1.p1	0.221214	-0.0138711	-0.58466	1.39676	0.117623	-0.167743
10183	Lj2g0007835.1	DCAR_007149	TRINITY_DN16812_c0_g1_i2.p1	0.166363	-0.0141896	-0.758168	1.57109	0.213777	-0.500371
11565	Lj3g0021850.1	DCAR_014573	TRINITY_DN5266_c0_g4_i1.p1	0.170748	0.0972087	-0.677298	1.49712	0.03702	-0.376644
9381	Lj4g0017916.1	DCAR_004209	TRINITY_DN13583_c0_g1_i3.p1	0.256702	0.201865	-0.284597	1.11734	0.0825205	-0.358681
10970	Lj5g0017221.1	DCAR_030351	TRINITY_DN4326_c0_g1_i4.p1	0.208495	0.290785	-0.33682	1.10126	0.240856	-0.27643
10688	Lj5g0025284.1	DCAR_010649	TRINITY_DN5201_c0_g2_i1.p1	-0.306818	0.218856	-1.15298	1.54064	0.276175	-0.761613
9840	Lj2g0026499.1	DCAR_024785	TRINITY_DN13759_c0_g2_i3.p1	-0.641941	0.0738783	-1.10423	2.08263	0.780175	-0.759074
12111	Lj6g0026577.1	DCAR_020444	TRINITY_DN13885_c0_g1_i1.p1	0.0378071	0.051243	-0.768556	1.43927	0.724527	-0.856883
10806	Lj1g0016081.1	DCAR_009526	TRINITY_DN25059_c0_g1_i1.p1	-0.3433	0.0620044	-0.537808	2.06954	0.385328	-1.1792
9076	LjContig00312_ERROPOS870357g0024334.1	DCAR_004644	TRINITY_DN21239_c0_g1_i1.p1	-0.437989	0.479546	-0.334323	2.03369	0.658638	-0.760416
11174	Lj1g0011046.1	DCAR_017382	TRINITY_DN14452_c0_g1_i2.p1	-0.508655	0.688326	-0.349524	1.27496	0.480385	-0.651224
11243	Lj1g0012469.1	DCAR_017648	TRINITY_DN8466_c0_g1_i2.p1	-0.789318	1.04107	-0.529267	2.05933	0.771267	-0.836867
10012	Lj2g0007205.1	DCAR_026906	TRINITY_DN41143_c0_g1_i4.p1	-0.612023	0.495312	-0.830461	1.29254	0.406341	-0.714629
11769	Lj3g0000287.1	DCAR_013088	TRINITY_DN98116_c0_g1_i1.p1	-0.925891	0.895079	-1.48943	1.0744	0.226249	-1.24397
11709	Lj1g0010162.1	DCAR_014114	TRINITY_DN9779_c0_g3_i1.p1	-0.483306	1.36032	-0.898242	1.66849	-0.305137	-1.13556
11605	Lj3g0028176.1	DCAR_013013	TRINITY_DN25519_c0_g1_i1.p1	-0.0359934	0.773414	-0.336056	1.00982	0.0203934	-0.558147
9050	Lj1g0013558.1	DCAR_003123	TRINITY_DN34175_c0_g1_i1.p1	-0.132602	0.751007	-0.91046	1.37233	-0.0466456	-1.32229
10079	Lj5g0012012.1	DCAR_028154	TRINITY_DN81637_c0_g1_i1.p1	-0.0118589	0.689422	-0.927379	1.23375	-0.329576	-1.03888
9724	Lj3g0023008.1	DCAR_025061	TRINITY_DN4439_c0_g1_i5.p1	-0.356171	0.348683	-0.613087	1.23595	-0.248922	-0.650548
9213	LjContig00312_ERROPOS870357g0012201.1	DCAR_000606	TRINITY_DN18404_c0_g3_i1.p1	-0.150989	0.636891	-0.523425	1.28886	-0.0115552	-0.211563
11627	Lj3g0017306.1	DCAR_015978	TRINITY_DN9195_c0_g1_i1.p1	-0.469912	0.74087	-0.812977	1.8146	0.152566	-0.0448804
11702	Lj5g0007983.1	DCAR_014975	TRINITY_DN7396_c0_g1_i2.p1	-0.698376	0.704973	-0.917609	2.17494	-0.282953	-0.301527
11912	Lj2g0006613.1	DCAR_023236	TRINITY_DN5230_c0_g1_i10.p1	-0.684691	0.602921	-0.748041	1.36581	-0.300765	-0.127881
10235	Lj5g0011693.1	DCAR_006381	TRINITY_DN4450_c1_g1_i1.p1	-1.17272	0.8082	-1.2843	1.32863	-0.696286	-0.0514175
9972	LjContig00141g0000493.1	DCAR_027598	TRINITY_DN75972_c0_g1_i1.p1	-1.99205	1.88278	-2.28737	2.72547	-0.688989	0.282709
9038	Lj1g0026013.1	DCAR_000802	TRINITY_DN3994_c0_g1_i2.p1	-1.49007	0.985357	-2.79476	1.96796	-0.828919	-0.19032
9960	Lj2g0011815.1	DCAR_028361	TRINITY_DN15293_c0_g3_i1.p1	-1.33992	0.924028	-2.54568	1.57707	-1.30039	-0.237408
10605	Lj1g0002285.1	DCAR_009155	TRINITY_DN92172_c0_g1_i1.p1	-2.86954	2.22247	-4.52757	4.07364	-3.7996	-1.22002
9305	Lj3g0000727.1	DCAR_004765	TRINITY_DN26432_c0_g1_i1.p1	-0.631816	0.740878	-0.994006	1.42597	-0.765897	-0.160284
10658	LjContig00408g0013541.1	DCAR_009792	TRINITY_DN61299_c3_g1_i1.p1	-0.277609	0.587612	-1.122	1.07573	-0.492964	-0.370549
11345	Lj6g0011770.1	DCAR_017986	TRINITY_DN45082_c0_g2_i1.p1	-0.438774	0.577095	-1.46579	1.2711	-0.506922	-0.601056
9743	Lj2g0002878.1	DCAR_024506	TRINITY_DN100268_c0_g1_i1.p1	-0.0677435	0.819504	-1.60731	1.48548	-0.330265	-0.220487
9602	Lj1g0014163.1	DCAR_025223	TRINITY_DN15608_c0_g1_i4.p1	-0.359921	1.61729	-1.57574	1.98314	-0.0990385	-0.209077
11071	Lj4g0010957.1	DCAR_030612	TRINITY_DN4123_c0_g1_i9.p1	-3.47291	2.19776	-5.23631	3.3467	-2.12544	-2.30377
10120	LjContig00315g0001212.1	DCAR_032442	TRINITY_DN16028_c0_g5_i1.p1	-1.24729	1.7712	-1.16902	1.11485	-0.718941	-0.510594
9150	Lj1g0018854.1	DCAR_000692	TRINITY_DN17601_c0_g1_i1.p1	-1.03778	0.968768	-1.20016	0.731532	-0.635746	-0.119275
11795	LjContig00141g0019465.1	DCAR_014145	TRINITY_DN8188_c0_g1_i4.p1	-1.03273	1.00269	-0.976979	0.577698	-0.438579	-0.0714396
9377	Lj3g0018191.1	DCAR_003157	TRINITY_DN8883_c1_g1_i2.p1	-2.49391	2.30733	-2.18883	1.1475	-1.24663	0.119186
11464	Lj2g0023842.1	DCAR_017300	TRINITY_DN9787_c0_g2_i2.p1	-1.77251	1.11717	-1.18399	0.895858	-0.76027	-0.169176
9512	Lj3g0003218.1	DCAR_000390	TRINITY_DN13868_c0_g1_i9.p1	-1.48173	1.13253	-1.01121	0.686149	-1.16676	-0.255517
9232	Lj2g0027017.1	DCAR_001729	TRINITY_DN5937_c0_g1_i2.p1	-0.618531	0.467793	-0.282052	0.767271	-0.73173	-0.298195
11183	Lj6g0003316.1	DCAR_018979	TRINITY_DN20800_c0_g2_i1.p1	-0.263895	1.27863	0.107779	0.982718	-0.62574	0.248506
11713	Lj1g0023012.1	DCAR_014440	TRINITY_DN4459_c0_g3_i1.p1	-1.26585	1.25426	-0.147426	0.674084	-0.901578	-0.119318
10751	Lj6g0004066.1	DCAR_011926	TRINITY_DN30587_c0_g1_i1.p1	-1.52756	1.20984	-0.24503	0.604771	-2.16915	-0.156758
10949	Lj2g0010208.1	DCAR_030139	TRINITY_DN6223_c0_g1_i1.p1	-1.11727	0.864079	-0.119157	0.151589	-1.56892	0.0195108
10619	Lj2g0017775.1	DCAR_011207	TRINITY_DN5788_c2_g2_i3.p1	-1.74037	1.13237	0.0568734	1.08436	-1.49429	0.96116
10379	Lj5g0001195.1	DCAR_006614	TRINITY_DN29449_c0_g1_i1.p1	-1.14337	0.876842	-0.885839	1.38947	-1.62328	-0.0468413
10478	Lj1g0027338.1	DCAR_005522	TRINITY_DN13480_c0_g3_i1.p1	-0.675524	0.75089	-0.566155	1.41585	-1.18911	0.28723
12075	Lj1g0018042.1	DCAR_021529	TRINITY_DN93468_c0_g1_i1.p1	-0.52093	0.290791	-0.433938	0.592214	-1.02985	0.130133
10571	Lj5g0025935.1	DCAR_009657	TRINITY_DN4626_c0_g1_i13.p1	-0.290945	1.00477	-0.594554	0.621511	-1.51001	0.177876
12099	Lj1g0016526.1	DCAR_022134	TRINITY_DN14800_c0_g1_i1.p1	-0.137406	0.968995	-1.11922	0.87037	-1.5097	0.447191
9398	Lj6g0014723.1	DCAR_002418	TRINITY_DN17728_c0_g1_i2.p1	-0.231138	-0.0492981	-1.37316	0.771954	-0.997212	-0.182847
11085	Lj5g0010985.1	DCAR_030184	TRINITY_DN19644_c0_g1_i12.p1	-0.120459	0.232073	-1.15446	1.31101	-1.05604	0.330689
9843	Lj3g0004843.1	DCAR_023931	TRINITY_DN10738_c0_g1_i2.p1	0.203226	0.431761	-1.12437	2.07424	-1.21549	1.10442
11813	Lj3g0011092.1	DCAR_012979	TRINITY_DN23326_c0_g1_i2.p1	-0.108772	-0.374606	-1.26216	1.30526	-1.28051	0.165416
9638	Lj2g0005581.1	DCAR_025792	TRINITY_DN18984_c0_g2_i4.p1	0.618267	0.161236	-0.622359	1.28086	-0.666023	0.495644
11377	Lj3g0020764.1	DCAR_019631	TRINITY_DN20919_c0_g1_i1.p1	0.121224	0.128005	-1.16487	1.07512	-0.590237	0.890224
11617	Lj2g0027972.1	DCAR_014305	TRINITY_DN12453_c1_g1_i1.p1	-0.572695	0.12759	-1.00206	0.825222	-0.284857	0.216732
11167	Lj4g0023285.1	DCAR_017807	TRINITY_DN21071_c0_g1_i2.p1	-1.70745	1.83401	-4.12001	3.23476	0.101995	2.28311
9440	Lj1g0022510.1	DCAR_002926	TRINITY_DN4776_c1_g1_i1.p1	-0.291147	0.397641	-0.598262	1.61066	0.474766	2.29211
11335	Lj1g0020861.1	DCAR_018365	TRINITY_DN19699_c0_g1_i4.p1	-0.412733	-0.0752666	-0.195085	0.185636	-0.64675	1.57736
9720	Lj5g0020104.1	DCAR_023647	TRINITY_DN44808_c0_g2_i1.p1	0.426337	0.781769	0.0676332	0.0887743	-0.164223	1.20232
11640	Lj1g0020917.1	DCAR_014530	TRINITY_DN21967_c0_g1_i1.p1	0.249763	-0.962828	0.090152	-0.506522	-1.22958	1.05692
9798	Lj3g0003623.1	DCAR_024995	TRINITY_DN34392_c0_g1_i5.p1	0.259388	-1.18123	0.241112	-0.141667	-1.47937	0.575105
9242	Lj6g0009448.1	DCAR_003747	TRINITY_DN22879_c0_g1_i1.p1	0.521778	-0.976702	-0.102508	0.0444713	-1.16149	0.470633
9583	Lj3g0006036.2	DCAR_031524	TRINITY_DN22903_c0_g1_i1.p1	0.695003	-0.57349	-0.212157	-0.156286	-1.34582	0.270789
11323	Lj5g0019060.1	DCAR_018196	TRINITY_DN3491_c0_g1_i1.p1	0.650436	-1.00382	0.163821	-0.601853	-2.47082	0.825856
10961	Lj3g0019268.1	DCAR_029004	TRINITY_DN5038_c0_g2_i1.p1	0.166055	-0.290311	-0.230884	-0.094698	-1.18965	0.424885
10597	Lj3g0005173.1	DCAR_011877	TRINITY_DN6972_c0_g1_i1.p1	-0.315532	-0.527575	-0.302931	0.0733476	-1.22286	-0.0390885
10228	Lj3g0011478.1	DCAR_006594	TRINITY_DN17783_c0_g4_i1.p1	0.323609	-0.278766	-0.511174	0.310879	-1.16117	-0.425256
10162	Lj6g0003111.1	DCAR_006672	TRINITY_DN15852_c0_g1_i1.p1	0.46093	-0.436074	-0.575146	0.8103	-1.19969	-0.173398
10894	LjContig00310g0024901.1	DCAR_009795	TRINITY_DN13144_c1_g1_i1.p1	0.836535	-0.29321	-1.49431	1.37007	-1.0521	0.175457
10229	Lj6g0016611.1	DCAR_007400	TRINITY_DN13659_c0_g1_i3.p1	-0.0147456	-0.150456	-1.62236	1.0762	-1.80612	-0.60878
11244	Lj1g0000017.1	DCAR_018305	TRINITY_DN10398_c0_g1_i1.p1	0.4963	0.154831	-0.492745	1.16601	-0.454091	-0.114567
9548	Lj4g0011384.1	DCAR_025722	TRINITY_DN43765_c0_g1_i1.p1	0.629107	0.538599	-2.17989	2.28412	-1.14064	-1.07278
11658	Lj1g0000395.1	DCAR_014967	TRINITY_DN16042_c0_g1_i1.p1	0.295588	0.352301	-1.21956	0.86142	-0.479402	-0.607461
10559	Lj3g0001526.1	DCAR_010376	TRINITY_DN15903_c1_g1_i7.p1	0.489933	0.193157	-0.782986	0.33934	-0.556431	-0.724375
9621	Lj6g0005851.1	DCAR_024985	TRINITY_DN26050_c0_g2_i1.p1	0.311263	0.0786686	-0.386236	0.488034	-0.614125	-0.616167
9811	Lj3g0002112.1	DCAR_025576	TRINITY_DN24026_c0_g1_i1.p1	0.730851	0.869266	-0.386493	1.05738	-0.510659	-0.760948
11728	Lj3g0007327.1	DCAR_015633	TRINITY_DN75656_c0_g1_i1.p1	0.173901	0.772409	-0.662617	0.552081	-0.830568	-0.631202
11151	Lj1g0028082.1	DCAR_018821	TRINITY_DN87272_c0_g1_i1.p1	0.141791	0.805915	-1.0642	1.02135	-0.92564	-0.547829
11436	Lj6g0018174.1	DCAR_019410	TRINITY_DN9871_c0_g2_i7.p2	0.361352	0.591767	-0.836348	0.726972	-0.672104	-0.51036
10397	Lj3g0010236.1	DCAR_008613	TRINITY_DN16040_c0_g1_i1.p1	0.19	0.394932	-0.959441	0.274515	-0.64078	-0.466045
11413	Lj1g0003774.1	DCAR_016796	TRINITY_DN2729_c1_g1_i1.p1	0.0359493	0.510636	-0.931443	1.02516	-0.635733	-0.647495
9947	Lj4g0027082.1	DCAR_027141	TRINITY_DN9366_c0_g1_i1.p1	-0.067526	0.539577	-0.999924	0.986795	-0.725888	-0.633908
10598	Lj6g0026167.1	DCAR_012579	TRINITY_DN8423_c0_g1_i1.p1	-0.0513207	0.964975	-0.872251	1.02483	-0.72617	-0.28029
10549	LjContig00357g0026830.1	DCAR_011786	TRINITY_DN86752_c0_g1_i1.p1	0.170649	0.840044	-1.47364	1.35158	-1.2242	-0.162814
10105	Lj4g0019020.1	DCAR_028540	TRINITY_DN39884_c0_g1_i2.p1	-0.0757507	0.44468	-0.734598	0.818184	-1.02805	-0.153842
12184	Lj1g0006493.1	DCAR_021962	TRINITY_DN18599_c0_g1_i4.p1	-0.155391	0.225374	-0.198414	0.403068	-0.767123	-0.311441
11134	Lj1g0028226.1	DCAR_017386	TRINITY_DN97471_c0_g1_i1.p1	-0.0254251	0.595835	0.0826073	0.73558	-0.985282	-0.361642
9247	Lj1g0015234.1	DCAR_002987	TRINITY_DN11397_c0_g2_i1.p1	-0.080964	0.761331	-0.386079	0.795134	-2.23037	-0.32382
9762	Lj2g0005249.1	DCAR_025775	TRINITY_DN40177_c0_g1_i1.p1	-0.352979	0.392603	0.133329	-0.115582	-1.56962	-0.525178
9096	Lj1g0027207.1	DCAR_003597	TRINITY_DN65857_c0_g1_i1.p1	0.37103	0.857757	0.249543	0.373178	-0.744934	0.500454
10324	Lj2g0015394.1	DCAR_008258	TRINITY_DN41416_c0_g1_i1.p1	0.575833	1.02816	0.0474936	0.439648	-0.458829	0.20263
12168	Lj3g0001567.1	DCAR_022403	TRINITY_DN20129_c0_g1_i1.p1	0.246604	0.890689	-0.035454	0.368975	-0.480423	-0.121906
11537	Lj2g0000527.1	DCAR_013978	TRINITY_DN8315_c0_g2_i1.p1	0.440069	0.737898	0.0123618	0.455051	-0.647576	-0.464052
11178	Lj6g0008869.1	DCAR_016650	TRINITY_DN18790_c0_g1_i3.p1	0.26739	0.286114	-0.304029	0.00755898	-0.66241	-0.467284
10104	Lj6g0010333.1	DCAR_028574	TRINITY_DN3064_c1_g1_i1.p1	0.470661	0.617779	-0.299977	0.241017	-0.652186	0.152201
11764	Lj2g0012885.1	DCAR_013475	TRINITY_DN75389_c0_g1_i1.p1	0.859196	0.590033	-0.13747	0.301376	-0.167924	0.210561
11396	Lj2g0012173.1	DCAR_016562	TRINITY_DN93760_c0_g1_i1.p1	-0.0892024	-0.388982	-0.981108	-1.57883	-1.36336	-0.809186
9670	Lj4g0020355.1	DCAR_024749	TRINITY_DN27593_c0_g2_i1.p1	0.546582	0.443548	0.236657	-0.0132756	-0.399833	0.0501663
10908	Lj4g0016816.1	DCAR_010078	TRINITY_DN28251_c0_g1_i1.p1	0.17861	-0.0462749	-0.606424	-1.22031	-1.79056	-0.309792
10782	Lj3g0016277.1	DCAR_012645	TRINITY_DN1474_c0_g1_i24.p1	0.862109	0.820805	0.144018	0.0740647	-1.17938	0.596915
11520	Lj5g0028013.1	DCAR_012755	TRINITY_DN92707_c0_g1_i1.p1	1.45898	0.0770597	-0.174611	-0.356103	-1.49863	0.444027
9526	Lj4g0023607.1	DCAR_026171	TRINITY_DN5010_c0_g2_i5.p1	1.10133	-0.0689168	-0.0226489	-0.00817278	-0.820776	-0.123503
10580	LjContig00141g0007111.1	DCAR_011654	TRINITY_DN2608_c3_g1_i2.p1	0.697731	-0.0943942	-0.179672	-0.249258	-0.676016	-0.935443
10679	Lj5g0025040.1	DCAR_011405	TRINITY_DN76159_c0_g1_i1.p1	0.385085	0.201215	-0.432783	-0.304667	-0.457474	-0.810135
11489	Lj6g0027177.1	DCAR_015666	TRINITY_DN557_c0_g1_i1.p1	1.08903	0.047211	-0.193486	0.257616	-0.069085	-0.306778
9182	Lj4g0003814.1	DCAR_001700	TRINITY_DN5935_c0_g1_i8.p1	1.01951	-0.107294	-0.333407	0.279527	0.0245658	-0.236906
12219	Lj1g0015909.1	DCAR_021636	TRINITY_DN25545_c0_g1_i1.p1	1.54722	-0.946127	-0.542267	0.477175	-0.0286045	-0.638072
11426	Lj1g0020643.1	DCAR_017150	TRINITY_DN42578_c0_g1_i2.p1	1.32329	-0.7466	0.053686	0.567166	0.164867	-0.583867
10649	Lj5g0019598.1	DCAR_009495	TRINITY_DN6894_c0_g1_i4.p1	0.534493	-0.527865	0.053088	-0.0383089	-0.414335	-0.684091
11007	Lj4g0010420.1	DCAR_030319	TRINITY_DN11932_c1_g3_i3.p1	0.573984	-0.719116	-0.0369938	-0.268921	-1.32163	-0.956453
11054	Lj4g0008712.1	DCAR_030472	TRINITY_DN12479_c0_g1_i1.p1	1.23572	-1.92056	0.0907222	-0.586806	-2.40506	-0.0451118
10505	Lj3g0007444.1	DCAR_031423	TRINITY_DN69153_c0_g1_i1.p1	1.34945	-0.924511	0.0783463	0.451492	-1.47076	0.187585
9722	Lj4g0004022.1	DCAR_023777	TRINITY_DN15259_c0_g2_i2.p1	1.16179	-1.94831	-0.134584	0.477386	-1.50917	-0.00176056
9209	Lj4g0018055.1	DCAR_003863	TRINITY_DN7779_c0_g1_i1.p1	1.64267	-1.48182	-0.715171	0.441411	-0.938117	0.172537
9559	Lj2g0020081.1	DCAR_026262	TRINITY_DN10035_c0_g3_i1.p1	1.34314	-0.961915	-0.306058	0.383533	-0.581588	0.152756
11946	Lj4g0025905.1	DCAR_020111	TRINITY_DN23175_c0_g1_i2.p1	2.72343	-1.86877	-0.471323	0.48224	-0.687365	0.0349411
11096	Lj1g0021039.1	DCAR_029383	TRINITY_DN4715_c0_g2_i4.p1	1.5759	-3.00995	-0.705464	1.74899	0.00710636	-0.253803
9433	Lj6g0010645.1	DCAR_002520	TRINITY_DN5097_c0_g2_i1.p1	0.785053	-1.48403	-0.766783	1.5285	-1.04216	-0.29755
9603	Lj1g0002783.1	DCAR_025234	TRINITY_DN5105_c0_g1_i1.p1	1.61795	-0.236196	-0.270123	1.34598	-0.367399	-0.288471
10853	Lj6g0000005.1	DCAR_011942	TRINITY_DN16105_c0_g1_i1.p1	0.402382	-0.233254	-0.559208	0.615057	-0.471586	-0.678407
9317	Lj6g0021955.1	DCAR_002072	TRINITY_DN11694_c0_g1_i1.p1	0.373427	-0.482211	-1.5346	0.727288	-0.0926018	-1.04167
9394	Lj6g0006075.1	DCAR_003946	TRINITY_DN98548_c0_g1_i1.p1	1.14257	-0.121604	-2.55535	1.9662	-0.575697	-0.706531
11164	Lj2g0018757.1	DCAR_017758	TRINITY_DN3240_c0_g1_i1.p1	0.0225729	-0.619172	-1.63123	0.664104	-0.517829	-0.444976
10564	Lj6g0017597.1	DCAR_010098	TRINITY_DN2944_c3_g1_i1.p1	0.995217	-0.640256	-2.31664	1.74882	-0.49503	-0.173642
10294	Lj3g0003332.1	DCAR_006973	TRINITY_DN33212_c0_g1_i1.p1	0.657461	-0.787842	-2.06034	1.30402	-0.79076	-0.318561
10528	Lj1g0001358.1	DCAR_009140	TRINITY_DN10996_c0_g1_i2.p1	0.181283	-0.456826	-1.08122	0.679516	-0.480487	-0.228684
11619	Lj1g0027129.1	DCAR_016049	TRINITY_DN21088_c0_g1_i5.p1	-0.0628186	-1.51606	-2.21027	0.543846	-0.484946	0.182923
11297	Lj5g0004178.1	DCAR_017644	TRINITY_DN22091_c0_g1_i10.p1	0.699562	-0.197834	-0.323788	0.210686	0.550238	0.566171
9553	Lj4g0026381.1	DCAR_023509	TRINITY_DN88012_c0_g1_i1.p1	5.0434	-5.55723	-4.87516	3.62882	3.6211	0.423248
11587	Lj1g0026461.1	DCAR_013569	TRINITY_DN10452_c0_g2_i1.p1	0.173595	-0.761111	-0.555927	1.14557	1.34802	0.149465
11521	Lj1g0010963.2	DCAR_014846	TRINITY_DN9529_c0_g1_i1.p1	0.276175	-0.297041	-0.317018	0.931147	1.0482	0.695651
11504	Lj6g0007987.1	DCAR_012739	TRINITY_DN43610_c0_g1_i3.p1	-0.0712708	-0.369889	-0.257334	0.51023	0.585094	0.456461
11866	Lj3g0006940.1	DCAR_021296	TRINITY_DN29163_c0_g1_i1.p1	0.411961	-0.597358	0.269746	0.854878	0.826783	0.426664
10644	Lj4g0016092.1	DCAR_010829	TRINITY_DN80794_c0_g1_i1.p1	0.154296	-1.85998	0.0117769	0.206763	1.45015	0.113446
9793	Lj1g0003798.2	DCAR_025196	TRINITY_DN12571_c0_g1_i1.p1	-0.289053	-1.60979	0.219854	0.204517	0.40972	0.201986
9760	Lj4g0003716.1	DCAR_023800	TRINITY_DN830_c0_g3_i1.p1	0.0543895	-1.43007	0.18739	0.118544	0.152503	-0.645893
11724	Lj5g0022903.1	DCAR_013459	TRINITY_DN7359_c0_g1_i12.p1	0.293308	-1.64413	0.19883	0.151444	0.0964512	-0.432487
11880	LjContig00049g0013493.1	DCAR_023045	TRINITY_DN11920_c1_g1_i2.p1	0.119263	-2.12194	0.115825	-0.0639714	0.0839324	0.271874
12034	Lj3g0001588.1	DCAR_022090	TRINITY_DN14015_c0_g1_i2.p1	0.543858	-2.79424	-0.0296	-0.104483	-0.763211	0.328244
9363	Lj3g0012849.1	DCAR_001340	TRINITY_DN15086_c0_g1_i1.p1	9.37269	-8.61782	5.46781	0.136092	2.67234	0.815122
11995	Lj6g0020427.1	DCAR_021231	TRINITY_DN67136_c0_g1_i1.p1	11.058	-11.1157	5.98994	-1.06457	4.49331	1.55317
10993	Lj4g0004987.1	DCAR_029358	TRINITY_DN7309_c1_g1_i9.p1	2.70233	-2.54461	1.62616	-0.595103	1.01954	0.496402
9058	Lj4g0023923.1	DCAR_001385	TRINITY_DN34833_c0_g1_i3.p1	6.35753	-6.7724	4.7098	-1.20964	3.1824	1.48197
12010	Lj2g0018341.1	DCAR_021457	TRINITY_DN30795_c0_g1_i1.p1	8.16259	-9.11122	5.33533	-1.53922	4.51257	1.28324
10290	Lj5g0013899.1	DCAR_006391	TRINITY_DN20034_c0_g1_i2.p1	5.0477	-5.67466	2.32695	0.75626	3.81267	1.46824
10325	Lj4g0014046.1	DCAR_007451	TRINITY_DN15734_c0_g1_i9.p1	5.19201	-6.81666	2.01915	0.0855819	1.3405	1.47754
9765	Lj2g0002167.1	DCAR_024490	TRINITY_DN93455_c0_g1_i1.p1	1.69166	-2.05463	0.379328	0.178471	0.390855	0.21795
10557	Lj1g0027981.1	DCAR_011067	TRINITY_DN188_c3_g1_i1.p1	2.45996	-3.82408	-0.0229923	-0.100272	0.598405	-0.191227
9266	Lj4g0009698.1	DCAR_003533	TRINITY_DN6870_c0_g1_i3.p1	6.61847	-5.22842	1.342	-0.155398	2.88058	0.973045
12066	Lj6g0009736.1	DCAR_022603	TRINITY_DN21334_c0_g1_i5.p1	1.80978	-1.51087	0.372132	0.0176849	0.735932	0.419309
9667	Lj3g0014717.1	DCAR_024413	TRINITY_DN25253_c0_g3_i2.p1	1.84068	-1.53121	0.197745	0.0920828	0.823916	0.840964
11539	Lj1g0010711.1	DCAR_014381	TRINITY_DN17440_c0_g1_i1.p1	1.67886	-1.81937	0.498106	0.108973	1.62056	1.24152
11255	Lj6g0011241.1	DCAR_016319	TRINITY_DN1364_c1_g1_i2.p1	5.78775	-6.16067	-0.504282	1.22072	3.11373	1.20833
9405	Lj3g0009657.1	DCAR_003216	TRINITY_DN11300_c0_g1_i4.p1	1.83104	-2.52873	-0.300193	0.60977	0.651285	-0.0558355
10901	Lj3g0020383.1	DCAR_009656	TRINITY_DN522_c2_g1_i3.p1	1.48745	-1.90058	-0.414461	0.631207	0.715449	0.141328
12084	Lj1g0018415.1	DCAR_022958	TRINITY_DN3011_c0_g3_i1.p1	1.40234	-1.85197	-0.732352	0.480243	0.249529	0.387036
10934	Lj4g0021592.1	DCAR_031188	TRINITY_DN40887_c0_g1_i1.p1	2.04606	-2.41874	-1.31806	-0.478496	0.57375	-0.338136
9431	Lj4g0005193.1	DCAR_032178	TRINITY_DN19346_c0_g1_i2.p1	1.48943	-2.21266	-1.19061	-0.26676	-0.404732	-0.306654
11652	Lj4g0019802.1	DCAR_014877	TRINITY_DN4869_c0_g1_i1.p1	4.69426	-4.22507	-1.14171	1.08949	0.415372	0.208966
10394	Lj5g0020068.1	DCAR_006389	TRINITY_DN10332_c0_g1_i1.p1	1.86539	-1.6032	-0.131277	0.591337	-0.116716	0.376042
11951	Lj2g0013902.3	DCAR_021688	TRINITY_DN13469_c0_g1_i1.p1	9.62352	-9.98817	-1.49701	3.15905	-0.746802	-0.103086
11570	Lj2g0012128.1	DCAR_014608	TRINITY_DN5414_c0_g2_i1.p1	4.76837	-3.28839	-0.175926	1.85269	0.903323	-0.0175963
9221	Lj5g0003034.1	DCAR_003151	TRINITY_DN33485_c0_g1_i1.p1	1.85471	-1.4742	-0.126495	0.747566	0.351431	-0.218874
9234	Lj2g0014172.2	DCAR_000711	TRINITY_DN15372_c0_g1_i1.p2	1.15631	-0.589703	0.0483152	0.108037	0.109838	-0.153096
10615	Lj6g0022088.1	DCAR_008778	TRINITY_DN9040_c0_g1_i1.p1	1.45342	-0.802512	0.156809	0.0478708	0.0198148	0.0250807
10091	Lj3g0001076.1	DCAR_027427	TRINITY_DN15904_c0_g1_i4.p1	2.79204	-1.55225	-0.226731	0.0145151	-0.00149562	0.020141
9496	Lj1g0027084.1	DCAR_004559	TRINITY_DN4822_c0_g1_i3.p1	2.07962	-0.854053	0.214689	-0.110599	0.503021	-0.0494773
10777	Lj2g0014387.1	DCAR_011398	TRINITY_DN4427_c0_g1_i1.p1	1.14084	-0.779903	-0.0496316	-0.234275	0.1529	-0.0159204
9493	Lj1g0012375.3	DCAR_000805	TRINITY_DN16056_c0_g1_i1.p1	1.74636	-1.07077	0.226597	0.180902	0.296957	0.388447
9295	Lj1g0024454.1	DCAR_000687	TRINITY_DN16416_c0_g1_i1.p1	1.39497	-1.90147	0.0214677	-0.0926233	-0.167426	0.232508
9521	Lj1g0006530.1	DCAR_023985	TRINITY_DN5865_c0_g1_i4.p1	2.27578	-2.73316	-0.174905	-0.526658	-0.831558	0.239924
11986	Lj3g0019403.1	DCAR_022357	TRINITY_DN13971_c0_g1_i1.p1	3.29368	-3.004	-0.126927	-0.0153117	-0.920795	0.0353361
11571	Lj1g0013091.1	DCAR_015459	TRINITY_DN27715_c0_g1_i1.p1	2.06767	-2.17083	0.312509	-0.0417069	-0.344473	-0.0832814
10591	Lj5g0021688.1	DCAR_009172	TRINITY_DN45297_c0_g1_i1.p1	1.16014	-1.32879	0.49182	-0.0924005	-0.595424	-0.223532
11455	Lj3g0020174.1	DCAR_019408	TRINITY_DN15575_c0_g2_i1.p1	2.21742	-2.59844	0.542803	-0.697369	0.0126869	0.299887
11159	Lj3g0027939.3	DCAR_016277	TRINITY_DN9613_c0_g1_i5.p1	2.74578	-3.00775	1.42181	-1.49263	0.165167	0.446053
10954	Lj3g0019929.1	DCAR_029968	TRINITY_DN3730_c0_g1_i1.p1	1.43098	-1.78438	0.355447	-0.82644	-0.643436	0.24028
10514	Lj1g0027910.1	DCAR_009167	TRINITY_DN78255_c0_g1_i1.p2	1.44241	-1.57655	-0.370814	-1.33315	-0.789089	-0.0293738
9142	Lj4g0024429.1	DCAR_000693	TRINITY_DN456_c0_g2_i4.p1	0.728265	-0.58291	-0.0395845	-0.835489	0.308233	0.847493
12020	Lj3g0014992.1	DCAR_020435	TRINITY_DN9505_c0_g1_i12.p1	-0.00789514	-0.734117	0.127995	-0.0776999	0.602254	0.470074
12082	Lj2g0027402.1	DCAR_021495	TRINITY_DN28891_c0_g1_i2.p1	-0.0998477	-0.957383	-0.0832807	-0.60771	0.15475	-0.0877985
9200	Lj6g0000665.1	DCAR_001992	TRINITY_DN11941_c0_g2_i2.p1	0.21817	-0.69795	0.310973	-0.459646	0.761422	0.281876
12214	Lj1g0025829.1	DCAR_020372	TRINITY_DN3137_c4_g1_i1.p1	0.42847	-0.997279	0.904777	-0.405933	1.61244	0.387901
11742	Lj1g0017532.1	DCAR_012880	TRINITY_DN18164_c0_g2_i1.p1	0.498561	-0.607921	0.682839	-0.160727	1.20731	-0.036223
10300	Lj1g0008030.1	DCAR_005532	TRINITY_DN46960_c0_g1_i1.p1	4.11387	-4.70219	2.99533	-1.38494	5.05214	1.1647
11739	Lj1g0003251.1	DCAR_014413	TRINITY_DN72681_c0_g1_i1.p1	7.639	-7.38319	3.9789	-1.29498	5.71809	1.63518
11195	Lj1g0019697.1	DCAR_017004	TRINITY_DN30577_c0_g1_i1.p1	3.52887	-4.31748	3.46971	0.752605	5.66904	0.986461
12195	Lj3g0027090.1	DCAR_022896	TRINITY_DN32271_c0_g1_i1.p1	-0.038778	-2.13601	0.887432	-0.49347	0.661091	-0.447565
12101	Lj3g0016970.1	DCAR_022660	TRINITY_DN21715_c1_g1_i2.p1	3.25843	-3.79397	6.87335	0.247166	3.47736	1.30896
12109	Lj1g0003826.1	DCAR_021673	TRINITY_DN98076_c0_g1_i1.p1	1.63609	-2.34931	3.35861	-0.529781	2.87187	0.280863
11948	Lj6g0017082.1	DCAR_021453	TRINITY_DN57050_c0_g1_i2.p1	9.45922	-9.3765	10.6368	-2.50396	11.5762	1.12647
9571	Lj6g0008986.1	DCAR_023405	TRINITY_DN3246_c0_g1_i4.p1	0.380249	-1.24032	1.0698	-1.00777	0.65943	0.00618282
9790	Lj6g0001722.1	DCAR_023377	TRINITY_DN30369_c4_g1_i1.p1	0.121757	-0.378661	1.16071	-0.723764	1.01655	0.0632313
11836	Lj2g0020545.1	DCAR_021691	TRINITY_DN43926_c0_g1_i1.p1	-0.261802	-0.779352	2.36913	-1.64349	1.68199	-0.720299
9898	Lj1g0019953.1	DCAR_026505	TRINITY_DN16210_c2_g1_i1.p1	-0.256991	-0.989499	0.958471	-1.00758	0.977792	-0.725588
10457	Lj1g0015240.1	DCAR_005274	TRINITY_DN12931_c0_g2_i2.p1	-0.80918	-0.62339	1.97489	-1.01967	1.92632	-0.282176
10607	Lj6g0006663.1	DCAR_009797	TRINITY_DN326_c2_g2_i1.p1	-0.441623	-0.42893	0.834905	0.108178	1.00048	-0.0772545
9967	LjContig00357g0010556.1	DCAR_028588	TRINITY_DN46398_c0_g1_i1.p1	0.49112	-0.846502	2.61582	-0.0948525	4.62091	1.11992
11004	Lj1g0010524.1	DCAR_029663	TRINITY_DN101595_c0_g1_i1.p1	-0.777991	-0.928162	1.03479	-1.06963	2.26232	0.362615
9127	Lj1g0002290.1	DCAR_003587	TRINITY_DN19694_c0_g1_i2.p1	0.167032	-0.27887	0.752345	-0.567612	1.70946	0.603268
9726	Lj4g0018893.1	DCAR_026124	TRINITY_DN7132_c0_g1_i3.p1	0.100947	-0.375691	0.220263	-0.383729	1.19131	0.23283
9951	Lj4g0026000.1	DCAR_028657	TRINITY_DN8990_c0_g1_i2.p1	-0.228207	0.00329125	0.509836	-0.258043	1.95715	0.140862
10515	Lj4g0000177.1	DCAR_011474	TRINITY_DN15494_c0_g1_i1.p1	0.151403	0.345884	0.0442588	-0.404507	1.22742	0.105245
11816	Lj1g0017211.1	DCAR_013602	TRINITY_DN29179_c0_g1_i1.p1	0.126545	-0.516057	0.894533	-1.75719	1.94981	0.728159
10912	Lj1g0011101.1	DCAR_009223	TRINITY_DN97974_c0_g1_i1.p1	-0.830328	0.115503	1.02614	-1.32869	1.23161	0.86407
9073	Lj4g0012172.1	DCAR_001855	TRINITY_DN22649_c0_g3_i4.p1	-0.651879	-0.019805	0.154845	-0.267925	0.948751	0.550753
10003	Lj2g0024262.1	DCAR_026874	TRINITY_DN30440_c0_g1_i1.p1	-0.129674	-0.117874	0.311048	-0.281043	0.658225	0.356463
9040	Lj4g0016203.1	DCAR_001629	TRINITY_DN4604_c0_g1_i1.p1	-0.111923	-0.252395	0.237827	-0.288269	0.741123	0.571466
12127	Lj5g0027095.1	DCAR_023085	TRINITY_DN13408_c0_g1_i1.p1	-0.0316808	-0.278047	0.204422	-0.130983	0.696047	0.404222
9839	Lj2g0016785.1	DCAR_024689	TRINITY_DN1914_c0_g1_i1.p1	0.225538	0.0899603	0.0966423	-0.0610948	1.16326	1.00799
10661	Lj4g0019925.2	DCAR_010548	TRINITY_DN9433_c0_g2_i2.p1	0.0313912	-0.206418	0.102532	0.00105946	0.918051	0.286056
10771	Lj4g0018685.1	DCAR_010401	TRINITY_DN13020_c0_g1_i3.p1	0.325188	-0.100812	-0.337757	0.0878627	5.5474	1.25392
11729	Lj4g0027030.1	DCAR_015123	TRINITY_DN41568_c0_g1_i1.p1	-0.106574	-0.106424	-0.137034	0.0210594	0.869257	0.141664
9875	LjContig00318g0018353.1	DCAR_032515	TRINITY_DN8366_c3_g1_i1.p1	-0.230754	-0.168223	-0.271454	-0.1414	1.15104	0.305359
10506	Lj3g0001017.1	DCAR_031420	TRINITY_DN2232_c0_g1_i6.p1	-0.0759101	0.0642809	0.00318369	0.0980378	1.03619	0.375223
10453	LjContig00155g0022302.1	DCAR_007382	TRINITY_DN86706_c0_g1_i1.p1	-0.216459	0.134752	0.250042	0.0624824	1.97955	0.681174
9460	Lj6g0023608.1	DCAR_004167	TRINITY_DN4686_c0_g2_i1.p1	-0.671133	-0.418882	-0.146277	0.201606	0.84072	-0.160563
9358	Lj5g0010820.1	DCAR_002710	TRINITY_DN8577_c0_g1_i2.p1	-0.0680296	-0.22589	0.112318	0.229589	0.722425	0.348016
9773	Lj3g0017675.1	DCAR_026353	TRINITY_DN6578_c0_g1_i1.p1	-0.113591	-0.180601	-0.200037	0.247098	0.950896	0.27073
9204	Lj6g0022635.1	DCAR_003958	TRINITY_DN24841_c0_g2_i1.p1	0.41509	-0.995882	0.10249	0.875214	3.42494	0.305204
10103	Lj6g0003434.1	DCAR_027896	TRINITY_DN7352_c0_g1_i1.p1	0.138173	-0.704956	-0.677952	0.267056	1.27672	-0.558132
9501	Lj1g0022477.1	DCAR_001440	TRINITY_DN13328_c0_g1_i2.p2	0.19353	-0.263085	-0.889003	0.206599	1.06017	-0.595318
11448	Lj3g0001000.1	DCAR_019192	TRINITY_DN72569_c0_g1_i1.p1	0.605485	-2.08509	0.327262	-0.544931	1.98049	-1.86637
9434	Lj5g0022580.1	DCAR_002739	TRINITY_DN87690_c0_g1_i1.p1	0.504751	-1.01686	0.249335	-0.0950773	2.42098	-1.36308
10476	Lj3g0025423.1	DCAR_007710	TRINITY_DN56149_c0_g1_i1.p1	0.016705	-0.0867095	0.137361	0.108878	2.67009	-2.10447
9122	Lj2g0017320.1	DCAR_003531	TRINITY_DN11250_c0_g1_i1.p1	-0.390281	0.0410047	0.317363	-0.152704	2.00033	-0.73977
9694	Lj2g0008061.1	DCAR_025857	TRINITY_DN12869_c0_g1_i5.p1	-0.167429	0.167039	0.141368	-0.272551	1.3111	-0.553586
9098	Lj1g0003494.1	DCAR_001364	TRINITY_DN35821_c1_g3_i1.p1	-0.122753	0.572051	0.0130321	0.0170558	0.651898	-1.09659
9509	Lj1g0002386.1	DCAR_031611	TRINITY_DN87448_c0_g1_i1.p1	-0.0655473	0.685768	-0.0237838	0.123091	0.341669	-1.57318
11072	LjContig00564g0023278.1	DCAR_029984	TRINITY_DN63803_c0_g1_i1.p1	-0.479645	0.821842	0.887578	-0.939229	0.911858	-2.54846
12147	Lj1g0019715.1	DCAR_020598	TRINITY_DN23729_c0_g1_i1.p1	-0.682665	0.451295	2.04347	-0.514825	1.2082	-0.649031
11534	Lj4g0003851.1	DCAR_014247	TRINITY_DN10104_c1_g1_i1.p1	-0.885133	0.382226	0.94678	-1.2222	0.434852	-0.484065
11010	Lj6g0021898.1	DCAR_030519	TRINITY_DN15610_c0_g3_i2.p1	-0.25198	0.169585	0.776981	-0.895224	1.08513	-0.789994
10380	Lj2g0011701.1	DCAR_007243	TRINITY_DN28457_c0_g1_i1.p1	0.0321399	0.221257	1.15066	-1.34262	1.96549	-1.40563
10584	Lj6g0001432.1	DCAR_011728	TRINITY_DN13555_c0_g1_i3.p1	-0.233313	-0.0648314	1.21696	-1.54751	0.390914	-1.09627
9628	Lj1g0007234.1	DCAR_026067	TRINITY_DN15848_c0_g1_i1.p1	0.657295	0.252393	1.34328	-1.72876	0.406399	-1.22343
11580	Lj1g0014445.1	DCAR_013419	TRINITY_DN9984_c0_g2_i1.p1	0.728229	-1.57335	2.77307	-1.31857	0.192845	-1.52492
10739	Lj1g0001398.1	DCAR_008738	TRINITY_DN14946_c0_g1_i1.p1	2.33259	-1.7765	9.02272	1.24598	2.56817	0.61734
9360	Lj6g0023914.1	DCAR_001842	TRINITY_DN4103_c0_g1_i1.p1	0.188363	-1.00689	1.37944	-0.42822	-0.64241	-0.529397
10755	Lj1g0012355.1	DCAR_008823	TRINITY_DN28052_c0_g1_i1.p1	1.50896	-1.82105	2.20641	-0.603706	-0.607509	-0.798856
10244	Lj3g0013373.1	DCAR_006654	TRINITY_DN99062_c0_g1_i1.p2	2.70247	-2.76111	3.06074	-2.8529	0.713943	-0.870808
10366	Lj6g0013213.2	DCAR_007394	TRINITY_DN8716_c0_g2_i1.p1	1.48671	-1.93537	2.23458	-1.56744	0.650119	0.255013
9613	Lj1g0008985.1	DCAR_025009	TRINITY_DN3494_c1_g1_i2.p2	5.90112	-6.86438	9.24922	-2.14473	1.45349	1.58959
10447	Lj1g0008857.1	DCAR_005381	TRINITY_DN22636_c0_g1_i1.p1	4.10352	-4.37858	6.81297	-1.28458	2.36501	1.19329
11197	Lj4g0012809.1	DCAR_016585	TRINITY_DN44893_c0_g1_i1.p1	2.83123	-4.07014	4.50527	-1.02186	2.14682	0.945326
9178	Lj5g0026623.1	DCAR_000818	TRINITY_DN16249_c0_g2_i2.p2	7.8274	-8.28677	9.95186	-2.15054	4.31832	1.50168
10565	Lj2g0008128.1	DCAR_011275	TRINITY_DN15026_c0_g1_i1.p1	3.99083	-3.90941	4.11773	-1.11209	2.52748	1.15803
9475	Lj2g0002863.1	DCAR_001126	TRINITY_DN25880_c0_g1_i3.p1	10.4686	-8.14918	9.33476	-1.40503	4.98763	1.36996
10192	Lj3g0000940.1	DCAR_007829	TRINITY_DN97609_c0_g1_i1.p1	8.35946	-7.00413	8.84437	0.968172	1.83158	0.713128
9361	Lj3g0022183.1	DCAR_001907	TRINITY_DN10328_c0_g1_i1.p1	10.5682	-6.84679	8.27085	1.91581	2.22472	0.613515
10508	Lj1g0003566.1	DCAR_009042	TRINITY_DN21728_c0_g1_i1.p1	6.36335	-3.23751	5.3547	1.44902	1.93224	0.666389
10794	Lj1g0011475.1	DCAR_009960	TRINITY_DN9648_c0_g1_i2.p1	0.810389	-2.22933	0.738358	-0.674582	-0.633091	-1.74568
11681	Lj1g0026139.1	DCAR_013881	TRINITY_DN76775_c0_g1_i1.p1	1.27882	-1.1164	0.478687	0.540016	-0.170641	-0.416026
11916	Lj2g0024676.1	DCAR_021732	TRINITY_DN1113_c0_g1_i1.p1	1.12054	-0.818585	1.14977	1.00084	0.171388	-0.271999
9796	Lj3g0020382.1	DCAR_025539	TRINITY_DN25597_c0_g1_i1.p1	0.624928	-1.43638	0.22377	0.336136	-0.0814201	-1.57766
10728	Lj6g0007548.1	DCAR_011830	TRINITY_DN81108_c0_g1_i1.p1	0.906552	-0.831539	0.468217	-0.142956	0.308392	-1.64387
11420	Lj3g0025989.1	DCAR_018723	TRINITY_DN33992_c1_g1_i1.p1	0.216083	-0.37018	0.783155	0.36523	-0.0859175	-0.678532
10170	Lj1g0021222.1	DCAR_005355	TRINITY_DN6930_c0_g2_i5.p1	0.551118	-0.717603	1.68154	0.974378	0.154052	-0.29741
9060	Lj3g0020392.1	DCAR_002046	TRINITY_DN12725_c0_g1_i1.p1	0.133541	-0.0495215	1.26942	0.600726	0.201848	0.0431087
11735	Lj4g0016455.1	DCAR_014824	TRINITY_DN7665_c0_g2_i1.p1	0.767824	-1.07811	4.10582	2.66694	-1.46745	0.0566353
11145	Lj1g0008226.1	DCAR_019795	TRINITY_DN11996_c0_g1_i4.p1	-0.0784321	-1.50475	-0.105518	-0.123757	-1.67416	-0.962686
11958	Lj4g0008995.1	DCAR_021888	TRINITY_DN7996_c0_g2_i6.p1	0.134132	-0.562441	-0.0138778	-0.0783415	-0.697057	-0.432894
10189	Lj2g0021414.1	DCAR_006772	TRINITY_DN36126_c0_g1_i4.p1	0.468014	-0.992778	0.715153	0.258048	-2.2435	-0.469324
10918	Lj3g0012018.1	DCAR_031827	TRINITY_DN5923_c0_g1_i2.p1	0.0557758	0.348391	1.00751	0.891214	-0.957823	-0.282309
10000	Lj6g0026326.1	DCAR_027285	TRINITY_DN5169_c0_g2_i1.p1	-0.682329	0.331024	2.22844	1.62413	-2.11941	-0.636037
10903	Lj1g0011301.1	DCAR_011956	TRINITY_DN14313_c0_g1_i1.p1	-0.451721	-0.630203	0.857017	-0.642244	-1.53075	-0.521095
9051	Lj1g0018180.1	DCAR_001472	TRINITY_DN8823_c0_g1_i2.p1	-0.0597276	-0.166771	0.330712	-0.866185	-1.9068	-0.670994
11585	Lj4g0008028.1	DCAR_014203	TRINITY_DN81550_c0_g1_i1.p1	-0.015262	-0.0135612	0.804438	-0.309318	-1.58896	-0.388171
10473	Lj3g0021790.1	DCAR_008618	TRINITY_DN4785_c0_g1_i4.p1	-0.0411512	-0.151671	0.353177	-0.35035	-1.1388	-0.156323
9053	Lj1g0021239.1	DCAR_004584	TRINITY_DN92261_c0_g1_i1.p1	-0.224524	-0.113415	0.199103	-0.29537	-1.07806	0.0393109
9193	Lj1g0023631.1	DCAR_003705	TRINITY_DN18091_c0_g1_i3.p1	0.00343945	0.588679	1.25685	-0.507533	-1.67899	1.28474
11498	Lj1g0002739.1	DCAR_014110	TRINITY_DN9921_c0_g1_i1.p1	-0.536631	0.0108218	0.0703646	-0.0758201	-1.03921	0.280649
9976	Lj4g0014998.1	DCAR_026792	TRINITY_DN12000_c0_g1_i3.p1	0.124265	0.66057	0.356412	0.445955	-0.667404	1.06182
10762	Lj1g0013362.1	DCAR_010572	TRINITY_DN13997_c0_g1_i2.p1	-1.03496	1.05823	0.379771	-0.467599	-2.33019	1.26607
11790	Lj1g0010539.1	DCAR_013590	TRINITY_DN28474_c0_g2_i1.p1	-0.671372	0.0192406	0.0448727	-0.918216	-1.44248	-0.0877259
9777	Lj4g0022234.1	DCAR_023600	TRINITY_DN31140_c0_g1_i2.p1	-0.605219	0.741606	0.606795	-0.725466	-1.14454	0.243355
11546	Lj1g0025215.1	DCAR_014997	TRINITY_DN20569_c0_g1_i20.p1	-1.26244	1.49986	0.495608	-0.886746	-1.21042	0.266284
9940	Lj2g0002591.1	DCAR_026809	TRINITY_DN2612_c1_g1_i1.p1	-1.09963	0.689839	0.513648	-0.180489	-1.05898	0.563467
10702	Lj3g0022282.1	DCAR_009635	TRINITY_DN2101_c0_g1_i4.p1	-1.06313	0.606834	1.07309	-0.562579	-0.886936	0.135743
11805	Lj1g0020420.1	DCAR_013686	TRINITY_DN16387_c0_g1_i2.p1	-0.319853	1.03721	1.22701	-0.366282	-0.289949	0.79677
11909	Lj2g0019038.1	DCAR_020239	TRINITY_DN18183_c0_g2_i1.p1	-0.852803	1.71901	2.53397	-2.46946	-0.0496121	0.132343
9604	Lj2g0015389.1	DCAR_023462	TRINITY_DN6857_c0_g1_i1.p1	-0.724454	0.49626	0.109924	-1.39088	-0.619766	0.395897
11856	Lj4g0008370.1	DCAR_020130	TRINITY_DN4845_c2_g2_i1.p1	-1.15722	0.626046	0.696266	-1.31948	-0.105077	0.0964347
10205	Lj4g0007964.1	DCAR_005107	TRINITY_DN5119_c0_g2_i1.p1	-1.6803	0.842365	0.33188	-1.51313	0.189384	0.387555
10152	Lj5g0012538.1	DCAR_005514	TRINITY_DN15550_c0_g1_i2.p1	-0.776745	-0.345808	-0.0285904	-0.306389	-0.0596444	0.234045
10747	Lj1g0004512.1	DCAR_011040	TRINITY_DN9562_c0_g3_i1.p1	0.0821342	0.41226	3.07093	-0.934264	-0.335594	2.73828
11023	Lj1g0014552.1	DCAR_031209	TRINITY_DN5337_c1_g1_i1.p1	1.70658	-0.565588	2.92275	-1.98196	-1.23958	1.36796
11287	Lj5g0000812.1	DCAR_018942	TRINITY_DN97606_c0_g1_i1.p1	0.31133	-0.155792	1.60925	-2.1108	-1.14071	-0.142955
9392	Lj3g0003305.1	DCAR_001474	TRINITY_DN28168_c0_g1_i1.p1	0.226852	0.192824	1.31151	-1.67812	-0.399816	0.159495
9375	Lj1g0016449.1	DCAR_003341	TRINITY_DN7238_c0_g1_i9.p1	0.229373	-0.0714103	0.7279	-1.12256	0.135158	0.147636
11929	Lj2g0004175.1	DCAR_023199	TRINITY_DN5732_c0_g1_i1.p1	0.11895	-0.229578	0.648869	-1.24728	-0.168628	0.125968
10625	Lj5g0017537.1	DCAR_012361	TRINITY_DN8308_c0_g1_i17.p1	0.427664	-0.729037	1.35133	-2.12627	-0.294075	0.557291
9196	Lj5g0013864.1	DCAR_002185	TRINITY_DN16814_c0_g1_i3.p1	0.20753	-0.532937	1.04538	-0.737203	-0.0827845	0.326213
10492	Lj5g0000122.1	DCAR_006393	TRINITY_DN8146_c0_g1_i1.p1	0.115052	-0.860698	1.25397	-1.61562	-0.229693	-0.089864
9844	Lj1g0016251.1	DCAR_026207	TRINITY_DN4656_c1_g1_i1.p1	0.616337	-0.386509	1.27272	-1.09323	-0.29236	-0.216864
9827	Lj4g0021268.1	DCAR_026125	TRINITY_DN23439_c0_g1_i1.p1	1.21067	0.0549718	3.0061	-1.70454	0.65643	0.151562
11444	Lj5g0015050.1	DCAR_018416	TRINITY_DN53240_c0_g1_i1.p1	-0.047718	-0.331842	0.930255	-1.08827	0.417226	-0.0109976
11401	Lj2g0016002.1	DCAR_016596	TRINITY_DN33536_c0_g1_i3.p1	-0.308539	0.656626	3.23929	-2.55885	1.99986	0.663097
9491	Lj6g0001971.1	DCAR_003391	TRINITY_DN41739_c0_g1_i1.p1	-0.245562	-0.00896315	1.12665	-1.10274	-0.186765	0.013722
12186	Lj1g0020453.1	DCAR_020866	TRINITY_DN97698_c0_g1_i1.p1	-0.326918	0.288432	1.94699	-1.44848	-0.188114	-0.048872
10095	Lj1g0018398.1	DCAR_026512	TRINITY_DN5619_c0_g1_i3.p1	-0.0509188	-0.0282148	1.09143	-0.647573	0.159618	-0.121862
9198	Lj2g0009559.1	DCAR_003532	TRINITY_DN5925_c0_g1_i2.p1	0.0257138	-0.400797	1.80771	-1.25346	0.15144	-0.0662694
10975	Lj5g0017023.1	DCAR_029357	TRINITY_DN7627_c0_g1_i1.p1	-0.524234	-0.463227	2.50954	-0.414721	0.314476	0.525073
9301	Lj2g0008629.1	DCAR_003434	TRINITY_DN1613_c0_g1_i17.p1	0.0107235	-0.123501	1.3078	-0.210841	0.140478	0.224664
12001	LjContig00272g0014747.1	DCAR_022597	TRINITY_DN14256_c0_g1_i2.p1	-0.0437318	-0.555453	4.30143	-1.16716	-0.0615733	-0.133308
9592	Lj2g0004119.1	DCAR_025421	TRINITY_DN293_c1_g1_i1.p2	0.179991	-0.042072	5.38603	-1.81251	0.119565	-0.216184
11276	Lj6g0004652.1	DCAR_019670	TRINITY_DN5873_c1_g1_i3.p1	0.217718	0.00595858	1.38167	-0.388589	0.0637801	-0.130005
10942	Lj3g0014114.1	DCAR_029583	TRINITY_DN23837_c0_g1_i1.p1	0.0118176	-0.426944	1.02044	-0.552696	-0.00260552	-0.285317
10687	Lj2g0006201.1	DCAR_011687	TRINITY_DN1189_c0_g2_i6.p2	1.82558	-1.61754	8.12999	-1.99011	0.336506	-0.504346
11480	Lj3g0004549.1	DCAR_014394	TRINITY_DN12617_c0_g1_i1.p1	1.08085	0.209827	2.37691	-0.524417	0.11273	-0.954105
