# Supplementary material for: Conservation and Diversity in Gibberellin-Mediated Transcriptional Responses Among Host Plants Forming Distinct Arbuscular Mycorrhizal Morphotypes
Source: Front Plant Sci. 2021 Dec 16;12:795695. doi: 10.3389/fpls.2021.795695 (PMC8718060; doi:10.3389/fpls.2021.795695)
Supplement: Supplementary file 7 [file Table_7.XLSX]

## Sheet: Clustering
Supplementary Table 7 Transcriptomic analysis on R. irregularis colonizing examined host plants in the presence of GA
Cluster	Gene ID	GA3/Control
		L. japonicus		D. carota		E. grandiflorum
		Log2FC	FDR	Log2FC	FDR	Log2FC	FDR
Cluster Ⅰ	RIR_2328200	-1.87536	2.48e-06	-2.55522	5.41e-10	-2.39586	5.98e-07
Cluster Ⅰ	RIR_0609600	1.10482	0.0184117	-0.288682	0.365178	0.0375398	1
Cluster Ⅰ	RIR_0118100	3.40497	2e-48	-1.05201	2.54e-11	-0.00464017	1
Cluster Ⅰ	RIR_2466300	2.53631	1	1.94208	4.53e-08	2.08032	0.0497194
Cluster Ⅰ	RIR_2617800	4.81672	6.21e-22	-0.299031	1	0.872419	0.966654
Cluster Ⅰ	RIR_2676700	0	1	-2.26551	0.00790126	-1.74837	1
Cluster Ⅰ	RIR_2642800	1.05932	0.026789	0.219366	0.631312	0.412638	0.024443
Cluster Ⅰ	RIR_0320010	2.172	1	1.07367	0.0200581	1.33929	0.00923431
Cluster Ⅰ	RIR_0481700	1.19262	1	-2.08028	0.00823361	-1.29039	0.604881
Cluster Ⅰ	RIR_2453400	2.68445	1.25e-21	-0.714653	4.74e-05	0.102638	1
Cluster Ⅰ	RIR_2641400	0.36884	1	-1.15265	1.15e-09	-0.789252	4.97e-08
Cluster Ⅰ	RIR_2350800	1.98251	0.0279106	-0.635429	0.0497894	-0.011638	1
Cluster Ⅰ	RIR_3249400	4.94357	9.37e-25	-0.22479	1	1.03701	0.751486
Cluster Ⅰ	RIR_1829500	0.777623	1	-2.64032	1.47e-25	-1.77496	1.4e-07
Cluster Ⅰ	RIR_2635700	1.60573	0.0147513	-0.225267	1	0.230146	0.994766
Cluster Ⅰ	RIR_0997000	1.72633	2.36e-06	-0.15783	1	0.109374	1
Cluster Ⅰ	RIR_1551910	2.15791	0.0157751	-0.280407	0.911889	0.0654033	1
Cluster Ⅰ	RIR_1118000	3.33892	5.61e-16	-0.891567	0.0010383	-0.300406	1
Cluster Ⅰ	RIR_1689400	3.37468	1	-3.85369	4.27e-05	-2.87799	1.59e-10
Cluster Ⅰ	RIR_0864900	2.276	0.220602	1.37522	2.65e-07	1.51955	0.0137704
Cluster Ⅰ	RIR_2751500	4.5631	2.5e-20	-3.14626	0.695561	-1.89386	0.192119
Cluster Ⅰ	RIR_3202700	3.68213	2.26e-06	0.874097	0.0916473	1.33729	0.144707
Cluster Ⅰ	RIR_1394800	1.04711	1	-1.30957	0.0434747	-0.963811	0.018989
Cluster Ⅰ	RIR_0834100	2.02869	0.0170686	0.0694589	1	0.358554	0.451263
Cluster Ⅰ	RIR_2928500	0.941729	0.00405344	-2.08719	1.15e-14	-1.63446	9.6e-19
Cluster Ⅰ	RIR_2721900	4.91806	3.66e-21	-1.25008	0.11649	-0.331889	1
Cluster Ⅰ	RIR_2426200	4.4321	0.0277592	0.162186	1	0.811853	0.773328
Cluster Ⅰ	RIR_0166900	4.92378	8.41e-44	-2.29088	0.535603	-1.16341	0.212038
Cluster Ⅰ	RIR_3202100	4.24724	0.0241297	0.913952	1	1.43574	0.0968547
Cluster Ⅰ	RIR_2433510	2.44854	0.0252416	-0.283548	1	0.281425	1
Cluster Ⅰ	RIR_0390400	1.15046	0.0459884	0.263072	0.512675	0.446757	0.146122
Cluster Ⅰ	RIR_0913000	1.03334	1	-1.1817	0.0136641	-0.717729	0.634442
Cluster Ⅰ	RIR_1057000	3.16371	0.00436642	0.0271517	1	0.615798	0.43988
Cluster Ⅰ	RIR_2260500	2.60973	0.0441633	0.445702	0.910499	0.850886	0.516381
Cluster Ⅰ	RIR_0443300	3.33102	1.28e-10	-1.09778	0.0949139	-0.256258	1
Cluster Ⅰ	RIR_1079420	7.0286	0.00308417	1.61045	1	2.66491	1
Cluster Ⅰ	RIR_1814400	3.14037	1.27e-15	-0.559891	0.000136503	0.177193	0.826269
Cluster Ⅰ	RIR_3068000	2.10232	5.61e-10	-0.244199	0.693673	0.224562	0.626244
Cluster Ⅰ	RIR_2178200	5.71202	8.95e-21	-1.51703	0.591925	-0.275509	1
Cluster Ⅰ	RIR_0088800	1.68391	0.736683	-1.4629	9.64e-09	-0.887299	0.269402
Cluster Ⅰ	RIR_1995300	1.00933	0.0435203	-0.0831843	1	0.112467	1
Cluster Ⅰ	RIR_2130400	3.42754	5.61e-05	1.10549	0.00193418	1.51396	6.49e-05
Cluster Ⅰ	RIR_3195800	2.93851	0.399641	-1.37605	0.035413	-0.184523	1
Cluster Ⅰ	RIR_3169900	4.93872	1.84e-23	-0.543274	1	0.986198	0.759756
Cluster Ⅰ	RIR_2763800	2.24468	0.392085	-1.04082	0.0325831	-0.113352	1
Cluster Ⅰ	RIR_2782800	-0.184704	1	-3.89254	0.186529	-2.84812	3.36e-05
Cluster Ⅰ	RIR_2148100	3.0018	0.396694	-3.22757	5.89e-06	-1.45863	0.89475
Cluster Ⅰ	RIR_0814300	2.66153	0.0329225	0.0779342	1	0.82025	0.149631
Cluster Ⅰ	RIR_2545510	0.417599	1	-1.76073	1.01e-18	-1.13791	3.99e-05
Cluster Ⅰ	RIR_3523700	0.601302	1	-1.7791	1.05e-06	-1.13243	0.0400595
Cluster Ⅰ	RIR_0746400	4.90922	1.67e-23	-0.177436	1	1.19557	0.481392
Cluster Ⅰ	RIR_2168000	2.17503	1	0.943014	0.0171916	1.27319	0.0137487
Cluster Ⅰ	RIR_2242820	5.08983	9.14e-13	0.0671918	1	1.41807	7.22e-09
Cluster Ⅰ	RIR_2618200	5.00141	2.08e-23	-0.183745	1	1.19557	0.481381
Cluster Ⅰ	RIR_2153920	0.275488	1	-2.23434	1.42e-06	-1.44773	0.0283681
Cluster Ⅰ	RIR_1098300	3.65087	8.04e-24	-0.458593	0.0546501	0.827436	9.79e-07
Cluster Ⅰ	RIR_2549410	2.89643	7.07e-08	-0.295101	0.998772	0.701808	0.0432397
Cluster Ⅰ	RIR_1966510	1.62412	0.0193006	-0.612071	0.425266	0.0928556	1
Cluster Ⅰ	RIR_0346100	2.57527	0.0263903	0.0786005	1	0.848816	0.0697778
Cluster Ⅰ	RIR_3017600	1.91414	0.00674761	-0.341126	0.434255	0.352093	0.55482
Cluster Ⅰ	RIR_1483500	3.79778	1.03e-05	0.249228	1	1.29724	0.000204335
Cluster Ⅰ	RIR_0930900	1.37704	0.027317	-0.86853	4.13e-07	-0.204678	0.659603
Cluster Ⅰ	RIR_0752600	5.06	8.77e-32	-0.179074	1	1.37309	9.03e-07
Cluster Ⅰ	RIR_0002100	1.03241	1	-1.25535	6.96e-08	-0.584061	0.0169347
Cluster Ⅰ	RIR_0772900	3.00729	0.0343074	-1.00511	0.437022	0.189526	1
Cluster Ⅰ	RIR_3101100	1.23113	1	-2.07053	7.23e-09	-1.08378	0.0143189
Cluster Ⅰ	RIR_0746900	5.10269	3.81e-23	-0.395637	1	1.24659	1
Cluster Ⅰ	RIR_2327800	-1.80447	0.715083	-1.97636	6.45e-15	-1.92457	2.89e-58
Cluster Ⅰ	RIR_1806800	-1.45893	1	-2.4958	1.16e-12	-2.18361	4.85e-14
Cluster Ⅰ	RIR_1393410	0.461546	1	-1.52964	0.0026843	-0.851134	0.0053875
Cluster Ⅰ	RIR_0432500	3.4081	0.0136993	-0.139017	1	1.07693	0.971094
Cluster Ⅰ	RIR_1257900	1.08774	0.0160879	0.0347911	1	0.402277	0.00758748
Cluster Ⅰ	RIR_3101910	1.64529	1	-1.13881	0.0406064	-0.166031	1
Cluster Ⅰ	RIR_2936400	1.23932	1	-1.55291	3.98e-06	-0.572947	0.48273
Cluster Ⅰ	RIR_2163600	1.7985	1	-3.43572	0.428593	-1.74418	1.38e-05
Cluster Ⅰ	RIR_2105010	2.99156	0.0170686	-1.05621	0.015999	0.234516	1
Cluster Ⅰ	RIR_1507900	3.4683	7.06e-18	0.788083	0.101196	1.67258	6.22e-11
Cluster Ⅰ	RIR_1117000	-0.0892757	1	-1.28735	5.09e-06	-0.827713	0.0206628
Cluster Ⅰ	RIR_1130400	3.63016	9.53e-21	0.444764	0.0829504	1.66655	4.58e-22
Cluster Ⅰ	RIR_2840230	3.06653	0.00229838	-1.19748	0.00214085	0.468625	0.877119
Cluster Ⅰ	RIR_2151400	2.23034	0.949704	-2.13715	8.91e-07	-0.540776	1
Cluster Ⅰ	RIR_1483400	3.40272	0.00011514	0.579577	0.239222	1.60242	3.8e-11
Cluster Ⅰ	RIR_3487200	1.69207	1	-3.05209	0.0223503	-1.28414	0.624586
Cluster Ⅰ	RIR_1393810	2.89555	0.0227034	-0.914024	0.330207	0.522544	0.132949
Cluster Ⅰ	RIR_1355200	2.11668	1	-1.52009	0.0484782	-0.039805	1
Cluster Ⅰ	RIR_0481800	1.47455	1	-1.84235	0.000561765	-0.512828	0.837603
Cluster Ⅰ	RIR_3257110	4.04007	1	-2.68156	5.22e-05	-0.00542237	1
Cluster Ⅰ	RIR_2471410	0.225766	1	-3.47265	0.000137498	-1.9281	1
Cluster Ⅰ	RIR_2238800	2.79547	6.54e-05	-0.631475	0.177482	0.799461	0.374521
Cluster Ⅰ	RIR_3208900	4.0282	2.92e-19	-1.48184	0.0299975	0.81875	0.135908
Cluster Ⅰ	RIR_2503200	2.26414	1	-3.05117	1.42e-06	-0.85535	0.107293
Cluster Ⅰ	RIR_0825800	1.67675	9.42e-08	-0.287262	0.697992	0.524347	0.00488567
Cluster Ⅰ	RIR_0472100	-3.51369	1	-4.17465	2.4e-41	-4.27964	1.98e-07
Cluster Ⅰ	RIR_3063500	2.85873	1.58e-27	-0.00554163	1	-0.460408	0.000309316
Cluster Ⅰ	RIR_0449410	2.57319	0.651533	1.52186	0.000113532	1.35802	0.299517
Cluster Ⅰ	RIR_1805900	3.70943	3.4e-31	0.309091	0.821538	-0.219968	1
Cluster Ⅰ	RIR_2699600	5.06879	2.74e-20	0.799399	0.964278	0.129473	1
Cluster Ⅰ	RIR_1954800	4.14777	1.74e-42	0.0164982	1	-0.659724	2.39e-09
Cluster Ⅰ	RIR_1392500	4.46374	2.3e-39	-0.737142	0.656734	-1.57255	1.23e-10
Cluster Ⅰ	RIR_3111200	3.58339	9.15e-38	0.363627	0.0648176	-0.157907	0.748312
Cluster Ⅰ	RIR_1671600	4.81684	8.82e-61	-0.186333	1	-0.95838	1.48e-05
Cluster Ⅰ	RIR_1418000	3.65623	0.559899	-1.1	0.503943	-1.83323	0.00292179
Cluster Ⅰ	RIR_2222700	5.08148	3.35e-07	0.36249	1	-0.362051	1
Cluster Ⅰ	RIR_3476100	1.72274	1.31e-09	0.0108018	1	-0.247053	0.0143734
Cluster Ⅰ	RIR_2821100	4.61649	4.2e-102	-0.484222	0.76035	-1.21113	4.13e-24
Cluster Ⅰ	RIR_2547600	4.12522	7.17e-59	-0.228767	0.507981	-0.836842	4.35e-12
Cluster Ⅰ	RIR_1682800	2.80496	0.593384	-0.777865	0.0508157	-1.30299	5.29e-06
Cluster Ⅰ	RIR_0035100	2.78376	3.4e-12	0.160211	0.955533	-0.222229	0.16611
Cluster Ⅰ	RIR_0443900	4.34162	5.74e-33	-0.985002	0.401949	-1.76251	4.56e-07
Cluster Ⅰ	RIR_2595300	2.95507	1.97e-20	0.318766	0.0971719	-0.0662211	1
Cluster Ⅰ	RIR_0288000	3.15774	1.43e-54	-0.179695	0.748301	-0.664775	2.49e-12
Cluster Ⅰ	RIR_2867500	2.82122	2.66e-25	0.477713	0.0217979	0.17574	0.544575
Cluster Ⅰ	RIR_2970600	1.65833	1.31e-14	0.0407924	1	-0.17642	0.190827
Cluster Ⅰ	RIR_0191700	2.16997	4.07e-09	0.191423	0.974508	-0.0695575	1
Cluster Ⅰ	RIR_2661200	2.72985	4.05e-12	0.100314	1	-0.410908	0.0920263
Cluster Ⅰ	RIR_3392800	4.61418	6.96e-35	-0.705872	0.612382	-1.73951	2.14e-11
Cluster Ⅰ	RIR_1271700	2.18933	0.000647653	0.420147	0.44113	0.0818812	1
Cluster Ⅰ	RIR_2225000	4.55284	0.0296862	0.86034	1	0.15131	1
Cluster Ⅰ	RIR_3458200	1.63722	3.61e-06	0.10332	1	-0.183991	0.462205
Cluster Ⅰ	RIR_1298100	4.58236	1.27e-08	-0.21496	1	-1.11494	0.155644
Cluster Ⅰ	RIR_2032800	2.85442	4.98e-09	-0.249694	1	-0.806571	0.0867905
Cluster Ⅰ	RIR_1174400	3.0043	0.0237516	0.419666	0.8658	-0.0503665	1
Cluster Ⅰ	RIR_0884900	5.95074	1	2.27386	0.00512113	1.60172	0.130492
Cluster Ⅰ	RIR_3264200	2.94037	2.9e-23	0.194663	0.597798	-0.28952	0.0375433
Cluster Ⅰ	RIR_1600900	3.99148	1.77e-31	0.136619	1	-0.540528	1
Cluster Ⅰ	RIR_1967800	3.77276	8.3e-45	0.0606952	1	-0.581518	0.393666
Cluster Ⅰ	RIR_0162500	3.63215	1.05e-38	0.00784655	1	-0.603534	3.12e-07
Cluster Ⅰ	RIR_1283800	4.2731	8.65e-71	-0.305561	0.172942	-0.635213	5.86e-07
Cluster Ⅰ	RIR_2361800	3.57105	2.27e-50	0.306559	0.213132	0.0783142	1
Cluster Ⅰ	RIR_0598300	3.00162	5.16e-18	0.356266	0.0217805	0.147525	0.810558
Cluster Ⅰ	RIR_3408200	4.32236	4.59e-26	2.46321	0.00756307	2.31594	0.000320386
Cluster Ⅰ	RIR_0221600	1.84828	3.85e-07	0.185572	0.701997	0.0521999	1
Cluster Ⅰ	RIR_3489900	3.24234	9.05e-29	-0.429759	0.00758407	-0.723905	1.07e-30
Cluster Ⅰ	RIR_0099800	0.492332	1	-1.10324	0.00116263	-1.23201	0.00168018
Cluster Ⅰ	RIR_2266300	4.14394	0.000136943	0.0470318	1	-0.265434	1
Cluster Ⅰ	RIR_1674700	3.2048	1.79e-28	0.0299379	1	-0.208338	0.293336
Cluster Ⅰ	RIR_2435600	0.724293	1	-1.18054	5.59e-07	-1.29731	4.4e-11
Cluster Ⅰ	RIR_0803200	4.08749	2e-10	-1.07864	1	-1.39708	0.0185023
Cluster Ⅰ	RIR_1100800	2.60916	7.41e-25	0.0639855	1	-0.102803	1
Cluster Ⅰ	RIR_0037800	3.46855	1	1.31513	0.0228328	1.22485	0.104754
Cluster Ⅰ	RIR_0765100	3.9876	1.19e-51	-0.335508	1	-0.518666	1.64e-08
Cluster Ⅰ	RIR_0740100	4.89983	1.17e-06	-1.32749	0.517455	-1.60492	2.9e-09
Cluster Ⅰ	RIR_1416100	3.77039	2.49e-38	-0.0299943	1	-0.227242	0.435492
Cluster Ⅰ	RIR_1972800	2.39853	9.34e-22	-0.218347	0.33294	-0.354418	0.000401289
Cluster Ⅰ	RIR_3179800	2.76491	6.46e-28	-0.385778	0.16166	-0.542015	2.13e-12
Cluster Ⅰ	RIR_1179100	3.47853	1.42e-30	0.146003	1	-0.203497	0.0985694
Cluster Ⅰ	RIR_1633700	3.56889	0.00625879	-0.0455785	1	-0.419174	1
Cluster Ⅰ	RIR_2498100	4.04515	5.6e-50	0.219681	0.431431	-0.199238	0.516824
Cluster Ⅰ	RIR_2659700	3.45409	8.02e-45	0.369161	0.0759506	0.00420283	1
Cluster Ⅰ	RIR_2130500	2.37392	0.78921	1.22219	0.0129048	1.08626	0.206931
Cluster Ⅰ	RIR_1381500	4.46665	1.79e-36	-0.636621	0.450309	-1.24283	6.06e-07
Cluster Ⅰ	RIR_0198700	5.90012	3.35e-08	-0.347993	1	-1.06883	0.302918
Cluster Ⅰ	RIR_1689800	2.95641	5.9e-22	0.143632	1	-0.182112	0.50795
Cluster Ⅰ	RIR_3250300	1.19493	1	-1.09342	0.111211	-1.35888	3.75e-05
Cluster Ⅰ	RIR_0347100	2.42891	2.34e-15	0.0223284	1	-0.191275	0.616301
Cluster Ⅰ	RIR_0489100	1.58794	2.39e-11	-0.33473	0.0442462	-0.505792	9.4e-07
Cluster Ⅰ	RIR_3230300	4.8672	2.61e-36	0.771468	0.494492	0.416529	1
Cluster Ⅰ	RIR_3414100	5.10564	7.94e-59	-0.897408	1	-1.41434	5.46e-18
Cluster Ⅰ	RIR_3116600	3.86789	7.62e-43	0.343052	0.305552	-0.00555677	1
Cluster Ⅰ	RIR_1284900	4.24202	5.39e-64	-0.0218675	1	-0.444127	0.00611226
Cluster Ⅰ	RIR_0711500	4.21243	1.73e-54	0.213247	0.852261	-0.178932	0.565143
Cluster Ⅰ	RIR_0965300	5.6878	1.97e-80	-1.15547	1	-1.80214	0.918263
Cluster Ⅰ	RIR_0776810	0	1	-2.11393	4.01e-07	-2.30802	1
Cluster Ⅰ	RIR_3133130	3.13856	0.183569	1.12564	0.0457641	0.939579	0.125092
Cluster Ⅰ	RIR_0176500	3.3883	6.42e-36	0.0612647	1	-0.246117	0.0777926
Cluster Ⅰ	RIR_3062300	1.80526	0.00911443	-0.144565	1	-0.325155	0.642375
Cluster Ⅰ	RIR_2902100	3.23239	5.12e-05	1.09836	0.022974	1.2591	0.000130789
Cluster Ⅰ	RIR_1522800	4.0033	3.31e-09	-0.671338	0.895179	-0.321097	1
Cluster Ⅰ	RIR_0826900	2.77745	0.0298204	0.313531	1	0.485479	0.965048
Cluster Ⅰ	RIR_1686300	4.18223	6.97e-16	-1.46102	0.117569	-0.987643	0.0573093
Cluster Ⅰ	RIR_2592600	2.14686	7.08e-14	0.0832127	1	0.255961	0.0723951
Cluster Ⅰ	RIR_2468450	4.13887	1.28e-09	-0.639204	0.354127	-0.254543	1
Cluster Ⅰ	RIR_0297000	3.9347	2.29e-23	-0.150604	1	0.184833	1
Cluster Ⅰ	RIR_1986500	2.21034	2.89e-12	-0.192627	0.422093	0.0168653	1
Cluster Ⅰ	RIR_2152300	3.8134	2.78e-23	-1.38567	7.66e-10	-0.915944	5.76e-05
Cluster Ⅰ	RIR_3479900	2.56951	1.37e-21	-0.366734	0.165501	-0.0899122	1
Cluster Ⅰ	RIR_2743600	2.42205	0.000807597	0.127629	1	0.340439	0.682412
Cluster Ⅰ	RIR_1564100	6.77404	8.37e-23	0.929474	0.00639448	1.47122	0.737106
Cluster Ⅰ	RIR_1370200	2.08657	0.924216	1.72937	8.5e-12	1.76516	1.91e-17
Cluster Ⅰ	RIR_1046900	3.36201	5.48e-05	0.381748	1	0.678573	0.375478
Cluster Ⅰ	RIR_2181300	0.625334	1	-1.4503	6.2e-08	-1.24754	1.05e-05
Cluster Ⅰ	RIR_1639400	0.645617	1	-1.24709	0.00510622	-1.04751	0.0130221
Cluster Ⅰ	RIR_3254300	3.33486	0.134155	-1.99136	0.00127181	-1.43206	0.125862
Cluster Ⅰ	RIR_0131300	5.82532	5.53e-09	0.780117	0.547286	1.30407	0.747594
Cluster Ⅰ	RIR_1108600	4.12003	1.81e-09	0.385141	0.725697	0.812904	0.403251
Cluster Ⅰ	RIR_0760500	3.62298	7.79e-33	-0.407656	0.123373	0.0585685	1
Cluster Ⅰ	RIR_3216300	4.87502	0.0362237	-2.30912	1	-1.49666	0.249086
Cluster Ⅰ	RIR_3318700	1.8397	1.18e-10	0.346016	0.0171638	0.526164	1.04e-07
Cluster Ⅰ	RIR_3130830	3.43953	0.000216269	0.510468	0.4704	0.863237	0.395127
Cluster Ⅰ	RIR_0051800	1.78582	2.71e-07	-0.759603	4.39e-05	-0.444623	0.09471
Cluster Ⅰ	RIR_1103900	4.54244	0.00651406	-1.77517	1	-0.981376	1
Cluster Ⅰ	RIR_2711800	1.55822	0.0160879	0.0158584	1	0.209037	0.910276
Cluster Ⅰ	RIR_1369200	2.64201	0.269324	1.47489	1.49e-10	1.52109	1.03e-19
Cluster Ⅰ	RIR_2194500	5.42816	1.82e-06	-0.519962	1	-0.271009	1
Cluster Ⅰ	RIR_1828900	3.35378	2e-24	-0.314841	0.426422	-0.180133	0.584874
Cluster Ⅰ	RIR_1809800	1.53927	0.00312917	-0.0367009	1	0.0195237	1
Cluster Ⅰ	RIR_1986400	1.72834	2.37e-07	0.0431859	1	0.102209	1
Cluster Ⅰ	RIR_1897000	4.71334	2.28e-99	-1.40272	1.21e-13	-1.04196	0.00788457
Cluster Ⅰ	RIR_3257000	4.30432	0.00144206	-1.53061	0.0820535	-1.26004	0.218531
Cluster Ⅰ	RIR_0276700	6.15669	3.19e-05	-0.102671	1	0.206969	1
Cluster Ⅰ	RIR_1099700	0.0253411	1	-1.11492	0.00367951	-1.05903	0.189025
Cluster Ⅰ	RIR_2656510	6.18005	2.49e-32	-0.392292	1	-0.0693255	1
Cluster Ⅰ	RIR_0250300	-0.664008	1	-1.84348	2.35e-06	-1.81172	3.26e-08
Cluster Ⅰ	RIR_2420100	0.395591	1	-1.46592	0.214235	-1.41415	0.00757541
Cluster Ⅰ	RIR_3505300	4.8083	2.58e-07	-1.16715	1	-0.998927	0.115729
Cluster Ⅰ	RIR_1141200	4.60124	1.13e-05	-0.554847	1	-0.441279	1
Cluster Ⅰ	RIR_0164600	3.13742	1.83e-20	0.0706267	1	0.139711	0.70478
Cluster Ⅰ	RIR_1942000	2.47511	0.00365416	0.316301	1	0.350535	1
Cluster Ⅰ	RIR_3024500	3.25944	6.56e-57	-0.210575	0.472176	-0.15342	0.696812
Cluster Ⅰ	RIR_0277300	4.34294	7.72e-09	-0.0940435	1	-0.010841	1
Cluster Ⅰ	RIR_3270800	4.76411	1.35e-12	0.464127	1	0.539431	0.92478
Cluster Ⅰ	RIR_0122200	2.84168	0.679824	-1.04214	0.00847107	-0.975142	4.73e-06
Cluster Ⅰ	RIR_2117800	3.28453	8.56e-37	-0.422401	0.0034517	-0.371532	0.000598685
Cluster Ⅰ	RIR_3186400	3.98928	3.31e-13	-2.01333	0.0223927	-1.9296	1
Cluster Ⅰ	RIR_1139000	5.44841	0.00278618	-0.400301	1	-0.326417	1
Cluster Ⅰ	RIR_0489600	4.42946	2.8e-48	-0.309181	0.303026	-0.268747	0.326164
Cluster Ⅰ	RIR_1944900	1.9521	1.22e-06	-0.205799	0.854179	-0.185101	0.958025
Cluster Ⅰ	RIR_1268000	4.68296	1.56e-44	-1.09217	0.0201752	-1.10517	0.00170194
Cluster Ⅰ	RIR_2975700	2.17257	1.41e-06	-0.185998	1	-0.187581	0.850599
Cluster Ⅰ	RIR_3147300	4.79384	5.27e-11	0.571054	1	0.569253	0.764645
Cluster Ⅰ	RIR_0701900	5.97254	6.21e-14	5.13e-15	1	0	1
Cluster Ⅰ	RIR_2580800	5.3612	5.69e-09	5.13e-15	1	0	1
Cluster Ⅰ	RIR_0308600	5.85801	0.000195857	5.13e-15	1	0	1
Cluster Ⅰ	RIR_3273100	5.03102	6.64e-16	5.13e-15	1	0	1
Cluster Ⅰ	RIR_1392600	4.36112	2.35e-08	5.13e-15	1	0	1
Cluster Ⅰ	RIR_3456900	4.25304	2.59e-08	5.13e-15	1	0	1
Cluster Ⅰ	RIR_3435200	4.38006	0.000401047	5.13e-15	1	0	1
Cluster Ⅰ	RIR_1933100	3.40694	8.19e-36	-0.339258	0.0349583	-0.33619	0.00373025
Cluster Ⅰ	RIR_3202600	4.72165	1.69e-07	0.849778	0.102011	0.823138	0.82682
Cluster Ⅰ	RIR_1265800	4.55082	5.4e-26	-0.235669	1	-0.407341	0.704752
Cluster Ⅰ	RIR_1725600	6.00537	0.000377719	0.118302	1	-0.0834175	1
Cluster Ⅰ	RIR_0221200	4.51023	4.89e-77	-1.66292	1	-1.87453	3.89e-06
Cluster Ⅰ	RIR_0163300	3.83796	6.28e-39	0.204003	0.660909	0.0974021	1
Cluster Ⅰ	RIR_2934500	4.98636	1	3.43406	0.00852885	3.39875	0.586692
Cluster Ⅰ	RIR_3253900	3.01395	6.82e-29	-0.289112	0.610163	-0.368714	0.0807878
Cluster Ⅰ	RIR_2958710	2.91293	0.363081	1.38219	0.038278	1.34456	0.23192
Cluster Ⅰ	RIR_1473500	5.09626	0.00903325	0.490652	1	0.420168	1
Cluster Ⅰ	RIR_0340800	2.90879	5.2e-27	-0.119177	1	-0.161033	0.802307
Cluster Ⅰ	RIR_2617600	2.04173	1	1.20217	0.0245677	1.19075	0.26313
Cluster Ⅰ	RIR_2286300	-1.98748	1	-2.62803	0.00891495	-3.06427	2.95e-09
Cluster Ⅰ	RIR_1451800	1.72774	1	-0.12069	1	-1.3805	0.000979985
Cluster Ⅰ	RIR_1316000	0.992319	1	-1.12391	0.716044	-2.56253	5.04e-36
Cluster Ⅰ	RIR_0422100	2.96345	8.26e-41	0.466102	0.0193548	-1.22991	1.69e-24
Cluster Ⅰ	RIR_3409800	3.30181	1	0.0628584	1	-2.06639	0.00261611
Cluster Ⅰ	RIR_3555500	6.79384	2.76e-05	1.07105	0.0301578	-2.68037	4.43e-14
Cluster Ⅰ	RIR_3281900	0.529087	1	-0.51843	1	-1.2579	1.75e-08
Cluster Ⅰ	RIR_0871600	5.17214	7.54e-14	1.27491	0.566987	-1.42884	0.153244
Cluster Ⅰ	RIR_2503500	4.68981	3.55e-17	0.0675297	1	-2.74654	0.202399
Cluster Ⅰ	RIR_1527400	4.39906	0.0086616	1.13567	0.0283982	-0.848261	0.988837
Cluster Ⅰ	RIR_3005900	1.54438	0.289751	1.28353	9.2e-10	1.12434	0.00120251
Cluster Ⅰ	RIR_2837300	1.70972	1.71e-08	0.184147	0.70076	-0.750411	1.16e-11
Cluster Ⅰ	RIR_2877300	3.93251	3.55e-59	0.590034	0.0140719	-1.40603	4.5e-75
Cluster Ⅰ	RIR_0527030	-1.64364	1	-2.91962	8.71e-05	-3.68242	0.678289
Cluster Ⅰ	RIR_2275600	3.57635	0.0467372	0.873776	0.526734	-0.761023	0.611924
Cluster Ⅰ	RIR_1186400	1.12346	1	-0.278808	1	-1.12539	0.0219468
Cluster Ⅰ	RIR_2266410	1.45809	1.31e-06	0.0131605	1	-0.9132	9.09e-06
Cluster Ⅰ	RIR_0314700	1.48724	0.00139782	0.261818	0.605273	-0.515462	0.0116273
Cluster Ⅰ	RIR_2198600	2.75561	0.672579	-0.00139081	1	-1.71496	4.45e-05
Cluster Ⅰ	RIR_1373400	1.01588	1	-0.309391	1	-1.13528	0.0466447
Cluster Ⅰ	RIR_3222100	1.99443	0.0227947	0.423233	0.430596	-0.55998	0.138575
Cluster Ⅰ	RIR_1592200	1.57352	4.08e-08	0.53786	1.2e-05	-0.065385	1
Cluster Ⅰ	RIR_3555600	5.37378	4.31e-05	0.966376	0.0826395	-1.58921	0.00665744
Cluster Ⅰ	RIR_0776900	1.37533	1	-3.28241	7.8e-52	-5.96823	3.77e-107
Cluster Ⅰ	RIR_2433800	2.2269	1.93e-23	0.442534	0.0830781	-0.53846	0.00146372
Cluster Ⅰ	RIR_2831400	0.0546993	1	-0.828356	1.77e-05	-1.31688	5.71e-07
Cluster Ⅰ	RIR_1521300	0.618918	1	-3.18515	0.053547	-5.32171	2.49e-159
Cluster Ⅰ	RIR_2038300	4.77263	4.28e-85	0.698867	0.00224845	-1.58863	1.31e-56
Cluster Ⅰ	RIR_1924700	4.78667	1.85e-57	0.750128	0.000585985	-1.53513	3.78e-73
Cluster Ⅰ	RIR_2471910	2.96672	2.16e-09	-0.130931	1	-1.78536	5.54e-34
Cluster Ⅰ	RIR_2073600	1.65749	1.27e-14	-0.134318	0.97599	-1.09358	6.91e-25
Cluster Ⅰ	RIR_0303500	4.45734	3.78e-44	0.41672	0.864832	-1.72795	7.2e-14
Cluster Ⅰ	RIR_2533700	4.97385	1.35e-05	1.1613	1	-0.824723	1
Cluster Ⅰ	RIR_0201000	7.27777	0.158934	1.22209	0.225622	-1.94231	7.5e-05
Cluster Ⅰ	RIR_3057800	0	1	-1.66465	0.421625	-2.53383	0.0238336
Cluster Ⅰ	RIR_3423100	1.49162	0.00225193	0.654683	0.00072645	0.218004	0.538
Cluster Ⅰ	RIR_1943700	2.74696	3.13e-34	0.257949	0.294041	-1.0407	1.76e-40
Cluster Ⅰ	RIR_2257000	2.00747	0.75913	1.10047	0.000415704	0.377201	0.727697
Cluster Ⅰ	RIR_2781000	4.46205	4.33e-32	1.23914	0.0369673	-1.31114	0.998962
Cluster Ⅰ	RIR_1898500	1.12832	1	-0.166855	1	-1.16863	0.0274946
Cluster Ⅰ	RIR_2627200	1.00087	1	-0.669714	1	-1.96709	7.28e-05
Cluster Ⅰ	RIR_1470900	2.16423	0.0276456	0.77493	0.0222592	-0.265878	1
Cluster Ⅰ	RIR_0186200	4.27754	5.65e-06	0.0532249	1	-3.03034	0.000324454
Cluster Ⅰ	RIR_1239300	1.19229	0.00612596	-0.225526	1	-1.43148	6.56e-36
Cluster Ⅰ	RIR_1584000	1.82275	4.2e-06	0.681302	6.19e-06	-0.294176	0.0390826
Cluster Ⅰ	RIR_0886500	2.03943	1	-0.0650011	1	-1.81733	0.0194326
Cluster Ⅰ	RIR_1689200	4.43656	0.967174	0.261458	1	-3.25754	0.00272969
Cluster Ⅰ	RIR_2483500	5.20964	7.05e-23	2.35956	1	0.0263318	1
Cluster Ⅰ	RIR_2370200	1.14235	1	-0.271249	1	-1.42318	0.0386674
Cluster Ⅰ	RIR_0803100	4.26141	0.00316173	0.932686	0.685883	-1.77808	1.66e-21
Cluster Ⅰ	RIR_0481000	0.957258	1	-0.375435	1	-1.46351	0.00134117
Cluster Ⅰ	RIR_3525100	1.47246	5.76e-05	0.643264	0.000213882	-0.033459	1
Cluster Ⅰ	RIR_1109400	-1.01301	1	-1.55461	1	-2.0538	3.18e-12
Cluster Ⅰ	RIR_1749800	2.62915	0.0240461	0.756484	0.205091	-0.955062	0.286732
Cluster Ⅰ	RIR_1743000	1.4953	1	-0.198151	1	-1.71532	1.59e-10
Cluster Ⅰ	RIR_1651600	5.64046	3.88e-76	1.99602	0.00396397	-1.30097	3.61e-11
Cluster Ⅰ	RIR_0631600	0.195442	1	-1.89755	0.115183	-3.93026	1.77e-24
Cluster Ⅰ	RIR_3319700	0.605015	1	-0.216255	1	-1.00911	0.00117957
Cluster Ⅰ	RIR_3002800	4.51453	2.53e-31	1.5335	0.219605	-1.34144	6.67e-10
Cluster Ⅰ	RIR_0186600	2.17398	0.213502	1.38008	1.98e-07	0.633372	0.300634
Cluster Ⅰ	RIR_1740600	2.0093	1	1.48209	0.0223503	0.982534	0.660596
Cluster Ⅰ	RIR_3212900	2.0989	0.319584	1.5166	8.44e-06	0.966339	0.0477592
Cluster Ⅰ	RIR_1112000	1.71058	0.471553	0.278821	1	-1.07349	0.00776281
Cluster Ⅰ	RIR_2643300	2.614	1	0.272941	1	-1.93661	0.0201414
Cluster Ⅰ	RIR_2651700	0.800792	1	-0.579543	0.405408	-1.89712	2.18e-08
Cluster Ⅰ	RIR_0652400	0	1	-1.52861	1	-3.05877	9.25e-05
Cluster Ⅰ	RIR_1568200	0.761183	1	-0.203315	1	-1.16281	0.000138039
Cluster Ⅰ	RIR_0830400	2.00383	2.52e-05	0.583682	0.149238	-0.869742	3.34e-11
Cluster Ⅰ	RIR_0643900	1.45621	0.184952	-0.0489546	1	-1.59351	9.93e-10
Cluster Ⅰ	RIR_1524200	-0.0167926	1	-2.74065	0.235355	-5.50074	4.65e-139
Cluster Ⅰ	RIR_2487820	0	1	-2.78015	1	-5.60803	1.71e-32
Cluster Ⅰ	RIR_1129900	1.49699	1	0.230921	1	-1.06074	1.25e-09
Cluster Ⅰ	RIR_0125700	0.313122	1	-1.20225	0.894254	-2.89507	2.89e-09
Cluster Ⅰ	RIR_2576900	0.611306	1	-0.154703	1	-1.0103	3.01e-12
Cluster Ⅰ	RIR_0778300	2.31214	0.220772	1.46874	1.63e-09	0.536836	0.858964
Cluster Ⅰ	RIR_2718700	1.13886	0.565338	-0.465131	0.472851	-2.20875	3.43e-20
Cluster Ⅰ	RIR_3338300	0.606738	1	-0.249151	1	-1.17814	2.33e-09
Cluster Ⅰ	RIR_2813500	3.4133	0.0295527	2.05915	0.0025937	0.615075	1
Cluster Ⅰ	RIR_1666300	2.49622	1	1.6549	0.0196383	0.759326	0.742173
Cluster Ⅰ	RIR_3281400	1.91199	9.52e-09	0.378335	0.153511	-1.26301	2.62e-49
Cluster Ⅰ	RIR_2867300	2.28022	5.74e-05	1.23747	0.00144162	0.118632	1
Cluster Ⅰ	RIR_0202500	2.7121	0.945532	1.46812	3.59e-08	0.132201	1
Cluster Ⅰ	RIR_3421200	2.50991	0.212853	1.48752	0.00989602	0.388673	1
Cluster Ⅰ	RIR_2867600	3.45908	1.28e-49	-0.0929341	1	-0.936591	6.32e-12
Cluster Ⅰ	RIR_1798900	2.02452	0.0014781	0.116981	1	-0.337877	0.389877
Cluster Ⅰ	RIR_0548600	2.16285	0.00237692	0.519132	0.630301	0.13619	1
Cluster Ⅰ	RIR_2638700	2.77071	0.891728	1.63294	0.000257484	1.36515	0.0137915
Cluster Ⅰ	RIR_3403700	4.71969	4.21e-20	5.13e-15	1	-1.0612	1
Cluster Ⅰ	RIR_1808900	3.49146	3.18e-43	-0.00739208	1	-0.800856	1.44e-25
Cluster Ⅰ	RIR_1128000	1.68995	5.37e-06	0.211501	0.364704	-0.111077	0.80801
Cluster Ⅰ	RIR_0200600	4.26755	3.91e-16	-0.0367548	1	-0.958324	0.168608
Cluster Ⅰ	RIR_1793900	4.75722	3.73e-61	-0.565084	1	-1.69023	0.467522
Cluster Ⅰ	RIR_2755200	0.125878	1	-2.05952	0.0348356	-2.5239	5.8e-09
Cluster Ⅰ	RIR_2468470	6.12468	5.68e-63	-0.122944	1	-1.43132	3.9e-12
Cluster Ⅰ	RIR_2275770	6.12078	1.29e-62	-0.118808	1	-1.42215	5.78e-12
Cluster Ⅰ	RIR_1306600	0.82295	1	-1.07842	1	-1.47588	0.0108356
Cluster Ⅰ	RIR_1548030	6.11225	4.87e-63	-0.10924	1	-1.40697	1.78e-11
Cluster Ⅰ	RIR_3282017	6.13391	1.26e-62	-0.118887	1	-1.4339	5.45e-12
Cluster Ⅰ	RIR_3434230	6.09879	4.7e-62	-0.122382	1	-1.4294	7.75e-12
Cluster Ⅰ	RIR_0678170	6.12052	1.29e-62	-0.122429	1	-1.41646	7.86e-12
Cluster Ⅰ	RIR_2279930	6.1158	1.03e-62	-0.1156	1	-1.41198	8.99e-12
Cluster Ⅰ	RIR_1374000	1.79046	8.55e-06	0.0969731	1	-0.244718	0.476578
Cluster Ⅰ	RIR_1507930	6.08245	2.09e-62	-0.111939	1	-1.38477	2.04e-11
Cluster Ⅰ	RIR_3431170	6.09347	8e-63	-0.11984	1	-1.3992	1.21e-11
Cluster Ⅰ	RIR_0708530	6.09974	8.13e-63	-0.125516	1	-1.4015	1.24e-11
Cluster Ⅰ	RIR_0015000	5.50129	2.59e-09	0.0628181	1	-1.05279	0.78134
Cluster Ⅰ	RIR_3266200	2.67133	1.7e-17	0.287784	0.0958009	-0.47167	7.79e-06
Cluster Ⅰ	RIR_2349800	2.10741	0.0058137	0.549178	0.624489	0.0711373	1
Cluster Ⅰ	RIR_3187600	4.2493	2.23e-85	0.266352	0.219607	-0.96587	1.66e-27
Cluster Ⅰ	RIR_2871500	4.0625	0.00759891	-0.346649	1	-1.6213	0.28703
Cluster Ⅰ	RIR_3346200	3.91535	0.124812	1.38792	0.0243503	0.659919	1
Cluster Ⅰ	RIR_2389800	2.95627	1	-0.851954	1	-1.93935	0.0149836
Cluster Ⅰ	RIR_1697900	5.64933	7.04e-07	0.999279	0.970954	-0.368026	1
Cluster Ⅰ	RIR_2118800	3.98446	6.14e-58	0.141188	1	-0.996268	2.9e-32
Cluster Ⅰ	RIR_1665300	4.58416	2.66e-37	-0.555179	0.930737	-2.07988	8.69e-26
Cluster Ⅰ	RIR_1238200	2.10741	0.0058137	0.543872	0.643385	0.0711392	1
Cluster Ⅰ	RIR_1904500	2.10741	0.0058137	0.543871	0.643385	0.0711379	1
Cluster Ⅰ	RIR_0426500	2.10741	0.0058137	0.543874	0.643385	0.0711373	1
Cluster Ⅰ	RIR_0400700	2.10742	0.0058137	0.543875	0.643385	0.071137	1
Cluster Ⅰ	RIR_2285800	4.24285	1.51e-16	5.13e-15	1	-1.26853	1
Cluster Ⅰ	RIR_3256600	3.02976	1	-0.337414	1	-1.34116	0.00811946
Cluster Ⅰ	RIR_0349200	2.29985	0.000112145	0.206951	1	-0.415601	0.180643
Cluster Ⅰ	RIR_1681500	-2.38853	1	-3.66635	0.285247	-4.04658	3.12e-10
Cluster Ⅰ	RIR_3318800	4.63826	1.6e-62	0.0757736	1	-1.1426	1.25e-19
Cluster Ⅰ	RIR_0712200	1.82393	1	-1.71428	0.0290088	-2.65169	0.0352447
Cluster Ⅰ	RIR_0678150	5.93921	1.66e-78	0.0679515	1	-1.53572	6.04e-56
Cluster Ⅰ	RIR_2275750	5.91567	8.27e-77	0.0641398	1	-1.5349	1.26e-57
Cluster Ⅰ	RIR_2280050	5.94988	3.34e-78	0.0645832	1	-1.54676	3e-57
Cluster Ⅰ	RIR_3282015	5.93888	1.63e-78	0.0691602	1	-1.5368	4.55e-56
Cluster Ⅰ	RIR_0823500	3.74829	5.24e-68	0.520594	0.00429452	-0.367375	0.0142255
Cluster Ⅰ	RIR_1364700	2.88182	2.02e-06	-0.925151	0.42356	-1.97529	2.74e-07
Cluster Ⅰ	RIR_1548150	5.91133	5.66e-77	0.0609407	1	-1.52647	1.26e-57
Cluster Ⅰ	RIR_3431150	5.90707	2.85e-76	0.0598115	1	-1.52052	1.02e-58
Cluster Ⅰ	RIR_3434350	5.90648	2.62e-76	0.0612952	1	-1.52052	1.41e-58
Cluster Ⅰ	RIR_0708550	5.90602	2.85e-76	0.0609146	1	-1.52071	3.44e-59
Cluster Ⅰ	RIR_1508050	5.90848	2.85e-76	0.0603729	1	-1.52194	7.01e-59
Cluster Ⅰ	RIR_3061700	2.65212	1.2e-43	0.290639	0.237256	-0.321651	0.0278766
Cluster Ⅰ	RIR_3358900	2.16741	0.00235836	0.518413	0.648775	0.0996831	1
Cluster Ⅰ	RIR_3180200	3.28062	3.35e-40	-0.0190545	1	-0.862371	1.77e-15
Cluster Ⅰ	RIR_0677800	5.21776	5.32e-100	-0.113841	1	-1.40518	1.92e-27
Cluster Ⅰ	RIR_1924200	2.69939	5.41e-13	0.0316803	1	-0.611256	1.92e-05
Cluster Ⅰ	RIR_0220600	3.1444	1.73e-22	0.132142	1	-0.601574	0.000639712
Cluster Ⅰ	RIR_3070800	4.23476	1.06e-89	0.263677	0.19016	-0.706788	2.14e-13
Cluster Ⅰ	RIR_0525300	2.16742	0.00235836	0.513328	0.646987	0.0996832	1
Cluster Ⅰ	RIR_1406200	4.49397	2.55e-44	-0.280492	1	-1.47738	1.1e-12
Cluster Ⅰ	RIR_0175700	5.38618	7.19e-08	0.965613	1	-0.144549	1
Cluster Ⅰ	RIR_1273800	3.67258	6.22e-41	0.170542	0.904988	-0.698428	1.13e-12
Cluster Ⅰ	RIR_1128610	0	1	-1.55463	1	-1.93932	6.25e-07
Cluster Ⅰ	RIR_0152300	5.27876	3.55e-19	0.377641	1	-1.3983	4.66e-15
Cluster Ⅰ	RIR_0206000	4.05427	0.0519679	-0.178757	1	-1.73077	7.8e-32
Cluster Ⅰ	RIR_2441000	5.01718	2.6e-08	-0.323895	1	-2.31354	1
Cluster Ⅰ	RIR_2891600	4.69277	1.04e-09	0.809249	1	-0.674471	1
Cluster Ⅰ	RIR_1508070	6.0122	1.56e-83	0.213949	1	-2.00009	2.07e-20
Cluster Ⅰ	RIR_1548170	6.01032	1.08e-83	0.213679	1	-1.99787	2.21e-20
Cluster Ⅰ	RIR_3431130	6.01032	1.06e-83	0.213409	1	-1.99801	2.2e-20
Cluster Ⅰ	RIR_3434370	6.02312	8.8e-84	0.208281	1	-1.99478	1.5e-20
Cluster Ⅰ	RIR_2468430	6.02304	8.8e-84	0.208068	1	-1.99511	1.52e-20
Cluster Ⅰ	RIR_2275730	6.02327	8.8e-84	0.208403	1	-1.99492	1.5e-20
Cluster Ⅰ	RIR_2280070	6.02304	8.8e-84	0.208542	1	-1.99557	1.49e-20
Cluster Ⅰ	RIR_0708570	6.03222	1.16e-83	0.210166	1	-2.00507	1.05e-20
Cluster Ⅰ	RIR_3282013	6.02934	1.16e-83	0.20948	1	-2.00224	1.11e-20
Cluster Ⅰ	RIR_0678130	6.02809	1.08e-83	0.209912	1	-2.00113	1.2e-20
Cluster Ⅰ	RIR_1579600	3.92783	5.23e-63	0.224086	0.339601	-1.20589	4.22e-15
Cluster Ⅰ	RIR_0408700	1.60065	1	-1.01781	0.288931	-1.92558	2.45e-16
Cluster Ⅰ	RIR_2966300	3.31511	1.07e-39	0.540079	1.89e-05	-0.425774	0.000123195
Cluster Ⅰ	RIR_3090500	3.37315	1.29e-45	0.18524	0.840739	-0.935299	2.5e-31
Cluster Ⅰ	RIR_2883200	1.30833	0.0238788	0.253621	0.547138	-0.11737	1
Cluster Ⅰ	RIR_0803000	4.96023	2.21e-05	-0.210544	1	-2.01779	0.000133902
Cluster Ⅰ	RIR_1213100	5.42459	0.00367039	5.13e-15	1	-1.92569	1
Cluster Ⅰ	RIR_2164100	4.78275	8.12e-50	0.059633	1	-1.48508	0.000150918
Cluster Ⅰ	RIR_2491500	5.46489	4.66e-79	0.415595	1	-1.25091	3.06e-14
Cluster Ⅰ	RIR_1242600	1.15406	0.0087235	0.37964	0.0286634	0.119328	1
Cluster Ⅰ	RIR_3200600	5.14	0.00161718	0.110843	1	-1.87049	0.0534269
Cluster Ⅰ	RIR_1194500	0.329419	1	-0.749104	0.42356	-1.17591	0.0255023
Cluster Ⅰ	RIR_2291800	5.06912	1.9e-30	0.0801204	1	-1.89358	2.45e-45
Cluster Ⅰ	RIR_2390200	4.98636	1	-1.82272	1	-4.48498	0.000386938
Cluster Ⅰ	RIR_3394900	4.66083	3.91e-51	-0.0821427	1	-1.93892	3.36e-34
Cluster Ⅰ	RIR_2532300	4.69	5.1e-23	-0.327846	1	-2.29539	0.408809
Cluster Ⅰ	RIR_3265400	4.55045	1.84e-75	0.0762761	1	-1.72715	2.3e-47
Cluster Ⅰ	RIR_2885900	4.64823	2.48e-81	0.276622	0.783616	-1.49784	1.48e-45
Cluster Ⅰ	RIR_1669900	2.02295	1	-0.765461	0.34473	-1.9189	8.67e-11
Cluster Ⅰ	RIR_1775500	4.89558	1.31e-39	0.388293	0.728777	-1.45688	0.0627011
Cluster Ⅰ	RIR_2032300	4.77078	2.76e-05	0.194233	1	-1.72766	7.31e-44
Cluster Ⅰ	RIR_0475600	4.68869	3.93e-70	0.301963	1	-1.52314	3.11e-27
Cluster Ⅰ	RIR_3211200	0.66788	1	-0.515292	0.472848	-1.00975	7.16e-10
Cluster Ⅰ	RIR_2050400	4.45566	2.63e-43	0.0867091	1	-1.7948	4.09e-15
Cluster Ⅰ	RIR_0737600	4.89779	1.47e-10	0.701927	0.328512	-1.10865	0.0293745
Cluster Ⅰ	RIR_2506000	2.51387	3.86e-10	0.628728	0.00509766	-0.177365	1
Cluster Ⅰ	RIR_3200700	4.56365	0.333419	-0.0263129	1	-1.98361	0.0165006
Cluster Ⅰ	RIR_3504900	0	1	-2.28755	1	-3.25854	0.00397982
Cluster Ⅰ	RIR_2044300	4.50624	1.88e-79	0.114683	1	-1.7411	3.88e-32
Cluster Ⅰ	RIR_1589300	3.09175	5.69e-28	1.02207	7.21e-06	-0.014264	1
Cluster Ⅰ	RIR_2454000	3.22985	2.26e-56	0.105693	1	-1.45671	4.77e-56
Cluster Ⅰ	RIR_0094400	4.12389	1.66e-41	0.280098	1	-1.63785	7.78e-57
Cluster Ⅰ	RIR_2067300	4.66202	0.00349467	5.13e-15	1	-2.30236	1
Cluster Ⅰ	RIR_2898100	0	1	-3.13981	0.697952	-4.67586	5.86e-15
Cluster Ⅰ	RIR_0977900	2.33282	2.81e-08	0.378571	0.461731	-0.556059	0.0296535
Cluster Ⅰ	RIR_1954500	3.80047	2.7e-75	0.224638	0.519656	-1.49348	6.69e-63
Cluster Ⅰ	RIR_2693110	5.29048	3.1e-19	0.440957	0.518718	-1.85211	1.44e-51
Cluster Ⅰ	RIR_1601500	4.97517	1.22e-24	0.319024	1	-1.89544	1.59e-32
Cluster Ⅰ	RIR_0694000	2.36216	1	-0.255728	1	-1.4983	2.48e-05
Cluster Ⅰ	RIR_0930500	2.92734	2.65e-10	0.36039	0.475281	-0.844995	1.42e-06
Cluster Ⅰ	RIR_3263500	3.55413	4.12e-127	0.417137	0.0182231	-1.0529	4.31e-37
Cluster Ⅰ	RIR_1485800	4.53233	5.19e-24	0.187861	1	-1.85663	8.88e-23
Cluster Ⅰ	RIR_1432700	5.71721	2.82e-10	0.283199	1	-2.2536	0.000856502
Cluster Ⅰ	RIR_2662100	5.08736	0.000466206	5.13e-15	1	-2.30239	1
Cluster Ⅰ	RIR_0777000	1.62917	1	-3.68367	2.46e-47	-6.09713	1.18e-63
Cluster Ⅰ	RIR_3555400	5.0905	1	1.59636	0.00172803	0	1
Cluster Ⅰ	RIR_0168300	3.0266	1.53e-47	0.150414	1	-1.16072	1.72e-44
Cluster Ⅰ	RIR_1257300	1.87374	2.84e-25	-0.0719153	1	-0.93882	7.11e-34
Cluster Ⅰ	RIR_2034300	1.5305	1.49e-08	0.313248	0.0840855	-0.226343	0.210433
Cluster Ⅰ	RIR_0487100	4.32377	4.61e-66	0.528609	0.11934	-1.12757	4.68e-18
Cluster Ⅰ	RIR_1902900	6.10941	0.00259832	3.15775	0.000220704	1.87007	1
Cluster Ⅰ	RIR_1314200	3.94388	0.152704	2.22017	0.00067165	1.46293	0.301649
Cluster Ⅰ	RIR_0642400	4.1242	2.34e-31	0.148157	1	-1.60927	4e-28
Cluster Ⅰ	RIR_2451600	3.66929	6.59e-16	-0.075407	1	-1.73053	3.7e-55
Cluster Ⅰ	RIR_1252900	4.72829	1.28e-07	0.355437	1	-1.57293	1.3e-08
Cluster Ⅱ	RIR_2996520	0.790289	1	0.258103	1	-1.57257	0.000725255
Cluster Ⅱ	RIR_0654300	2.11811	1	0.683612	0.693381	-4.25245	1.43e-48
Cluster Ⅱ	RIR_3148000	1.17783	1	0.624408	0.493522	-1.23592	0.00897076
Cluster Ⅱ	RIR_0057700	2.38676	1	1.78138	0.00031846	-0.359955	1
Cluster Ⅱ	RIR_0969200	1.4972	1	0.0407135	1	-5.05153	1.96e-31
Cluster Ⅱ	RIR_3452700	2.94852	0.772906	2.23897	2.79e-08	-0.241253	1
Cluster Ⅱ	RIR_2632220	1.83536	1.07e-11	1.23693	8.53e-05	-0.914713	0.00117753
Cluster Ⅱ	RIR_2219300	1.94746	0.00376733	1.43263	2.74e-10	-0.449291	0.161528
Cluster Ⅱ	RIR_3050810	-1.0234	1	-1.55163	1	-3.48879	0.0020129
Cluster Ⅱ	RIR_3225900	3.01987	0.305882	2.62087	0.00141774	1.34136	0.837673
Cluster Ⅱ	RIR_2085800	1.52675	0.712365	1.04853	0.00145537	-0.483621	0.329485
Cluster Ⅱ	RIR_2324800	-1.03568	1	-2.25847	1	-6.16627	4.16e-05
Cluster Ⅱ	RIR_1122000	0.433394	1	0.00594243	1	-1.39175	0.00200113
Cluster Ⅱ	RIR_0740500	2.37031	1	1.61154	0.00407341	-0.764577	0.375161
Cluster Ⅱ	RIR_0070100	0.554447	1	-0.0653828	1	-1.95774	0.000526495
Cluster Ⅱ	RIR_3208100	1.34482	0.199363	0.527475	0.936815	-1.93875	3.68e-36
Cluster Ⅱ	RIR_2627000	1.43192	1	1.03831	0.0013614	-0.152435	1
Cluster Ⅱ	RIR_2595000	0.278006	1	-0.248089	1	-1.81994	0.0117019
Cluster Ⅱ	RIR_3082600	-0.505919	1	-0.684264	1.65e-05	-1.38049	7.95e-26
Cluster Ⅱ	RIR_2548300	1.85775	1	1.51408	0.00776997	0.184884	1
Cluster Ⅱ	RIR_1694800	2.30789	1	1.86043	1.67e-08	0.138067	1
Cluster Ⅱ	RIR_2705110	-0.104447	1	-0.314337	1	-1.12304	0.0109999
Cluster Ⅱ	RIR_1606600	4.158	1.34e-32	3.02123	0.947337	-1.87461	0.538346
Cluster Ⅱ	RIR_2222500	3.27714	0.296506	2.74125	1.85e-05	-0.0881946	1
Cluster Ⅱ	RIR_2242100	1.53521	1	1.25486	0.0276936	-0.236117	1
Cluster Ⅱ	RIR_1090300	2.69532	1	2.06761	0.0226193	-0.918607	1
Cluster Ⅱ	RIR_3207500	0.184988	1	-0.769111	1	-5.27065	6.47e-24
Cluster Ⅱ	RIR_2005700	-0.66884	1	-0.793487	0.220352	-1.41539	0.000315834
Cluster Ⅱ	RIR_0314000	1.11275	1	1.03902	0.0422075	0.613104	1
Cluster Ⅱ	RIR_1728600	-0.077407	1	-0.342314	1	-1.86096	5.66e-12
Cluster Ⅱ	RIR_3353500	1.58759	0.129463	1.1271	0.054238	-1.59374	2.45e-06
Cluster Ⅱ	RIR_2471800	1.41375	1	0.610559	0.537903	-4.55497	1.68e-97
Cluster Ⅱ	RIR_0362000	-0.530746	1	-0.660014	0.285633	-1.48472	0.00511963
Cluster Ⅱ	RIR_3383700	3.52745	0.0564095	2.99011	6.06e-06	-0.403395	1
Cluster Ⅱ	RIR_1396900	-1.01307	1	-1.60494	1	-6.08936	1.42e-05
Cluster Ⅱ	RIR_3102600	1.83471	1	1.57193	0.000590113	-0.363766	1
Cluster Ⅱ	RIR_0963500	-0.407054	1	-0.634254	0.662315	-2.32468	7.1e-21
Cluster Ⅱ	RIR_2940100	2.9382	3.54e-31	2.6704	2.68e-13	0.861724	2.29e-09
Cluster Ⅱ	RIR_3487500	0.779231	1	0.549311	0.13089	-1.01278	0.00090659
Cluster Ⅱ	RIR_3181000	2.659	0.00160563	2.40724	2.65e-20	0.639481	0.0589726
Cluster Ⅱ	RIR_2700500	-2.35615	1	-2.73721	0.0474629	-5.45825	2.26e-13
Cluster Ⅱ	RIR_0778600	1.6797	1	1.2784	0.428974	-1.60674	0.0302165
Cluster Ⅱ	RIR_1092100	0.10849	1	-0.0981057	1	-1.81432	7.11e-13
Cluster Ⅱ	RIR_1696900	0.35612	1	0.0991481	1	-1.9802	1.23e-10
Cluster Ⅱ	RIR_3272600	1.91963	8.98e-10	1.75523	1.58e-24	0.462417	2.24e-07
Cluster Ⅱ	RIR_0094600	-0.849689	1	-0.917662	0.191874	-1.45591	0.00861448
Cluster Ⅱ	RIR_0893100	1.55849	0.49782	1.28187	0.0476734	-1.16908	4.68e-14
Cluster Ⅱ	RIR_1378100	0.157455	1	0.0256475	1	-1.12929	8.52e-06
Cluster Ⅱ	RIR_0998500	2.62609	1	2.36744	1.32e-05	0.094484	1
Cluster Ⅱ	RIR_1117600	0.471676	1	0.307396	0.293631	-1.09045	3.98e-15
Cluster Ⅱ	RIR_3201800	2.28148	0.752313	1.79825	0.0131155	-2.36847	0.00591432
Cluster Ⅱ	RIR_1476100	0.537425	1	0.157856	1	-3.14817	1.5e-65
Cluster Ⅱ	RIR_3045300	1.7956	1.59e-05	1.48366	1.62e-05	-1.22276	2.96e-13
Cluster Ⅱ	RIR_3379500	1.74712	1	1.55224	0.0090263	-0.45608	1
Cluster Ⅱ	RIR_3257410	0	1	-0.418147	1	-4.84249	0.0372684
Cluster Ⅱ	RIR_3341400	2.40355	1	1.90889	1.76e-05	-3.05044	2.46e-06
Cluster Ⅱ	RIR_3241510	1.45502	1	1.54441	5.91e-06	0.568841	0.757498
Cluster Ⅱ	RIR_0338700	2.34304	1.73e-21	2.57212	1.64e-27	0.035834	1
Cluster Ⅱ	RIR_1718230	2.94492	1	3.28475	4.7e-05	-0.226761	1
Cluster Ⅱ	RIR_3201700	0	1	0.53834	1	-4.98089	8.8e-12
Cluster Ⅱ	RIR_0300700	1.09465	0.604735	1.21251	1.07e-12	0.000499554	1
Cluster Ⅱ	RIR_2976700	-0.310084	1	-0.220724	1	-1.16729	0.00227942
Cluster Ⅱ	RIR_0705200	1.57553	0.24056	1.75137	3.77e-30	-0.124568	1
Cluster Ⅱ	RIR_2823000	1.68604	0.00688516	1.84644	1.17e-33	0.247734	0.249907
Cluster Ⅱ	RIR_0256840	0	1	0.553815	1	-4.95546	1.26e-10
Cluster Ⅱ	RIR_0357500	0.111114	1	0.240531	1	-1.04327	0.0482804
Cluster Ⅱ	RIR_3347400	0.859279	1	1.11693	8.12e-05	-1.31955	2.02e-10
Cluster Ⅱ	RIR_1034400	-0.000543942	1	0.245533	1	-1.92979	3.08e-14
Cluster Ⅱ	RIR_3180900	-1.01142	1	-0.778665	1	-2.87063	0.0290893
Cluster Ⅱ	RIR_0931600	1.64915	0.3369	2.29047	0.00110242	-3.47843	1.93e-28
Cluster Ⅱ	RIR_2451800	0.102386	1	0.275006	0.227896	-1.19881	1.71e-33
Cluster Ⅱ	RIR_2695300	0.493197	1	0.80727	1	-1.73366	0.000292119
Cluster Ⅱ	RIR_2576700	0.695858	0.277558	1.04671	3.07e-06	-1.48807	4.42e-45
Cluster Ⅱ	RIR_3379400	1.72166	1	1.99647	5.58e-06	0.0265478	1
Cluster Ⅱ	RIR_2691600	0	1	0.852126	1	-5.18598	0.0132028
Cluster Ⅱ	RIR_0039500	-1.09442	1	-0.672149	0.888997	-3.59651	4.36e-39
Cluster Ⅱ	RIR_2641300	0.94916	1	1.18439	0.0191842	-0.439008	0.906337
Cluster Ⅱ	RIR_3351200	2.16321	4.77e-08	2.48417	7e-63	0.0874176	1
Cluster Ⅱ	RIR_0486600	1.08886	0.351635	1.34849	7.83e-16	-0.551603	1.79e-05
Cluster Ⅱ	RIR_1748700	1.41206	1	1.98049	4.64e-07	-2.36794	6.89e-21
Cluster Ⅱ	RIR_1023900	-0.368506	1	-0.304622	0.697952	-1.18183	0.00158306
Cluster Ⅱ	RIR_0409000	1.25745	1	1.32243	0.00046374	0.419611	1
Cluster Ⅱ	RIR_2192200	3.08717	0.336508	3.39526	2.52e-13	-1.04882	0.253335
Cluster Ⅱ	RIR_2680610	3.65146	0.0847263	3.91092	9.46e-09	0.458456	1
Cluster Ⅱ	RIR_2691700	-1.03583	1	-0.971857	1	-1.81448	3.4e-07
Cluster Ⅱ	RIR_1495700	0	1	0.598596	1	-6.28046	1.46e-57
Cluster Ⅱ	RIR_0056300	2.07122	1	2.16389	0.000482687	1.07439	0.403031
Cluster Ⅱ	RIR_1412900	-0.801648	1	-0.760564	0.587603	-1.26445	0.0242837
Cluster Ⅱ	RIR_1556300	1.06156	1	1.3248	0.852779	-2.80626	1.7e-07
Cluster Ⅱ	RIR_1197100	0.882394	1	1.00007	0.0117374	-0.869151	0.288884
Cluster Ⅱ	RIR_0320200	1.04564	1	1.07525	0.0381076	0.584545	0.246376
Cluster Ⅱ	RIR_2129800	3.18138	1	3.28067	3.9e-23	1.46216	0.00461331
Cluster Ⅱ	RIR_2597200	-1.49527	1	-1.33105	1.39e-06	-4.30155	1.79e-71
Cluster Ⅱ	RIR_1112910	1.15228	1	1.18232	0.000138469	0.615373	0.43437
Cluster Ⅱ	RIR_3169700	-0.167276	1	-0.116578	1	-1.05632	0.0213192
Cluster Ⅱ	RIR_2910300	-2.38597	1	-2.27324	0.494155	-4.36962	1.76e-10
Cluster Ⅱ	RIR_1854510	0	1	5.13e-15	1	-6.23628	6.69e-05
Cluster Ⅱ	RIR_2448800	0	1	5.13e-15	1	-6.08979	7.73e-06
Cluster Ⅱ	RIR_1108000	0	1	5.13e-15	1	-6.85162	5.99e-10
Cluster Ⅱ	RIR_0880500	0	1	5.13e-15	1	-5.27721	8.59e-16
Cluster Ⅱ	RIR_2310000	0	1	5.13e-15	1	-5.2272	6.68e-07
Cluster Ⅱ	RIR_3527300	0	1	5.13e-15	1	-5.59585	0.00104155
Cluster Ⅱ	RIR_3553400	0	1	5.13e-15	1	-5.19039	0.00757506
Cluster Ⅱ	RIR_1854500	0	1	5.13e-15	1	-5.1857	0.0176202
Cluster Ⅱ	RIR_0625500	0	1	5.13e-15	1	-5.19004	0.0106897
Cluster Ⅱ	RIR_2569500	0	1	5.13e-15	1	-4.77804	3.97e-05
Cluster Ⅱ	RIR_2569300	0	1	5.13e-15	1	-5.23066	1.53e-07
Cluster Ⅱ	RIR_0980400	0	1	5.13e-15	1	-1.88827	0.0161609
Cluster Ⅱ	RIR_3417100	0	1	5.13e-15	1	-1.88827	0.0161609
Cluster Ⅱ	RIR_0585700	0	1	5.13e-15	1	-2.80687	0.00668098
Cluster Ⅱ	RIR_3214500	0	1	5.13e-15	1	-2.31359	0.046607
Cluster Ⅱ	RIR_3485400	3.45829	0.236545	3.4531	4.28e-23	-0.332944	1
Cluster Ⅱ	RIR_1570700	-0.298533	1	-0.291984	1	-1.62137	8.43e-17
Cluster Ⅱ	RIR_2684600	2.90689	1	2.92089	0.0175787	-0.0985421	1
Cluster Ⅱ	RIR_2377720	0	1	0.0395184	1	-7.3148	4.29e-13
Cluster Ⅱ	RIR_0171210	0.109433	1	0.117736	1	-1.32858	2.02e-11
Cluster Ⅱ	RIR_1680300	4.38066	0.805248	4.4101	0.030196	-0.229835	1
Cluster Ⅱ	RIR_3288900	1.78013	1.51e-06	1.79382	1.13e-28	0.016071	1
Cluster Ⅱ	RIR_2360000	1.15733	1	1.16942	0.000777372	-0.424762	0.762006
Cluster Ⅱ	RIR_1521800	2.56934	1	2.51314	0.00549505	0.182174	1
Cluster Ⅱ	RIR_3201100	-0.647093	1	-0.679926	0.035742	-2.01653	2.34e-07
Cluster Ⅱ	RIR_2600500	3.44269	1.27e-05	3.39096	5.1e-70	1.12723	3.23e-08
Cluster Ⅱ	RIR_3296000	0.395987	1	0.383579	0.37914	-1.47565	6.38e-31
Cluster Ⅱ	RIR_1164820	2.18445	0.51759	2.17117	5.57e-05	0.761921	0.507734
Cluster Ⅱ	RIR_0194100	1.61028	1	1.57175	0.00248442	-0.921729	0.204735
Cluster Ⅱ	RIR_1179800	-0.0477633	1	-0.0629479	1	-1.03795	0.0286176
Cluster Ⅱ	RIR_2390800	-1.03289	1	-1.08921	1	-4.62545	0.0423888
Cluster Ⅱ	RIR_0966810	3.32951	0.718316	3.27505	4.39e-05	-0.0389808	1
Cluster Ⅱ	RIR_1184000	3.4056	4.24e-06	3.3283	1.35e-10	-1.99089	7.2e-30
Cluster Ⅱ	RIR_3351210	3.6098	0.754719	3.66069	2.89e-17	2.04428	0.00789691
Cluster Ⅱ	RIR_1148100	1.44054	1	1.59038	1	-2.9294	0.00313301
Cluster Ⅱ	RIR_0624800	0.512816	1	0.585294	1	-2.12147	0.0127709
Cluster Ⅱ	RIR_2435700	-0.505578	1	-0.451076	0.714617	-3.32307	1.01e-121
Cluster Ⅱ	RIR_0347900	0.104464	1	0.167474	1	-1.47879	0.0135299
Cluster Ⅱ	RIR_1025100	-1.09146	0.643016	-1.0722	3.82e-06	-1.52763	1.13e-12
Cluster Ⅱ	RIR_2718600	-0.346219	1	-0.39932	0.961571	-1.67771	6.18e-10
Cluster Ⅱ	RIR_0205500	2.82293	0.0228144	2.71863	2.85e-19	0.202203	1
Cluster Ⅱ	RIR_1444600	0.882928	1	0.761143	0.0934501	-1.90456	4.84e-19
Cluster Ⅱ	RIR_1032910	6.1089	0.0151942	5.82954	0.000297749	0.0222966	1
Cluster Ⅱ	RIR_2389700	1.49275	1	1.17698	0.288586	-4.5858	3.5e-25
Cluster Ⅱ	RIR_3535400	1.2256	0.226519	1.13116	1.7e-08	-0.531805	0.0430783
Cluster Ⅱ	RIR_2968400	0.340335	1	0.227469	1	-1.31466	4.77e-06
Cluster Ⅱ	RIR_1472200	1.89383	1	1.70003	0.0416721	-0.914859	1
Cluster Ⅱ	RIR_2350400	-1.43712	1	-1.44985	0.0109914	-1.65477	4.32e-10
Cluster Ⅱ	RIR_0581700	0.452692	1	0.321481	1	-1.64819	9.66e-09
Cluster Ⅱ	RIR_2811800	1.7812	1	1.39186	0.0693943	-4.43855	1.2e-14
Cluster Ⅱ	RIR_1255700	1.22612	1	1.16058	0.00343779	0.214416	1
Cluster Ⅱ	RIR_3099700	1.97834	0.0160619	1.57705	8.25e-15	0.618651	0.0224723
Cluster Ⅱ	RIR_3512500	2.64717	4.7e-05	1.52666	0.000435996	-1.06793	0.602903
Cluster Ⅱ	RIR_3515200	2.64717	4.7e-05	1.52666	0.00043599	-1.06793	0.602892
Cluster Ⅱ	RIR_1080200	-0.866059	1	-0.969708	2.73e-05	-1.19148	2.9e-11
Cluster Ⅱ	RIR_2256600	3.41923	0.000850873	2.39105	1.11e-20	0.135394	1
Cluster Ⅱ	RIR_3272700	2.99207	0.338478	2.17901	2.59e-10	0.403068	0.877099
Cluster Ⅱ	RIR_1527700	0	1	-1.55134	1	-6.0212	0.00144153
Cluster Ⅱ	RIR_2684000	2.31161	0.601037	1.01003	0.0291809	-2.5603	4.38e-14
Cluster Ⅱ	RIR_1599200	1.70366	0.939178	0.746858	1	-1.87911	3.8e-13
Cluster Ⅱ	RIR_0980900	2.59036	0.579227	2.07503	6.68e-07	0.640039	1
Cluster Ⅱ	RIR_0988500	3.17723	0.0866351	2.18314	2.75e-07	-0.581713	0.262947
Cluster Ⅱ	RIR_3241700	0.234471	1	-0.123931	1	-1.12448	0.0363324
Cluster Ⅱ	RIR_2128300	1.56466	1	0.664621	1	-1.82832	2.26e-07
Cluster Ⅱ	RIR_2839500	-1.03589	1	-1.73422	1	-3.6042	0.034743
Cluster Ⅱ	RIR_1521400	1.77947	1	0.867679	0.120575	-1.52017	2.17e-07
Cluster Ⅱ	RIR_2594100	6.83159	1.73e-19	4.11709	1.51e-12	-3.00231	3.66e-20
Cluster Ⅱ	RIR_1092000	-0.063488	1	-0.455964	1	-1.48166	0.00112051
Cluster Ⅱ	RIR_0623900	0	1	-0.530678	1	-1.92754	3.83e-06
Cluster Ⅱ	RIR_0204610	4.05696	1	2.93917	0.00116101	0.0586266	1
Cluster Ⅱ	RIR_3300300	0.467476	1	0.040439	1	-1.01324	5.21e-05
Cluster Ⅱ	RIR_1524300	2.59004	1	1.27269	0.0215331	-2.04151	8.27e-10
Cluster Ⅱ	RIR_2148200	-0.2904	1	-1.28772	3.77e-05	-2.75766	5.84e-28
Cluster Ⅱ	RIR_2944400	3.7329	0.609773	1.47994	0.0352454	-1.83943	0.0336895
Cluster Ⅱ	RIR_0928600	2.52495	0.468742	0.664235	0.955804	-2.05004	0.0014062
Cluster Ⅱ	RIR_1086310	-0.195739	1	-0.564322	0.156722	-1.10413	3.31e-05
Cluster Ⅱ	RIR_0401800	2.9213	0.0143804	1.67918	5.82e-07	-0.10621	1
Cluster Ⅱ	RIR_3206400	1.42074	1	-0.339436	1	-2.8545	1.04e-07
Cluster Ⅱ	RIR_0392000	3.7657	0.00621154	1.76029	0.00383282	-1.28227	0.558847
Cluster Ⅱ	RIR_3198500	1.33272	0.846074	0.0641265	1	-1.8554	1.56e-05
Cluster Ⅱ	RIR_0580600	0.674724	1	-0.107725	1	-1.31589	4.08e-10
Cluster Ⅱ	RIR_2898000	-1.03589	1	-2.36519	0.119349	-4.62418	3.31e-34
Cluster Ⅱ	RIR_0543310	2.4572	1	0.213395	1	-3.53543	7.81e-13
Cluster Ⅱ	RIR_2683900	5.12629	0.0419884	1.74211	0.107321	-3.71515	0.00152689
Cluster Ⅱ	RIR_1968800	0.383163	1	-0.2824	0.559054	-1.34564	1.31e-07
Cluster Ⅱ	RIR_1807100	3.77898	0.0471261	2.97819	2.96e-08	1.66346	0.0324365
Cluster Ⅱ	RIR_0700500	3.32738	0.00897931	2.0181	6.99e-11	-0.389788	0.293607
Cluster Ⅱ	RIR_2731900	1.13598	1	-0.377242	1	-3.14968	9.33e-06
Cluster Ⅱ	RIR_0392500	0.226229	1	-0.236617	0.717476	-1.0861	5.08e-05
Cluster Ⅱ	RIR_2312200	3.19407	1	1.89111	0.00473612	-0.489888	1
Cluster Ⅱ	RIR_1527300	2.00904	0.424563	0.819471	0.0184875	-1.32383	1.05e-05
Cluster Ⅱ	RIR_1063600	1.00123	0.00174712	0.207291	1	-1.27378	2.9e-36
Cluster Ⅱ	RIR_0174000	0.917105	1	0.231767	1	-1.06232	0.037889
Cluster Ⅱ	RIR_2744100	2.55105	0.271136	1.49398	3.23e-10	-0.538004	0.450259
Cluster Ⅱ	RIR_1832300	2.61295	0.00191851	1.64579	0.0042669	-0.226031	0.894097
Cluster Ⅱ	RIR_2776300	0.516432	1	-0.218703	1	-1.63976	0.00488265
Cluster Ⅱ	RIR_2837400	1.19941	0.00729395	0.72753	0.0247726	-0.209969	0.954625
Cluster Ⅱ	RIR_1385700	3.79955	0.65876	1.99105	5.26e-05	-1.52881	0.0554981
Cluster Ⅱ	RIR_2694900	-2.05419	1	-2.4199	0.00221733	-3.13827	1
Cluster Ⅱ	RIR_3268000	0.590875	1	-0.49994	1	-1.83115	0.000600298
Cluster Ⅱ	RIR_2556100	2.18968	1	0.369942	1	-1.84523	0.000309316
Cluster Ⅱ	RIR_3203800	2.38063	0.270302	1.22454	0.00876014	-0.177705	1
Cluster Ⅱ	RIR_3046600	2.38066	0.270302	1.22561	0.0108361	-0.196856	1
Cluster Ⅱ	RIR_2868400	2.38066	0.270302	1.22561	0.0108361	-0.196856	1
Cluster Ⅱ	RIR_3047000	2.38064	0.270302	1.22562	0.0108361	-0.196855	1
Cluster Ⅱ	RIR_1278000	2.38068	0.270302	1.22561	0.0108361	-0.196859	1
Cluster Ⅱ	RIR_0543700	2.45999	1	1.13646	0.0307502	-0.442017	1
Cluster Ⅱ	RIR_0254900	0.987561	1	-0.156631	1	-1.48651	3.69e-23
Cluster Ⅱ	RIR_2482900	0.418987	1	-0.833492	0.124271	-2.28567	2.8e-35
Cluster Ⅱ	RIR_2652700	4.49663	0.42691	0.0747902	1	-4.95605	1.15e-12
Cluster Ⅱ	RIR_2163700	1.35979	1	0.0738716	1	-1.38246	0.0109292
Cluster Ⅱ	RIR_2011000	2.4236	0.26776	1.46366	0.00225087	0.149437	1
Cluster Ⅱ	RIR_1192800	0.597713	1	-0.50978	1	-2.05386	4.84e-12
Cluster Ⅱ	RIR_0314600	1.97915	0.941564	0.688112	0.354156	-1.02776	0.043891
Cluster Ⅱ	RIR_1332900	1.79036	0.00641815	0.6431	0.00585237	-0.89321	1.02e-12
Cluster Ⅱ	RIR_1384900	4.96629	1	1.90115	0.00172803	-1.90916	2.42e-25
Cluster Ⅱ	RIR_2011700	2.38068	0.270302	1.22561	0.0108361	-0.214377	1
Cluster Ⅱ	RIR_2312400	1.71746	0.00961998	0.225725	1	-1.64863	1.52e-29
Cluster Ⅱ	RIR_0434300	1.45267	0.000148303	0.536035	0.00151962	-0.610302	2.73e-05
Cluster Ⅱ	RIR_1767400	1.99072	1	0.0411643	1	-2.3939	0.0283679
Cluster Ⅱ	RIR_3213200	1.39389	1	0.318398	1	-1.07424	0.00783959
Cluster Ⅱ	RIR_0579700	1.33769	0.000107363	0.428759	0.0620269	-0.747887	4.31e-05
Cluster Ⅱ	RIR_0979300	3.47563	0.00438541	2.30478	1.58e-11	0.78477	0.753275
Cluster Ⅱ	RIR_2932200	1.66583	1	1.18241	0.00834038	0.564848	1
Cluster Ⅱ	RIR_1346700	1.07943	1	1.72701	0.0269539	-0.427568	1
Cluster Ⅱ	RIR_1666800	-0.13173	1	0.262957	1	-1.04473	0.00135942
Cluster Ⅱ	RIR_1062840	1.53492	0.00113887	2.33258	2.3e-08	-0.291016	1
Cluster Ⅱ	RIR_1774100	-1.61532	1	0.126981	1	-5.54933	1.42e-33
Cluster Ⅱ	RIR_2870210	-0.464524	1	-0.00688761	1	-1.4848	0.0157116
Cluster Ⅱ	RIR_0274500	0.955388	0.383946	1.46047	2.17e-13	-0.0869955	1
Cluster Ⅱ	RIR_3171100	2.79137	1	3.9869	5.37e-10	0.292475	1
Cluster Ⅱ	RIR_0893300	0	1	1.64302	1	-3.51742	2.69e-07
Cluster Ⅱ	RIR_2748900	-0.342202	1	0.173406	1	-1.44523	6.7e-07
Cluster Ⅱ	RIR_2958900	1.78487	5.96e-09	2.77689	1.24e-24	-0.617034	5.08e-22
Cluster Ⅱ	RIR_3375800	1.06595	1	1.30302	7.88e-05	0.503124	0.454734
Cluster Ⅱ	RIR_1025400	0.774684	1	1.26989	8.92e-11	-0.45884	0.000430505
Cluster Ⅱ	RIR_2561400	0.0789634	1	0.529051	0.0177666	-1.08003	6.33e-16
Cluster Ⅱ	RIR_1929400	2.6695	0.261024	3.73186	1.43e-33	-0.031135	1
Cluster Ⅱ	RIR_0250210	-1.78435	0.193383	-1.52671	2.72e-07	-2.17483	4.21e-14
Cluster Ⅱ	RIR_0557400	1.71598	1	2.6443	0.00193922	0.303802	1
Cluster Ⅱ	RIR_2526120	1.33283	0.155326	2.30384	1.84e-28	-0.15807	1
Cluster Ⅱ	RIR_1037000	0.474883	1	1.36374	2.3e-08	-0.883245	0.000409072
Cluster Ⅱ	RIR_1609200	0.434127	1	1.20727	0.0147709	-0.723004	0.000675403
Cluster Ⅱ	RIR_0309600	-1.88095	0.761414	-0.974121	0.0967196	-3.32956	7.5e-14
Cluster Ⅱ	RIR_3086700	-0.190124	1	0.565627	1	-1.39761	0.0232074
Cluster Ⅱ	RIR_1935400	0.745969	1	1.84158	3.18e-11	-0.997066	0.00124334
Cluster Ⅱ	RIR_2027800	-1.58993	1	0.733448	1	-5.29297	7.18e-08
Cluster Ⅱ	RIR_1361700	2.239	1	4.77889	0.0118378	-1.7907	1
Cluster Ⅱ	RIR_1910100	-0.379727	1	0.0245618	1	-1.01397	0.00113759
Cluster Ⅱ	RIR_0605910	-2.85876	1	-1.55453	1	-5.0091	0.0426355
Cluster Ⅱ	RIR_3386700	1.01925	1	1.66715	0.000627673	-0.036972	1
Cluster Ⅱ	RIR_2504200	-0.445188	1	0.324048	1	-1.52233	0.0325594
Cluster Ⅱ	RIR_2621300	0.268389	1	1.01464	0.000313619	-0.757979	0.000966579
Cluster Ⅱ	RIR_1807900	3.08733	0.51912	4.10581	1.4e-24	1.68213	0.0303388
Cluster Ⅱ	RIR_2559700	-0.11236	1	1.24828	0.342849	-1.9878	0.000396711
Cluster Ⅱ	RIR_3064000	-0.704877	1	-0.194565	1	-1.44033	2.2e-09
Cluster Ⅱ	RIR_3257900	0.756687	1	2.05923	9.83e-25	-1.13094	2.58e-10
Cluster Ⅱ	RIR_2896700	0	1	1.61034	1	-2.36868	0.00737778
Cluster Ⅱ	RIR_2683600	-1.03294	1	2.34035	1	-5.9995	8.2e-05
Cluster Ⅱ	RIR_0755410	0.754733	1	2.04674	0.045821	-1.13184	0.561411
Cluster Ⅱ	RIR_1585910	-0.536844	1	0.0440524	1	-1.38508	1.12e-16
Cluster Ⅱ	RIR_0367000	1.21365	0.12331	1.96149	1.79e-31	0.153875	0.772278
Cluster Ⅱ	RIR_2436400	0.884828	0.0190879	1.59559	5.65e-26	-0.128734	0.639064
Cluster Ⅱ	RIR_1372600	-1.63777	1	5.13e-15	1	-3.96743	0.00536801
Cluster Ⅱ	RIR_0310800	-3.60659	1	-2.6317	0.233046	-5.00119	2.5e-26
Cluster Ⅱ	RIR_1277500	0.706851	0.858815	1.02037	6.05e-10	0.1521	1
Cluster Ⅱ	RIR_2820000	0.313548	1	1.26597	0.0344689	-1.3772	0.0306879
Cluster Ⅱ	RIR_1290200	0.553237	1	1.07042	1.28e-05	-0.371799	0.753275
Cluster Ⅱ	RIR_1051800	0.0705908	1	0.97286	0.0264188	-1.54335	3.77e-05
Cluster Ⅱ	RIR_0198000	-0.668604	1	-0.438924	0.437143	-1.0797	8.65e-06
Cluster Ⅱ	RIR_1111800	0.932124	0.275188	1.65604	6.19e-27	-0.376472	0.0578313
Cluster Ⅱ	RIR_1169700	0	1	1.95718	1	-3.39755	0.0471465
Cluster Ⅱ	RIR_1983100	-0.22503	1	0.400196	0.00557383	-1.28363	1.02e-66
Cluster Ⅱ	RIR_1286500	1.54981	1	2.47104	4.74e-08	-0.00159931	1
Cluster Ⅱ	RIR_3206800	-0.0438276	1	0.576685	0.00325164	-1.22669	3.08e-07
Cluster Ⅱ	RIR_3441900	0.772664	1	1.25501	1.74e-05	-0.147164	1
Cluster Ⅱ	RIR_3196810	0.185315	1	1.53208	1.2e-08	-2.38422	2.84e-37
Cluster Ⅱ	RIR_0259000	1.30892	1	2.32935	0.000138796	-0.669729	0.848452
Cluster Ⅱ	RIR_3335400	0.928671	0.789517	1.98006	5.47e-08	-1.10241	5.2e-14
Cluster Ⅱ	RIR_0589200	1.0081	1	1.50539	0.00260313	0.0788641	1
Cluster Ⅱ	RIR_2931810	-0.0505735	1	0.698476	0.21678	-1.45018	9.87e-06
Cluster Ⅱ	RIR_2631900	1.12148	0.202444	1.93296	3.76e-26	-0.379406	0.159034
Cluster Ⅱ	RIR_0614500	1.34766	0.000467569	2.16638	8.32e-40	-0.169578	0.544386
Cluster Ⅱ	RIR_0742800	1.40306	0.000850279	1.96318	3.15e-46	0.365629	0.221157
Cluster Ⅱ	RIR_2725100	0	1	1.57611	1	-3.1473	0.00493891
Cluster Ⅱ	RIR_0123100	-0.689682	1	-0.208919	1	-1.65351	3.83e-07
Cluster Ⅱ	RIR_3197200	1.66942	2.44e-08	2.17684	8.74e-33	0.651207	0.0288729
Cluster Ⅱ	RIR_0995400	2.36322	1	3.40231	3.9e-06	0.338384	1
Cluster Ⅱ	RIR_0590600	4.61018	0.773352	10.422	1.27e-37	-6.75014	7.58e-16
Cluster Ⅱ	RIR_0982600	1.66762	1	2.81085	0.00919756	-0.572173	1
Cluster Ⅱ	RIR_1983900	-0.495066	1	-0.143304	1	-1.18759	0.0223338
Cluster Ⅱ	RIR_2390100	-1.98749	1	-1.71228	0.640988	-3.46445	1.52e-12
Cluster Ⅱ	RIR_2842600	-0.520589	1	-0.273824	0.603717	-1.82693	7.3e-15
Cluster Ⅱ	RIR_1421310	-0.490438	1	-0.346287	0.141128	-1.24301	1.31e-05
Cluster Ⅱ	RIR_1190900	0.591688	1	0.898332	0.016163	-1.00658	0.0263254
Cluster Ⅱ	RIR_0115000	0.915423	1	1.02652	0.0138295	0.307623	0.949439
Cluster Ⅱ	RIR_3524300	-1.60301	1	-1.21312	1	-3.48067	1.41e-15
Cluster Ⅱ	RIR_2293500	3.28465	1	4.04692	0.00520709	-0.434119	1
Cluster Ⅱ	RIR_3277300	-0.399768	1	-0.243095	1	-1.14302	0.000147633
Cluster Ⅱ	RIR_2898200	-1.0359	1	5.13e-15	1	-5.92622	0.000379796
Cluster Ⅱ	RIR_1495600	-1.62709	1	-1.07727	1	-4.39887	1.49e-12
Cluster Ⅱ	RIR_2390000	-1.02343	1	0.0395184	1	-6.38948	9.37e-07
Cluster Ⅱ	RIR_1045800	-0.403574	1	-0.253453	1	-1.08941	2.49e-08
Cluster Ⅱ	RIR_1032900	4.5453	5.29e-08	5.94682	2.4e-15	-1.92873	2.59e-07
Cluster Ⅱ	RIR_2028600	1.08295	0.665095	1.67255	3.63e-11	-1.66555	1.98e-19
Cluster Ⅱ	RIR_1832200	1.35159	0.1202	1.90717	1.48e-09	-1.0161	2.39e-09
Cluster Ⅱ	RIR_0475700	0.248712	1	0.776709	0.354816	-2.04474	2.5e-49
Cluster Ⅱ	RIR_1103800	0.272984	1	1.10969	0.230454	-3.3428	1.91e-47
Cluster Ⅱ	RIR_0646300	0.953849	1	1.05475	0.000279276	0.509716	0.30547
Cluster Ⅱ	RIR_0884100	2.36703	0.00136166	2.78597	4.96e-42	0.810352	0.00193031
Cluster Ⅱ	RIR_0995800	1.79796	0.234103	2.38796	2.18e-16	-0.390858	0.700817
Cluster Ⅱ	RIR_3170100	-0.957162	1	-0.71952	0.207782	-1.83204	1.42e-08
Cluster Ⅱ	RIR_1978600	0.0840686	1	0.566378	0.521441	-1.69916	6.58e-11
Cluster Ⅱ	RIR_2007400	-0.500964	1	-0.219299	1	-1.55847	0.00312722
Cluster Ⅱ	RIR_0044100	0.0671567	1	0.465112	1	-1.42582	0.00578586
Cluster Ⅱ	RIR_3132900	0.78827	1	1.17205	3.62e-06	-0.657227	0.051725
Cluster Ⅱ	RIR_0156300	0.628988	0.70191	1.00196	1.09e-12	-0.773134	8.8e-10
Cluster Ⅱ	RIR_2704300	1.13728	0.0581823	1.6853	1.24e-16	-0.854095	1.92e-11
Cluster Ⅱ	RIR_0156200	-0.523274	1	-0.268116	0.758437	-1.4541	2.82e-29
Cluster Ⅱ	RIR_1744000	0.883957	0.216617	1.1795	7.68e-23	-0.181041	0.49246
Cluster Ⅱ	RIR_3044700	1.80536	0.449638	2.43229	7.4e-13	-0.455761	0.658435
Cluster Ⅱ	RIR_0846100	-0.207326	1	0.0706274	1	-1.14389	0.0152967
Cluster Ⅱ	RIR_2352400	0.624645	1	1.06876	0.00391128	-0.865285	8.69e-07
Cluster Ⅱ	RIR_1963200	0.0358615	1	0.336987	1	-1.01277	5.54e-08
Cluster Ⅱ	RIR_2214800	-0.704571	1	-0.208082	1	-2.33563	7.45e-41
Cluster Ⅱ	RIR_0422400	0.797175	0.711336	1.17359	1.24e-12	-0.439182	0.0123066
Cluster Ⅱ	RIR_0358000	-1.39638	0.277837	-1.33061	2.91e-14	-1.6129	1e-18
Cluster Ⅱ	RIR_1151800	-1.61532	1	-0.580671	1	-5.02515	0.0268368
Cluster Ⅱ	RIR_2541000	0	1	2.35778	1	-7.6635	6.43e-17
Cluster Ⅱ	RIR_0447400	0	1	1.57768	1	-5.02643	0.0247292
Cluster Ⅱ	RIR_1495620	0	1	2.34039	1	-7.48412	3.43e-36
Cluster Ⅱ	RIR_1850100	-0.627524	1	-0.330591	1	-1.58237	4.49e-07
Cluster Ⅱ	RIR_1232000	1.56422	1	2.0685	2.62e-12	-0.0543831	1
Cluster Ⅱ	RIR_3056000	2.12593	1	2.46279	0.00383788	1.04531	0.97515
Cluster Ⅱ	RIR_2679600	0	1	1.57648	1	-4.37258	0.000522983
Cluster Ⅱ	RIR_2326000	-1.01218	1	5.13e-15	1	-3.71625	8.79e-05
Cluster Ⅱ	RIR_0694100	-0.380741	1	-0.0989092	1	-1.25457	1.77e-06
Cluster Ⅱ	RIR_0543400	0	1	1.63362	1	-5.02573	0.0241166
Cluster Ⅱ	RIR_2457700	0.667236	1	1.55432	0.186881	-1.99823	9e-12
Cluster Ⅱ	RIR_1054300	2.01754	1	2.94502	2.58e-27	-0.763132	0.0229777
Cluster Ⅱ	RIR_1821900	1.93851	0.728418	2.33781	9.64e-12	0.740314	0.14639
Cluster Ⅱ	RIR_0053100	2.23562	1	3.43337	1.28e-05	-1.25154	0.757585
Cluster Ⅱ	RIR_0408300	1.85017	1.93e-05	2.6079	0.00012512	-0.325621	1
Cluster Ⅱ	RIR_2681500	-1.35481	0.922959	-1.19324	1.05e-05	-1.81587	9.95e-09
Cluster Ⅲ	RIR_1418100	-1.33018	1	-1.52493	5.07e-07	-1.36893	1.41e-14
Cluster Ⅲ	RIR_2962900	1.30455	1	-1.29795	0.00390953	0.792345	0.800709
Cluster Ⅲ	RIR_3066600	1.10771	0.027211	0.0552096	1	0.913619	1.92e-11
Cluster Ⅲ	RIR_3216520	4.94487	0.786162	-2.50617	0.00371003	3.5562	0.490445
Cluster Ⅲ	RIR_1027400	0.666325	1	-1.72752	7.04e-07	0.216032	1
Cluster Ⅲ	RIR_3197800	4.13831	0.0142058	-0.301664	1	3.29928	0.00605832
Cluster Ⅲ	RIR_2759600	1.08947	1	-4.95545	1.17e-104	-0.190413	1
Cluster Ⅲ	RIR_2655600	0.402926	1	-1.0591	2.12e-06	0.0939518	1
Cluster Ⅲ	RIR_2107300	-1.52581	1	-4.5646	1.28e-60	-2.1736	4.54e-30
Cluster Ⅲ	RIR_3496800	0.768164	0.468294	-1.1972	9.57e-13	0.349201	0.217944
Cluster Ⅲ	RIR_1689300	3.37468	1	-3.57506	0.000450695	1.89566	0.594466
Cluster Ⅲ	RIR_3371500	2.58049	0.0277592	-1.52492	0.520473	1.70737	0.00373691
Cluster Ⅲ	RIR_2221100	2.91369	0.0955099	-1.22683	0.520473	2.07552	0.00453371
Cluster Ⅲ	RIR_2839900	1.41174	0.799252	-0.0774782	1	1.1025	0.00706169
Cluster Ⅲ	RIR_1647800	1.44348	1	-0.463625	1	1.05064	0.000355703
Cluster Ⅲ	RIR_0545100	4.5407	0.0335123	-1.17875	0.23054	3.36766	0.00362495
Cluster Ⅲ	RIR_0613000	1.84405	1	-0.140845	1	1.40042	0.0375064
Cluster Ⅲ	RIR_2769900	1.36951	1	-0.0854117	1	1.04382	0.00523613
Cluster Ⅲ	RIR_1717600	2.7316	1	-2.14312	0.038109	1.58462	0.254946
Cluster Ⅲ	RIR_1579700	0.397476	1	-1.13246	2.44e-10	0.0453894	1
Cluster Ⅲ	RIR_2834400	0.359569	1	-1.03346	0.00481878	0.0381336	1
Cluster Ⅲ	RIR_1340100	1.55472	1	-0.341272	1	1.11449	0.0457194
Cluster Ⅲ	RIR_1526200	-0.716332	1	-5.82127	2.46e-103	-1.89867	3.31e-06
Cluster Ⅲ	RIR_0983000	3.42217	0.247748	-3.0411	2.05e-05	1.915	0.511092
Cluster Ⅲ	RIR_0526000	1.23324	1	0.32315	1	1.01569	0.0119094
Cluster Ⅲ	RIR_2614200	1.59161	0.942947	0.785506	0.0330507	1.39713	2.94e-05
Cluster Ⅲ	RIR_2005520	0.271293	1	-1.34118	0.0111438	-0.12102	1
Cluster Ⅲ	RIR_0923800	2.27419	0.560568	-0.208851	1	1.66861	0.000883992
Cluster Ⅲ	RIR_2706500	-0.219935	1	-2.24663	3.21e-19	-0.713744	0.222424
Cluster Ⅲ	RIR_2139300	2.52097	0.000112317	-1.6966	2.58e-05	1.47292	2.23e-08
Cluster Ⅲ	RIR_2869500	-0.969398	0.977552	-2.26202	1.09e-21	-1.34382	3.8e-15
Cluster Ⅲ	RIR_1294100	4.59719	4.27e-30	-0.330686	1	3.12949	0.800709
Cluster Ⅲ	RIR_2400100	2.78541	1	0.892545	0.103418	2.22231	0.0150348
Cluster Ⅲ	RIR_1665500	0.498486	1	-1.11437	2.15e-08	0.0139752	1
Cluster Ⅲ	RIR_1755200	1.67058	1	-1.75416	0.0239059	0.644472	0.678263
Cluster Ⅲ	RIR_2729310	0.722676	0.137686	-1.00304	9.51e-08	0.206455	0.804772
Cluster Ⅲ	RIR_0100800	0.573896	1	-1.23773	0.00574119	0.0272936	1
Cluster Ⅲ	RIR_1547000	2.41181	1	0.258879	1	1.76135	0.0350454
Cluster Ⅲ	RIR_1867900	2.34029	0.934455	-0.0813792	1	1.66547	0.0193455
Cluster Ⅲ	RIR_0895300	1.90381	1	-2.65526	4.92e-41	0.631616	6.7e-05
Cluster Ⅲ	RIR_3229800	0.89864	1	-4.09766	7.49e-08	-0.464884	1
Cluster Ⅲ	RIR_2372200	2.81562	0.0258857	-0.114619	1	2.00977	0.0213509
Cluster Ⅲ	RIR_1575100	3.70488	1.19e-09	-0.929663	0.164523	2.48256	6.1e-08
Cluster Ⅲ	RIR_3072600	1.68346	1	-0.183774	1	1.19279	0.016789
Cluster Ⅲ	RIR_3453700	-0.0811938	1	-1.08764	1.25e-07	-0.160086	1
Cluster Ⅲ	RIR_3152100	0.131607	1	-2.01279	8.65e-08	-0.0397402	1
Cluster Ⅲ	RIR_1925400	3.1459	0.00132436	-0.667364	1	2.84035	1.2e-06
Cluster Ⅲ	RIR_3486800	0.906705	1	-2.0968	1.11e-07	0.688098	1
Cluster Ⅲ	RIR_0648700	-1.01295	1	-3.53603	2.68e-08	-1.17361	0.42181
Cluster Ⅲ	RIR_2072000	1.71851	0.919482	-0.0866174	1	1.60276	0.0129949
Cluster Ⅲ	RIR_1383400	2.62239	1	-4.10482	2.6e-24	2.17882	8.95e-06
Cluster Ⅲ	RIR_2598000	0.906806	1	-1.411	9.43e-10	0.656999	0.00347963
Cluster Ⅲ	RIR_2893600	0.487932	1	-1.47127	9.55e-08	0.275806	1
Cluster Ⅲ	RIR_3507200	-1.49642	0.318859	-2.34262	1e-13	-1.58475	2.31e-26
Cluster Ⅲ	RIR_2801300	1.35579	1	-1.67079	8.82e-06	1.04808	0.397563
Cluster Ⅲ	RIR_0622210	2.34821	1	-4.6304	0.0117391	1.64958	1
Cluster Ⅲ	RIR_1823000	1.44358	0.576499	-0.100432	1	1.28981	6.96e-06
Cluster Ⅲ	RIR_1979100	1.43165	1	-0.261318	1	1.26599	4.67e-05
Cluster Ⅲ	RIR_2200300	2.05541	1	0.59554	1	1.92374	0.048116
Cluster Ⅲ	RIR_2743700	2.2857	1	-0.204487	1	2.06006	0.00603187
Cluster Ⅲ	RIR_2825600	1.65478	1	0.0963151	1	1.50811	0.00346367
Cluster Ⅲ	RIR_2326600	1.88489	0.754719	-0.910056	0.0113361	1.62625	7.05e-05
Cluster Ⅲ	RIR_2856100	-0.0630132	1	-1.08141	0.0269495	-0.238141	1
Cluster Ⅲ	RIR_0497800	-1.02346	1	-6.36676	3.25e-08	-1.93413	1
Cluster Ⅲ	RIR_1433900	0.287949	1	-1.16475	0.0408572	0.0410606	1
Cluster Ⅲ	RIR_0064300	4.10142	0.00161718	-0.0292747	1	3.37218	5e-05
Cluster Ⅲ	RIR_2480210	-0.310338	1	-1.02074	0.0229651	-0.434885	0.89331
Cluster Ⅲ	RIR_2160500	0	1	-2.69994	0.000554739	-0.435472	1
Cluster Ⅲ	RIR_0644400	1.75114	0.02189	-1.32051	2.21e-10	1.24397	8.69e-05
Cluster Ⅲ	RIR_1058500	2.45794	1	0.0469826	1	2.07951	0.00122285
Cluster Ⅲ	RIR_1727900	-0.67082	0.315655	-1.21163	2.4e-13	-0.753041	1.8e-05
Cluster Ⅲ	RIR_2263100	0.96028	1	-3.48481	0.00798444	0.290141	1
Cluster Ⅲ	RIR_0355600	3.00178	0.00325411	-0.277279	1	2.50904	3.49e-06
Cluster Ⅲ	RIR_2912100	2.86991	2e-05	-0.312856	1	2.49395	1.21e-10
Cluster Ⅲ	RIR_1822200	0	1	-2.90698	0.00932548	-0.42158	1
Cluster Ⅲ	RIR_2053000	1.31947	1	-1.26133	0.0292804	0.95929	0.681175
Cluster Ⅲ	RIR_2096500	1.38216	0.0682163	0.447813	0.0117433	1.25341	2.77e-07
Cluster Ⅲ	RIR_3102700	0.00915301	1	-1.01991	0.00109899	-0.129665	1
Cluster Ⅲ	RIR_1937500	2.55146	4.9e-11	-0.916181	1.61e-09	2.0875	2.81e-29
Cluster Ⅲ	RIR_3353100	0.133597	1	-1.63967	0.00118948	-0.0992173	1
Cluster Ⅲ	RIR_2862500	3.99792	0.0465754	0.11662	1	1.94736	0.332685
Cluster Ⅲ	RIR_0629700	3.92594	4.27e-06	0.440376	0.634998	2.08422	0.000284156
Cluster Ⅲ	RIR_2707700	3.13643	4.81e-28	-0.847351	0.142341	1.02512	8.5e-06
Cluster Ⅲ	RIR_0705010	2.50012	0.0332807	0.258509	1	1.30748	0.018748
Cluster Ⅲ	RIR_0465310	1.94189	0.466059	0.450301	0.58939	1.14532	0.0182965
Cluster Ⅲ	RIR_2234800	3.98604	4.16e-05	0.117017	1	2.00034	0.0203094
Cluster Ⅲ	RIR_1558900	-0.171108	1	-1.58744	9.79e-11	-0.898777	2.61e-13
Cluster Ⅲ	RIR_1403800	2.14462	1	-2.44079	0.0157462	-0.230502	1
Cluster Ⅲ	RIR_2390020	1.36424	1	-2.87065	0.000855176	-0.853127	0.0262621
Cluster Ⅲ	RIR_2508100	-0.907882	0.116415	-1.70316	2.73e-26	-1.34238	2.48e-33
Cluster Ⅲ	RIR_2646100	2.61125	0.283212	-0.260218	0.933926	1.0397	5.39e-05
Cluster Ⅲ	RIR_2252800	0.638948	1	-2.41275	2.9e-11	-1.0386	0.00427201
Cluster Ⅲ	RIR_1903610	3.36613	1	2.09608	0.0284954	2.66721	1
Cluster Ⅲ	RIR_1108700	1.03759	1	-1.71165	0.000114921	-0.480943	0.155675
Cluster Ⅲ	RIR_3388900	4.24054	0.00968311	-0.743308	1	1.48867	1
Cluster Ⅲ	RIR_0354100	2.28806	0.147557	0.705715	0.016256	1.41435	0.044578
Cluster Ⅲ	RIR_2718800	0.279784	1	-1.68056	1.25e-26	-0.810838	1.19e-06
Cluster Ⅲ	RIR_3517600	2.20147	5.04e-06	-0.00390974	1	0.957867	2.09e-09
Cluster Ⅲ	RIR_1940000	1.16661	0.0163308	-0.0269998	1	0.494466	0.000652723
Cluster Ⅲ	RIR_0131400	4.46687	1.11e-08	-0.0561311	1	1.93203	0.0325594
Cluster Ⅲ	RIR_3053900	0.0294133	1	-1.00911	6.41e-08	-0.564284	3.45e-05
Cluster Ⅲ	RIR_2649900	2.68849	0.00162568	-0.992623	0.0168515	0.581788	0.0905547
Cluster Ⅲ	RIR_2813100	1.84075	1	1.13759	0.00768686	1.43743	0.000984054
Cluster Ⅲ	RIR_2224100	4.01908	0.323759	0.805953	0.0654006	2.16714	6.47e-06
Cluster Ⅲ	RIR_1221200	3.13263	0.000338399	0.106985	1	1.38954	0.396764
Cluster Ⅲ	RIR_0401500	2.72713	1	-2.69729	0.0422966	-0.361492	1
Cluster Ⅲ	RIR_2601200	0	1	-2.50241	8.67e-10	-1.41838	0.327538
Cluster Ⅲ	RIR_3043100	2.00604	1	0.493975	0.646187	1.26819	0.030992
Cluster Ⅲ	RIR_3205400	3.15764	0.0473479	-0.329996	1	1.46071	0.170872
Cluster Ⅲ	RIR_1527200	1.53079	0.00455048	-0.508906	0.208903	0.528922	0.207349
Cluster Ⅲ	RIR_3546910	2.36108	1	-2.11108	0.00162334	0.111447	1
Cluster Ⅲ	RIR_0555400	3.32412	0.270302	0.82433	0.656332	2.13798	0.0381209
Cluster Ⅲ	RIR_1131800	1.18737	1	-2.41021	6.73e-22	-0.514106	0.368551
Cluster Ⅲ	RIR_1971000	0.778702	1	-1.37845	0.000859832	-0.259494	1
Cluster Ⅲ	RIR_0781300	-0.0147458	1	-1.07397	0.00010282	-0.526138	0.489291
Cluster Ⅲ	RIR_0402300	0.904305	1	-1.67745	0.0019877	-0.298688	1
Cluster Ⅲ	RIR_1464100	1.21581	0.388381	-1.14219	0.0210765	0.113532	1
Cluster Ⅲ	RIR_3340800	4.1447	5.57e-14	-1.53977	0.0185181	1.50625	0.00156581
Cluster Ⅲ	RIR_1774800	3.23242	0.921883	0.563631	1	1.99405	0.0230009
Cluster Ⅲ	RIR_0589400	2.0701	0.330146	-1.90411	3.7e-07	0.231936	1
Cluster Ⅲ	RIR_0481300	4.49309	1.59e-24	-1.57157	1	2.32769	1
Cluster Ⅲ	RIR_3075800	0.0615323	1	-1.67869	7.35e-06	-0.569491	0.554957
Cluster Ⅲ	RIR_2200700	0.284333	1	-1.41079	0.00654731	-0.326833	1
Cluster Ⅲ	RIR_2858000	-1.13115	0.559899	-1.54091	2.95e-12	-1.27461	3.18e-19
Cluster Ⅲ	RIR_2739500	2.564	0.0397136	-0.0480324	1	1.5806	0.062409
Cluster Ⅲ	RIR_0063600	0	1	-4.08595	4.79e-13	-1.51919	0.16037
Cluster Ⅲ	RIR_2906600	2.39639	0.477631	-1.65153	0.000134133	0.895296	0.000440129
Cluster Ⅲ	RIR_0500200	-1.03531	1	-4.49137	0.0297854	-2.30232	1
Cluster Ⅲ	RIR_0103200	1.94441	1	0.869584	0.0154183	1.60863	0.0224723
Cluster Ⅲ	RIR_0759200	0.633208	1	-1.02247	0.00333501	0.115473	1
Cluster Ⅲ	RIR_0114900	2.49253	0.261134	-0.10513	1	1.67737	0.00984731
Cluster Ⅲ	RIR_2157300	2.31355	0.789461	0.390583	1	1.70099	0.00497957
Cluster Ⅲ	RIR_0220500	0.403282	1	-1.64453	3.23e-10	-0.24344	1
Cluster Ⅲ	RIR_2820600	1.10587	1	-1.96141	0.00204414	0.119942	1
Cluster Ⅲ	RIR_2906700	2.98387	0.000407436	-1.83757	1.84e-14	1.4348	1.21e-05
Cluster Ⅲ	RIR_1688000	2.47127	0.254504	1.03862	0.103067	2.01018	9.21e-06
Cluster Ⅲ	RIR_1888700	4.48257	5.63e-27	-0.594243	0.983311	2.81243	0.0643078
Cluster Ⅲ	RIR_0899000	-0.918274	0.529679	-2.38265	1.86e-17	-1.40064	4.51e-18
Cluster Ⅲ	RIR_1265600	3.41574	1.76e-07	-1.83292	4.04e-05	1.63044	2.74e-07
Cluster Ⅲ	RIR_1766600	1.77058	1	0.00142709	1	1.17698	0.0396335
Cluster Ⅲ	RIR_0527040	-1.21735	1	-3.88213	1.97e-42	-2.11154	0.00433075
Cluster Ⅲ	RIR_0277000	1.81195	1	1.2316	0.0328565	1.55564	0.156893
Cluster Ⅲ	RIR_1087300	1.27764	0.000756945	-1.56683	4.78e-10	0.0190682	1
Cluster Ⅲ	RIR_0057500	-0.0283326	1	-2.31239	0.0338227	-1.03963	0.655523
Cluster Ⅲ	RIR_0322900	2.19117	1	0.372391	1	1.38045	4.99e-06
Cluster Ⅲ	RIR_0954100	4.13412	1.65e-14	0.0368659	1	2.30266	1
Cluster Ⅲ	RIR_0883900	2.26287	0.60606	0.652365	0.165607	1.55922	0.016688
Cluster Ⅲ	RIR_2232500	3.24457	1.22e-05	0.63739	0.842137	2.1096	0.0024818
Cluster Ⅲ	RIR_2394000	2.10312	1	0.466069	1	1.40432	0.0227543
Cluster Ⅲ	RIR_0480700	3.31328	0.049036	-0.85182	0.19768	1.53784	0.0777454
Cluster Ⅲ	RIR_2553300	1.00669	1	-1.99419	3.68e-06	-0.292436	1
Cluster Ⅲ	RIR_2681800	1.40457	0.0487273	0.0508415	1	0.822544	8.05e-05
Cluster Ⅲ	RIR_3212600	0.0903263	1	-2.28237	1.26e-24	-0.929955	0.000620945
Cluster Ⅲ	RIR_0973800	2.54546	0.738094	1.99661	4.12e-12	2.30932	3.28e-07
Cluster Ⅲ	RIR_0648400	4.07842	0.0430294	-0.850101	0.212295	2.16531	0.0358624
Cluster Ⅲ	RIR_2718900	-0.24799	1	-1.60969	2.74e-06	-0.773395	0.121494
Cluster Ⅲ	RIR_1575200	1.11672	0.00458092	-0.601732	0.00129691	0.452812	0.00515978
Cluster Ⅲ	RIR_1504100	1.22067	1	-1.59747	0.0465731	0.117608	1
Cluster Ⅲ	RIR_1615300	0.640437	1	-2.36717	2.01e-10	-0.552292	0.714586
Cluster Ⅲ	RIR_1592400	1.15375	1	-1.17339	2.3e-08	0.178455	1
Cluster Ⅲ	RIR_1253800	0.509841	1	-1.0086	0.000319699	-0.12918	1
Cluster Ⅲ	RIR_1929300	4.14073	0.0149495	-0.64849	1	2.15681	0.00115507
Cluster Ⅲ	RIR_3062200	1.76715	0.0079088	-0.392763	0.419649	0.871289	0.000522939
Cluster Ⅲ	RIR_1508900	3.26092	1.58e-17	0.511818	0.541666	2.12038	1.2e-25
Cluster Ⅲ	RIR_2253000	2.46537	0.0978497	0.0829901	1	1.50811	0.00185283
Cluster Ⅲ	RIR_2498700	0.856774	1	-1.12078	0.00278515	0.0536045	1
Cluster Ⅲ	RIR_2426600	0.244294	1	-1.3648	0.000962544	-0.413349	0.568964
Cluster Ⅲ	RIR_0736900	-1.03563	0.0209142	-2.1723	9.87e-26	-0.665708	9.9e-10
Cluster Ⅲ	RIR_3546920	0.6175	1	-1.14528	5.48e-08	1.19137	0.00376207
Cluster Ⅲ	RIR_3340400	0.986931	1	-0.172494	1	1.36457	0.012099
Cluster Ⅲ	RIR_2559300	-0.612952	1	-1.57763	8.07e-13	-0.300247	0.716835
Cluster Ⅲ	RIR_2649200	1.13462	0.472295	-2.67232	2.37e-24	2.36217	2.63e-22
Cluster Ⅲ	RIR_2350900	1.80383	1	-0.574383	0.314999	2.56252	0.0258109
Cluster Ⅲ	RIR_2983400	1.50121	0.0440344	0.232418	1	1.90029	1.03e-18
Cluster Ⅲ	RIR_3230500	1.74042	0.449593	-0.41664	0.465935	2.41039	1e-18
Cluster Ⅲ	RIR_0801500	1.34415	0.963501	0.94405	0.00250262	1.45959	0.00344774
Cluster Ⅲ	RIR_2113300	0.808855	1	-0.301779	0.763532	1.13009	1.03e-06
Cluster Ⅲ	RIR_0698100	0.795881	1	-0.0759405	1	1.04986	0.00428079
Cluster Ⅲ	RIR_0261700	1.51718	0.544769	0.495791	0.772761	1.81774	2.71e-06
Cluster Ⅲ	RIR_1474400	1.40312	0.873122	0.134303	1	1.76536	2.23e-05
Cluster Ⅲ	RIR_1627410	1.15438	1	-0.604018	0.173948	1.65701	0.0105911
Cluster Ⅲ	RIR_3412300	1.64962	0.0345304	-1.47071	0.00491478	2.58023	3.93e-17
Cluster Ⅲ	RIR_3411900	1.73991	0.209669	-1.52829	0.0174874	2.72255	4.98e-10
Cluster Ⅲ	RIR_3282010	1.32785	1	-2.41486	0.00713242	2.4674	0.225535
Cluster Ⅲ	RIR_1849100	-0.341673	1	-1.34455	1.2e-05	-0.0352814	1
Cluster Ⅲ	RIR_0818100	1.30565	1	-0.0308883	1	1.76191	0.00643152
Cluster Ⅲ	RIR_0038200	2.07447	0.967854	-0.0225326	1	2.79276	2.21e-10
Cluster Ⅲ	RIR_3459600	0.0632097	1	-1.23077	3.36e-06	0.502529	0.27189
Cluster Ⅲ	RIR_1830600	0.421473	1	-2.33243	3.17e-05	1.33768	0.829163
Cluster Ⅲ	RIR_0409010	1.15703	1	0.65551	0.265207	1.33483	0.029573
Cluster Ⅲ	RIR_2821300	3.21859	0.23831	1.20798	0.00169673	3.92299	5.69e-05
Cluster Ⅲ	RIR_0075500	-0.100414	1	-3.04092	1.14e-07	0.918726	0.241937
Cluster Ⅲ	RIR_2858500	2.05594	0.220742	-1.77415	9.72e-06	3.39032	0.000122238
Cluster Ⅲ	RIR_3458700	-0.630456	1	-1.65861	2.65e-15	-0.374022	0.357665
Cluster Ⅲ	RIR_0489000	-0.456153	1	-1.04809	2.18e-05	-0.310719	0.572703
Cluster Ⅲ	RIR_1312200	1.38099	1	-0.225842	1	1.76097	0.0219601
Cluster Ⅲ	RIR_1435700	0.791222	1	-0.7955	0.0277334	1.16588	0.00267396
Cluster Ⅲ	RIR_2855800	0.89923	1	-1.16432	0.0207996	1.38869	0.0665448
Cluster Ⅲ	RIR_1263900	-0.249406	1	-2.9463	2.03e-11	0.384646	0.126287
Cluster Ⅲ	RIR_2192400	-0.707756	0.553929	-1.94921	9.18e-39	-0.40956	0.00270011
Cluster Ⅲ	RIR_1778100	1.38433	1	-0.106231	1	1.79514	0.01108
Cluster Ⅲ	RIR_0118300	0.943563	1	-0.757955	0.577522	1.41795	8.87e-08
Cluster Ⅲ	RIR_1681110	1.03515	1	0.296063	1	1.23588	0.0460365
Cluster Ⅲ	RIR_2489800	0.769943	0.209166	-0.140612	1	1.01634	4.97e-12
Cluster Ⅲ	RIR_0804400	0.837993	1	-2.78111	5.3e-10	1.79498	7.65e-11
Cluster Ⅲ	RIR_3253300	0.158137	1	-2.03811	8.66e-05	0.732671	0.910723
Cluster Ⅲ	RIR_2574500	-1.00072	1	-1.63414	1.58e-07	-0.838052	0.00990312
Cluster Ⅲ	RIR_2046600	-2.43278	6.69e-05	-6.1779	1.29e-225	-1.47309	2.68e-14
Cluster Ⅲ	RIR_2839600	-3.58849	1	-4.04156	0.168418	-3.35434	8.3e-93
Cluster Ⅲ	RIR_1117010	-0.894045	1	-1.93654	7e-12	-0.345612	1
Cluster Ⅲ	RIR_0115400	1.15903	1	-0.541733	0.820335	2.05103	0.0227835
Cluster Ⅲ	RIR_2738500	0.521841	1	-3.27388	2.39e-34	2.50738	1.04e-06
Cluster Ⅲ	RIR_1899300	2.1925	0.0137088	0.3526	0.431431	3.12438	9.81e-14
Cluster Ⅲ	RIR_0438700	0	1	-2.41651	0.00668807	1.21818	1
Cluster Ⅲ	RIR_2204800	-1.04871	1	-2.1281	9.59e-08	-0.518707	0.8833
Cluster Ⅲ	RIR_1309300	0.765566	1	-0.909552	0.00325897	1.59446	1.63e-05
Cluster Ⅲ	RIR_1804800	0.976095	1	-0.472683	1	1.69507	0.0425732
Cluster Ⅲ	RIR_2631600	2.49808	1	-2.38451	0.00066185	4.8638	0.0270779
Cluster Ⅲ	RIR_0407600	0.991421	0.105426	-0.00712829	1	1.4763	6.52e-13
Cluster Ⅲ	RIR_1638600	1.35575	1	0.145716	1	1.93973	0.0111922
Cluster Ⅲ	RIR_3252500	0.558201	1	-0.382246	0.429235	1.00478	4.35e-05
Cluster Ⅲ	RIR_2160800	-1.03285	1	-4.09816	9.75e-05	0.416195	0.118386
Cluster Ⅲ	RIR_2897600	0.291849	1	-1.31371	0.00625679	1.04859	0.408881
Cluster Ⅲ	RIR_1557300	0.119251	1	-1.36653	1.33e-19	0.816415	5.97e-05
Cluster Ⅲ	RIR_1001200	2.20047	1	0.380651	1	3.05238	0.035627
Cluster Ⅲ	RIR_0441200	2.89581	1	-2.43709	0.494939	5.34023	0.00237666
Cluster Ⅲ	RIR_0787800	0.486185	1	-1.07711	0.0392769	1.19277	0.212381
Cluster Ⅲ	RIR_1775100	-0.0941459	1	-1.46291	2.88e-17	0.522175	0.000352478
Cluster Ⅲ	RIR_2127500	4.38909	0.0974388	1.09234	0.697952	5.67211	0.000878472
Cluster Ⅲ	RIR_3414800	1.38067	1	-0.183419	1	1.98523	8.5e-06
Cluster Ⅲ	RIR_1541900	-2.04518	1	-5.09805	0.000869529	-0.838089	1
Cluster Ⅲ	RIR_2265600	-1.03562	1	-1.84842	0.0140389	-0.716908	1
Cluster Ⅲ	RIR_2263600	1.57347	1	-0.211724	1	2.27371	8.23e-09
Cluster Ⅲ	RIR_2744400	0.241764	1	-1.28181	3.42e-07	0.851737	4.18e-05
Cluster Ⅲ	RIR_0997420	-2.34509	1	-6.99457	8.48e-15	-0.491551	1
Cluster Ⅲ	RIR_3504200	0.947124	1	-0.0990532	1	1.3382	0.0256312
Cluster Ⅲ	RIR_0236500	0.709318	1	-1.74502	8.41e-09	1.62483	0.00695962
Cluster Ⅲ	RIR_1118700	0.0792666	1	-2.08325	2.4e-13	0.89772	0.00663114
Cluster Ⅲ	RIR_1376800	-2.28387	1	-5.59464	1.16e-10	-1.02929	0.680163
Cluster Ⅲ	RIR_0631100	0.337977	1	-1.73222	1.55e-07	1.17705	0.105947
Cluster Ⅲ	RIR_1304600	1.15025	1	-1.55881	1.09e-12	2.2501	2.38e-09
Cluster Ⅲ	RIR_0708100	0.373632	1	-1.2574	1.18e-13	1.03235	0.000320294
Cluster Ⅲ	RIR_0407200	0.49522	1	-1.72883	1.11e-07	1.40215	0.00060687
Cluster Ⅲ	RIR_1131700	-0.576795	1	-1.55957	2.03e-11	-0.174274	1
Cluster Ⅲ	RIR_1942400	0.189813	1	-1.01756	0.0203087	0.69928	0.612393
Cluster Ⅲ	RIR_1684500	0.118204	1	-1.12067	3.02e-05	0.638569	0.221578
Cluster Ⅲ	RIR_0719200	-0.708554	1	-1.63159	1.26e-22	-0.30348	0.156092
Cluster Ⅲ	RIR_1904200	2.05253	0.301389	-0.427328	1	3.11815	1.25e-09
Cluster Ⅲ	RIR_2013300	1.76995	0.239194	0.260896	1	1.88652	3.49e-07
Cluster Ⅲ	RIR_1787000	1.65574	0.00480749	0.245462	1	1.76734	1.42e-13
Cluster Ⅲ	RIR_3388300	0.606957	0.996112	-2.46931	5.33e-29	0.852047	1.48e-06
Cluster Ⅲ	RIR_2108300	0.972228	1	-0.690204	0.174289	1.10503	0.00133954
Cluster Ⅲ	RIR_0236600	0	1	-3.72463	9.49e-09	0.302948	1
Cluster Ⅲ	RIR_0055300	1.81353	1	-0.124844	1	1.9464	0.0147926
Cluster Ⅲ	RIR_0052700	0.739303	1	-2.34673	1.87e-23	0.961102	0.00525762
Cluster Ⅲ	RIR_3102000	0.953332	1	-1.56557	0.00537357	1.13396	0.20955
Cluster Ⅲ	RIR_1285500	0.549574	1	-1.39735	1.48e-09	0.691681	0.0269972
Cluster Ⅲ	RIR_2160600	1.76915	1	0.63854	0.274932	1.83824	0.000360684
Cluster Ⅲ	RIR_2352000	2.20624	0.0308098	1.00462	0.0030327	2.274	7.48e-11
Cluster Ⅲ	RIR_3389900	1.58631	1	-0.132362	1	1.6689	0.037889
Cluster Ⅲ	RIR_0869700	0.95645	1	-1.36904	1.12e-06	1.06891	0.0224706
Cluster Ⅲ	RIR_2342300	1.37157	1	0.0334894	1	1.43356	0.0238726
Cluster Ⅲ	RIR_0755300	0.630153	1	-1.29448	0.0013506	0.728978	0.92478
Cluster Ⅲ	RIR_2525400	1.15758	1	-2.3281	0.000333959	1.24252	0.215203
Cluster Ⅲ	RIR_3207000	2.52992	0.000579823	0.718674	0.000712192	2.572	7.22e-19
Cluster Ⅲ	RIR_1903500	2.12856	1	-1.72598	2.19e-08	2.24125	0.119598
Cluster Ⅲ	RIR_1056900	-1.22597	1	-4.03269	9.31e-68	-1.12613	0.000573139
Cluster Ⅲ	RIR_1527800	5.74903	0.0292058	-2.79691	1.22e-07	6.08968	7.53e-06
Cluster Ⅲ	RIR_3406500	1.34444	1	-0.435042	0.877785	1.41142	0.0304745
Cluster Ⅲ	RIR_1339700	1.60811	1	-1.17732	0.0370499	1.71348	0.406374
Cluster Ⅲ	RIR_2013200	1.48385	1	0.310539	1	1.52841	0.00819156
Cluster Ⅲ	RIR_3178400	1.23352	1	-2.45334	2.64e-12	1.18851	0.00104523
Cluster Ⅲ	RIR_1844000	3.29937	0.00194751	-1.44827	0.186746	3.24325	6.07e-12
Cluster Ⅲ	RIR_2744010	0.679897	0.351565	-1.29258	3.77e-07	0.659145	4.55e-05
Cluster Ⅲ	RIR_0753200	1.05536	1	-0.123725	1	1.04302	0.00187294
Cluster Ⅲ	RIR_2768500	0.194431	1	-2.49353	9.21e-14	0.15105	1
Cluster Ⅲ	RIR_3340900	1.63891	0.285533	-0.938671	0.0762394	1.62865	0.00362751
Cluster Ⅲ	RIR_0699000	1.9197	0.029904	0.261255	0.988441	1.90856	2.14e-08
Cluster Ⅲ	RIR_0061900	0	1	-5.16427	0.0402564	0	1
Cluster Ⅲ	RIR_2045600	1.33354	1	-2.78978	8.12e-26	1.33877	0.0181708
Cluster Ⅲ	RIR_0886800	1.73935	0.0779884	-1.77747	9.09e-12	1.75398	1.14e-09
Cluster Ⅲ	RIR_3087700	4.26652	0.0317346	-0.144232	1	4.29247	0.297144
Cluster Ⅲ	RIR_3484100	1.79065	0.731821	0.847324	0.0911425	1.79665	6.04e-11
Cluster Ⅲ	RIR_2086500	1.00542	1	0.159355	1	1.02029	0.00454697
Cluster Ⅲ	RIR_3052400	3.66205	0.450708	-0.249704	1	3.73145	3.96e-07
Cluster Ⅲ	RIR_3385300	1.15149	1	-0.0545577	1	1.17622	0.0421592
Cluster Ⅲ	RIR_3307100	1.59397	1	-1.35665	0.00128809	1.62641	0.000994855
Cluster Ⅲ	RIR_1648300	1.56431	1	0.390676	1	1.51929	0.00170114
Cluster Ⅲ	RIR_2778200	1.25314	1	0.0852195	1	1.21161	0.000845369
Cluster Ⅲ	RIR_0440400	-0.316318	1	-1.99446	0.00148158	-0.376186	1
Cluster Ⅲ	RIR_3173100	4.97163	0.00287181	1.05043	1	4.80757	0.0289686
Cluster Ⅲ	RIR_1927500	2.13675	1	-1.75065	0.0215959	1.97061	0.00185306
Cluster Ⅲ	RIR_2155900	1.56641	1	-0.707131	1	1.50957	0.00232463
Cluster Ⅲ	RIR_0677500	2.67796	0.0100753	-1.06198	0.0860793	2.58149	1.79e-07
Cluster Ⅲ	RIR_2598700	1.39434	1	-0.57897	0.359435	1.33132	0.0253396
Cluster Ⅲ	RIR_0465610	1.34829	1	0.887734	0.00308431	1.33391	3.52e-05
Cluster Ⅲ	RIR_0320700	1.45357	1	0.816777	0.0624752	1.53069	0.0059611
Cluster Ⅲ	RIR_2766300	0.462193	1	-1.33991	0.00892072	0.687173	1
Cluster Ⅲ	RIR_2826900	1.28865	1	-2.14215	0.0052221	1.72971	0.737374
Cluster Ⅲ	RIR_2853800	0.278406	1	-1.2545	0.00177379	0.473607	0.953773
Cluster Ⅲ	RIR_2012500	1.60602	0.196078	0.270973	1	1.79338	4.98e-10
Cluster Ⅲ	RIR_0670600	1.02027	0.0836677	-1.47789	3.14e-12	1.35275	1.62e-15
Cluster Ⅲ	RIR_0794900	2.21648	1	-0.0533272	1	2.52031	0.0205551
Cluster Ⅲ	RIR_0353600	-0.720906	1	-2.55566	3.74e-07	-0.474439	1
Cluster Ⅲ	RIR_1786230	4.66712	1.14e-05	2.08491	0.248096	5.01917	0.0166196
Cluster Ⅲ	RIR_1376400	-0.358571	1	-4.50381	3.26e-25	0.208862	1
Cluster Ⅲ	RIR_1501900	1.20428	1	0.26225	1	1.34521	0.00921929
Cluster Ⅲ	RIR_3357200	2.24135	0.230332	-1.21061	0.47787	2.74818	3e-06
Cluster Ⅲ	RIR_1149600	0.513192	1	-4.5544	1.36e-07	1.2459	0.607569
Cluster Ⅲ	RIR_2949300	1.45836	1	-0.728756	0.466794	1.77364	0.0323499
Cluster Ⅲ	RIR_0319100	-0.0084157	1	-1.62224	0.000618642	0.173175	1
Cluster Ⅲ	RIR_0700100	0.824223	1	-2.50195	3.01e-15	1.17663	0.00104883
Cluster Ⅲ	RIR_0301200	2.8079	3e-05	-1.0696	6.76e-05	3.21101	2.02e-15
Cluster Ⅲ	RIR_2457400	2.20289	1	0.478769	1	2.37399	0.00937158
Cluster Ⅲ	RIR_2540900	-0.395227	1	-2.05045	5.43e-18	-0.241795	0.85811
Cluster Ⅲ	RIR_2902300	2.49048	0.262901	-0.382978	1	2.76248	2.52e-05
Cluster Ⅲ	RIR_1086800	-1.51454	1	-3.43419	3.51e-20	-1.33379	0.00044252
Cluster Ⅲ	RIR_2772000	2.02541	0.292781	-0.236641	1	2.40476	2.33e-06
Cluster Ⅲ	RIR_2873200	1.45729	0.754719	-1.87704	1.7e-10	2.00755	4.97e-13
Cluster Ⅲ	RIR_2811600	1.17794	1	-0.969151	0.161152	1.51373	0.00435973
Cluster Ⅲ	RIR_3230410	2.01618	1	-0.0881055	1	2.34343	4.06e-08
Cluster Ⅲ	RIR_2831800	0.82784	1	-1.45564	0.00526665	1.26098	0.332988
Cluster Ⅲ	RIR_1526800	1.18548	0.939178	-0.148358	1	1.4325	2.91e-05
Cluster Ⅲ	RIR_3400700	0.79316	0.11247	-0.887715	0.00103742	1.08465	8.59e-16
Cluster Ⅲ	RIR_0670900	0.866244	1	-0.338746	0.520473	1.07414	8.67e-06
Cluster Ⅲ	RIR_0385000	1.10962	1	0.160332	1	1.27883	0.000113905
Cluster Ⅲ	RIR_2252400	-1.63782	1	-2.76596	0.00384753	-1.43447	0.2578
Cluster Ⅲ	RIR_0745700	1.29532	1	0.0111526	1	1.58527	0.0139345
Cluster Ⅲ	RIR_1917600	0.778681	0.633344	-1.68504	4.13e-23	1.31325	1.65e-12
Cluster Ⅲ	RIR_2824500	2.74625	0.142497	-2.4416	3.7e-05	3.89157	3.18e-05
Cluster Ⅲ	RIR_1100110	-0.0189129	1	-1.29122	9.84e-06	0.238148	1
Cluster Ⅲ	RIR_2708800	-0.344869	1	-1.07296	3.19e-12	-0.198191	0.903663
Cluster Ⅲ	RIR_2895200	2.87629	1	0.153599	1	3.42909	0.00400569
Cluster Ⅲ	RIR_2023900	1.6292	0.328038	0.472901	0.0969989	1.87033	5.9e-18
Cluster Ⅲ	RIR_0408000	2.01276	1	1.84615	0.0805496	2.04788	0.0418956
Cluster Ⅳ	RIR_0279400	-4.4234	1	-5.13529	7.14e-38	-3.14054	0.000687303
Cluster Ⅳ	RIR_3505000	-0.257298	1	-1.33831	5.32e-10	1.69353	4.9e-22
Cluster Ⅳ	RIR_1501300	0.56221	1	-0.901807	0.0582164	3.20693	1.26e-08
Cluster Ⅳ	RIR_2508010	-1.50224	0.972648	-1.79989	0.000473002	-0.962399	0.0638867
Cluster Ⅳ	RIR_2706100	-1.38291	0.09142	-1.78916	1.03e-34	-0.646567	4.69e-05
Cluster Ⅳ	RIR_1112400	-1.13626	0.785507	-2.24649	1.1e-13	0.90823	3.07e-06
Cluster Ⅳ	RIR_1624300	0.346406	1	-0.191688	1	1.33737	2.55e-06
Cluster Ⅳ	RIR_2917200	1.07465	1	-0.191099	1	3.41669	8.27e-32
Cluster Ⅳ	RIR_0457300	0.323221	1	-1.39983	0.000413931	3.47448	5.74e-55
Cluster Ⅳ	RIR_1566900	0.244992	1	-0.413185	0.341898	1.4528	2.78e-33
Cluster Ⅳ	RIR_1377100	0.188453	1	-0.492638	1	1.47362	0.0213708
Cluster Ⅳ	RIR_3154500	-0.384478	1	-1.22447	1.63e-08	1.20977	2.15e-19
Cluster Ⅳ	RIR_3149000	-0.579286	1	-1.35805	0.00672546	0.899061	0.707613
Cluster Ⅳ	RIR_1315900	-2.39714	2.08e-07	-3.17177	3.38e-91	-0.945341	1.92e-14
Cluster Ⅳ	RIR_2459400	-0.533448	1	-3.26336	7.35e-30	4.57068	1.65e-38
Cluster Ⅳ	RIR_2007200	0.845348	1	0.228902	1	2.02322	4.81e-05
Cluster Ⅳ	RIR_2728700	0.472351	1	-0.0921259	1	1.55139	3.17e-18
Cluster Ⅳ	RIR_1304900	-0.015818	1	-1.89915	2.87e-13	3.59045	1.17e-08
Cluster Ⅳ	RIR_2571400	0.368356	1	-0.305493	1	1.66782	0.0206333
Cluster Ⅳ	RIR_0135100	-1.19064	0.984937	-2.99946	2.62e-32	2.28408	1.6e-10
Cluster Ⅳ	RIR_2911400	-0.338942	1	-1.05234	0.0440978	1.03211	0.210472
Cluster Ⅳ	RIR_2714200	-0.749204	1	-1.15861	0.000284388	-0.0371654	1
Cluster Ⅳ	RIR_1182200	-1.38225	0.0678454	-2.67551	6.27e-62	0.875332	3.05e-08
Cluster Ⅳ	RIR_2168700	-1.02344	1	-2.09789	0.0163597	0.835632	0.660596
Cluster Ⅳ	RIR_2820800	-2.37427	0.00270474	-3.22623	4.43e-25	-0.876609	0.000292119
Cluster Ⅳ	RIR_2046610	-4.58988	5.24e-08	-6.33579	7.75e-246	-1.51923	3.43e-20
Cluster Ⅳ	RIR_2451000	-0.516329	1	-1.46937	1.88e-10	1.16867	1.05e-08
Cluster Ⅳ	RIR_2110400	-3.13075	0.00875776	-4.52378	2.77e-114	-0.67479	0.00333487
Cluster Ⅳ	RIR_2342900	0.914755	1	-0.427278	1	3.28215	1.17e-06
Cluster Ⅳ	RIR_1322900	-0.00268898	1	-1.15121	1.12e-19	1.91292	2.74e-32
Cluster Ⅳ	RIR_0125200	0.335032	1	-1.12835	0.000298695	2.76303	5.81e-07
Cluster Ⅳ	RIR_2221700	-0.912543	1	-2.73657	8.01e-14	2.11761	6.98e-05
Cluster Ⅳ	RIR_3389000	0.71791	1	0.0363495	1	1.84368	0.000601959
Cluster Ⅳ	RIR_2824900	-0.912023	1	-2.59077	9.62e-05	1.94476	0.00921929
Cluster Ⅳ	RIR_2459100	-0.67373	0.0594191	-1.20865	9.46e-19	0.238781	0.0670043
Cluster Ⅳ	RIR_0720300	-1.07907	0.118063	-1.77606	3e-23	0.0949176	1
Cluster Ⅳ	RIR_3344000	1.14502	1	0.689161	0.497626	1.75132	0.0103256
Cluster Ⅳ	RIR_2775800	-2.05419	1	-3.06873	1.05e-10	-0.707503	0.321255
Cluster Ⅳ	RIR_3407100	0.426101	1	-0.58299	0.764749	1.79378	0.0170622
Cluster Ⅳ	RIR_0816500	-1.61254	1	-3.54377	0.000772882	1.05586	1
Cluster Ⅳ	RIR_1483200	0.37566	1	-0.64407	0.00443141	1.78176	4.72e-16
Cluster Ⅳ	RIR_0753710	2.20387	1	0.309427	1	4.87409	0.0300801
Cluster Ⅳ	RIR_0522100	-1.64366	1	-4.47367	0.0442561	2.34832	1
Cluster Ⅳ	RIR_1876300	0.208826	1	-0.760737	0.245566	1.57723	0.000630674
Cluster Ⅳ	RIR_3005500	-0.501331	1	-2.02889	5.7e-10	1.65868	0.00277381
Cluster Ⅳ	RIR_3398600	-1.78719	0.161334	-2.79471	1.5e-20	-0.356702	0.585905
Cluster Ⅳ	RIR_0631400	0.797207	1	-0.47204	0.86286	2.57375	0.0318721
Cluster Ⅳ	RIR_2221210	-0.231308	1	-1.69881	3.59e-22	1.83141	9.2e-13
Cluster Ⅳ	RIR_2886400	0.390602	1	-0.0356111	1	1.00079	3.44e-13
Cluster Ⅳ	RIR_0149300	-0.774619	1	-1.19191	2.3e-08	-0.173708	1
Cluster Ⅳ	RIR_2654510	-3.34646	1	-5.65169	2.34e-16	0	1
Cluster Ⅳ	RIR_0859000	-2.62027	1	-3.96475	0.000266364	-0.505193	1
Cluster Ⅳ	RIR_3398200	1.04066	1	-1.5999	0.177082	5.20662	0.00776281
Cluster Ⅳ	RIR_2478900	-0.437866	1	-1.47003	4.18e-10	1.19982	5.08e-05
Cluster Ⅳ	RIR_2411400	0.542012	1	-0.498837	0.583236	2.19022	0.0220328
Cluster Ⅳ	RIR_0234600	0.436719	1	-0.502901	0.960545	1.89641	0.000207188
Cluster Ⅳ	RIR_1904000	0.674951	1	-1.32033	6.85e-10	3.76291	1.32e-29
Cluster Ⅳ	RIR_0885300	0.458641	1	-0.354543	1	1.71744	0.00503872
Cluster Ⅳ	RIR_3211700	-1.91042	0.901929	-3.63584	4.92e-26	0.784218	0.233104
Cluster Ⅳ	RIR_1345600	0.559812	1	-0.0915689	1	1.57606	1.25e-13
Cluster Ⅳ	RIR_0240900	0.890664	1	0.371382	0.442308	1.73692	8.41e-11
Cluster Ⅳ	RIR_0643500	-0.564804	1	-1.50631	1.31e-10	0.952296	2.22e-07
Cluster Ⅳ	RIR_1349600	-0.0323624	1	-1.02886	1.33e-09	1.57713	3.41e-13
Cluster Ⅳ	RIR_2585000	-0.719493	1	-1.07908	2.02e-06	-0.191396	1
Cluster Ⅳ	RIR_3253500	-0.394032	1	-1.1394	3.13e-11	0.70602	1.64e-05
Cluster Ⅳ	RIR_2738400	0.343629	1	-0.198085	1	1.14987	0.0202905
Cluster Ⅳ	RIR_1557500	-1.71987	0.934455	-3.79463	1.4e-52	1.35857	0.000563436
Cluster Ⅳ	RIR_0996700	-0.485021	1	-1.40634	0.00037599	0.882934	0.398657
Cluster Ⅳ	RIR_0888200	-2.60119	1	-5.59004	1.98e-05	1.86466	0.293532
Cluster Ⅳ	RIR_2347400	-1.98012	1.32e-09	-2.90222	2.15e-37	-0.594132	5.6e-11
Cluster Ⅳ	RIR_2781200	0.561666	1	0.0222122	1	1.37047	0.0124459
Cluster Ⅳ	RIR_2653100	-0.912913	0.413556	-1.28492	2.19e-09	-0.354856	0.398926
Cluster Ⅳ	RIR_0460900	0.275907	1	-1.2585	2.66e-16	2.63892	3.81e-26
Cluster Ⅳ	RIR_1504800	0.0134743	1	-1.21861	5.28e-05	1.89522	5.61e-05
Cluster Ⅳ	RIR_2939600	0.561282	1	0.0142109	1	1.39683	0.0422552
Cluster Ⅳ	RIR_1718800	0.757264	1	-0.798456	0.579799	3.1161	0.000762733
Cluster Ⅳ	RIR_0743500	0.239433	1	-0.30492	0.892584	1.06219	0.000459028
Cluster Ⅳ	RIR_3150200	-2.39155	0.179006	-3.27807	0.00105197	-1.05063	2.26e-06
Cluster Ⅳ	RIR_2275000	-1.03765	0.938724	-1.81575	1.59e-06	0.780144	0.00513597
Cluster Ⅳ	RIR_1087100	-1.02345	1	-2.26521	0.0016089	1.87525	1
Cluster Ⅳ	RIR_1500300	-0.0831834	1	-0.712647	0.380871	1.40396	7.81e-05
Cluster Ⅳ	RIR_2800900	0.236694	1	-0.875521	0.00596412	2.85659	4.79e-10
Cluster Ⅳ	RIR_3225400	-0.0075419	1	-1.18226	0.139322	2.79504	2.13e-15
Cluster Ⅳ	RIR_1350700	-0.488304	1	-1.34162	4.84e-06	1.54558	4.04e-12
Cluster Ⅳ	RIR_1312300	-0.161518	1	-0.663089	0.00159461	1.03109	3.29e-05
Cluster Ⅳ	RIR_1445700	0.960117	1	0.362685	1	2.37996	0.0100537
Cluster Ⅳ	RIR_0132700	0.327273	1	-0.510954	0.741778	2.34611	1.83e-12
Cluster Ⅳ	RIR_2371800	1.11966	1	0.192794	1	3.21946	2.7e-28
Cluster Ⅳ	RIR_1323000	0.297582	1	-0.711731	0.00529806	2.5846	2.18e-27
Cluster Ⅳ	RIR_0897300	0.361515	1	-0.302349	1	1.86619	0.00250643
Cluster Ⅳ	RIR_2901300	-0.46574	1	-2.50002	3.56e-06	4.21748	7.78e-11
Cluster Ⅳ	RIR_0387900	-0.671492	1	-1.27911	0.0016264	0.73241	0.471083
Cluster Ⅳ	RIR_0604800	0.866676	1	-0.0291517	1	2.93825	5.81e-06
Cluster Ⅳ	RIR_1453900	-0.0183436	1	-0.63792	0.0283794	1.41867	1.72e-16
Cluster Ⅳ	RIR_3489700	0.108108	1	-0.257317	1	1.08239	0.0333589
Cluster Ⅳ	RIR_1759900	-0.743183	1	-1.34984	2.19e-06	0.881557	0.050836
Cluster Ⅳ	RIR_2615410	-1.53776	1	-2.45747	1.7e-23	0.938453	0.213303
Cluster Ⅳ	RIR_1194900	0.0539457	1	-0.419446	0.0295194	1.33201	4.38e-32
Cluster Ⅳ	RIR_2823700	-0.818745	1	-1.23485	4.72e-05	0.256574	1
Cluster Ⅳ	RIR_1616300	0.253271	1	-0.323316	0.601981	1.75519	6.02e-19
Cluster Ⅳ	RIR_2764500	-3.35697	1	-4.58633	0.0317231	-0.135932	1
Cluster Ⅳ	RIR_1352700	-1.7646	0.0446558	-2.81573	1.43e-73	0.98837	0.00630157
Cluster Ⅳ	RIR_1897600	-1.54812	0.0485885	-2.07235	1.54e-29	-0.168411	1
Cluster Ⅳ	RIR_2131800	-0.0176471	1	-0.890825	0.0905819	2.293	1.61e-10
Cluster Ⅳ	RIR_0086800	-0.818212	1	-1.33889	0.00695991	0.484066	1
Cluster Ⅳ	RIR_3170800	1.7684	1	-0.00625756	1	6.30351	5.45e-05
Cluster Ⅳ	RIR_2144000	1.3386	1	0.36814	1	3.81709	2.64e-09
Cluster Ⅳ	RIR_3451600	-0.044815	1	-0.530477	0.0407783	1.19233	7.71e-10
Cluster Ⅳ	RIR_0305000	0.50136	1	-0.125019	1	2.09444	0.00038325
Cluster Ⅳ	RIR_0781200	-3.24963	1	-4.36173	0.0293016	-0.423968	1
Cluster Ⅳ	RIR_1903700	1.86839	4.34e-07	1.29311	2.87e-14	3.29021	1.14e-47
Cluster Ⅳ	RIR_1404500	-0.335776	1	-1.13847	0.00899163	1.64172	0.0453743
Cluster Ⅳ	RIR_1301800	-0.521366	1	-2.26515	6.67e-14	3.73335	2.91e-05
Cluster Ⅳ	RIR_2958000	1.7546	1	1.44169	0.000125787	2.52244	7.32e-07
Cluster Ⅳ	RIR_0497900	-1.407	0.504587	-1.96187	6.32e-24	-0.19623	1
Cluster Ⅳ	RIR_2416300	-0.493107	1	-1.30615	7.46e-09	1.27759	8.81e-06
Cluster Ⅳ	RIR_0700000	-0.779356	1	-1.73982	4.13e-09	1.33719	0.0255329
Cluster Ⅳ	RIR_1898800	0.546015	1	0.0212155	1	1.70396	2.25e-33
Cluster Ⅳ	RIR_0707500	0.327182	1	-0.627289	0.0203306	2.43648	1.99e-67
Cluster Ⅳ	RIR_2450000	-1.51863	0.710471	-1.6276	8.28e-15	-1.27743	1.61e-05
Cluster Ⅳ	RIR_1510800	2.45476	0.0831381	0.863132	0.14407	5.82878	7.06e-19
Cluster Ⅳ	RIR_1866700	1.11119	1	-0.103061	1	3.65972	0.00105123
Cluster Ⅳ	RIR_1573400	-1.43374	9.38e-05	-2.09374	1.81e-35	-0.00860612	1
Cluster Ⅳ	RIR_0353500	-1.33569	0.027905	-2.60123	2.55e-62	1.37283	1.23e-28
Cluster Ⅳ	RIR_1665800	-0.17031	1	-1.75528	1.68e-07	3.22542	3.08e-10
Cluster Ⅳ	RIR_3413500	-0.639233	1	-1.23826	1.22e-05	0.647034	0.191805
Cluster Ⅳ	RIR_2185500	-0.872188	0.307365	-1.17838	3.06e-06	-0.266055	0.367047
Cluster Ⅳ	RIR_2351900	-0.628976	1	-1.30908	2.82e-16	0.726679	0.00109007
Cluster Ⅳ	RIR_0810000	-0.216017	1	-0.942202	0.000222175	1.22918	9.79e-11
Cluster Ⅳ	RIR_0075200	-0.490146	1	-1.06492	4.14e-07	0.654258	4.82e-05
Cluster Ⅳ	RIR_1420600	-0.63932	1	-1.14567	0.0002263	0.377724	0.709963
Cluster Ⅳ	RIR_3136500	-3.07194	0.0276841	-4.83829	1.03e-53	0.541959	0.0113987
Cluster Ⅳ	RIR_0085500	0.592838	1	-0.0397214	1	1.87665	9.42e-25
Cluster Ⅳ	RIR_1168800	0.564805	1	-0.532773	0.643385	2.79445	4.39e-16
Cluster Ⅳ	RIR_0336200	-0.834043	1	-1.03039	0.0020621	-0.435275	0.0799722
Cluster Ⅳ	RIR_2831200	-3.35287	1	-4.684	2.74e-31	0.845313	0.182854
Cluster Ⅳ	RIR_3537300	-0.139523	1	-0.89772	1.09e-06	2.25339	9.49e-19
Cluster Ⅳ	RIR_2738300	0.740378	0.979041	0.589306	0.00551334	1.21592	2.41e-10
Cluster Ⅳ	RIR_3534600	-0.298077	1	-1.06632	4.76e-06	2.13883	2.93e-23
Cluster Ⅳ	RIR_1702000	1.06184	1	-0.21833	1	5.05276	0.00935367
Cluster Ⅳ	RIR_1876600	-1.16692	1	-1.65314	1.35e-07	0.342019	1
Cluster Ⅳ	RIR_0755600	-0.93318	1	-1.14048	0.000113381	-0.243039	1
Cluster Ⅳ	RIR_1865500	0.315769	1	-0.0091253	1	1.3986	0.00787543
Cluster Ⅳ	RIR_1475800	0.336591	1	-1.41122	0.883971	6.19691	2.9e-05
Cluster Ⅳ	RIR_1647300	0.505877	1	0.226754	0.892103	1.43975	6.77e-06
Cluster Ⅳ	RIR_2591300	-0.667952	0.228755	-1.15303	2.47e-10	0.896405	8.2e-12
Cluster Ⅳ	RIR_2315500	-0.347362	1	-1.42321	1.58e-15	3.13325	1.72e-38
Cluster Ⅳ	RIR_2487600	-0.840648	0.0556449	-1.0833	4.36e-19	-0.046521	1
Cluster Ⅳ	RIR_1440500	0.859117	1	0.472473	1	2.197	0.0218504
Cluster Ⅳ	RIR_0258900	-0.168811	1	-0.716903	0.267798	1.72527	0.0168773
Cluster Ⅳ	RIR_2929400	-0.0268062	1	-0.56071	0.047085	1.82902	2.84e-12
Cluster Ⅳ	RIR_1537010	0.981624	1	0.406385	0.223967	2.98864	3.82e-14
Cluster Ⅳ	RIR_0040200	0.489623	1	0.257903	1	1.29922	0.0032918
Cluster Ⅳ	RIR_0465200	0.528217	1	-0.0244359	1	2.41719	1.76e-33
Cluster Ⅳ	RIR_1521500	-0.444295	1	-0.978048	0.0150224	1.48653	0.000215771
Cluster Ⅳ	RIR_1881000	-3.76257	1	-5.14625	0.00201832	1.22201	1
Cluster Ⅳ	RIR_1352600	-1.81111	0.0522775	-2.59081	2.01e-61	1.03966	0.0260409
Cluster Ⅳ	RIR_2797900	-0.228096	1	-1.07068	0.000945524	2.85647	5.26e-07
Cluster Ⅳ	RIR_0124700	0.264309	1	-0.599238	0.590171	3.43333	2.15e-05
Cluster Ⅳ	RIR_3371300	0.103509	1	-0.994737	8.71e-05	4.24856	7.52e-15
Cluster Ⅳ	RIR_1773400	-0.830404	1	-1.28811	2.39e-05	0.878711	0.174889
Cluster Ⅳ	RIR_1823900	0.483483	1	0.275092	0.859291	1.07537	0.000900383
Cluster Ⅳ	RIR_1064500	0.0718388	1	-0.590575	0.756998	1.96145	0.0031102
Cluster Ⅳ	RIR_2681810	0.126394	1	-1.1992	0.185375	3.93092	5.91e-05
Cluster Ⅳ	RIR_1333800	-0.883271	1	-1.77157	4.83e-13	1.67586	0.00106874
Cluster Ⅳ	RIR_1448600	1.90556	1	0.683597	0.960763	5.44364	0.00127593
Cluster Ⅳ	RIR_0988000	-0.0493719	1	-0.519047	0.097006	1.24636	5.34e-11
Cluster Ⅳ	RIR_1639900	-0.024455	1	-0.907403	0.0551793	2.41208	0.00537283
Cluster Ⅳ	RIR_2240200	-0.772506	1	-1.27673	2.18e-09	0.636337	0.214312
Cluster Ⅳ	RIR_1911700	-1.05126	1	-1.44408	5.22e-14	0.115103	1
Cluster Ⅳ	RIR_3262800	-5.13815	1	-6.40889	7.33e-40	-1.35531	1
Cluster Ⅳ	RIR_0918100	1.30617	1	-0.124415	1	5.58802	0.00111199
Cluster Ⅳ	RIR_2199000	-0.112196	1	-0.58022	0.475455	1.27057	0.0371658
Cluster Ⅳ	RIR_3391100	-0.198051	1	-1.20122	1.46e-05	2.76327	2.01e-30
Cluster Ⅳ	RIR_0124600	0.204252	1	-0.879282	0.00064734	3.38347	8.14e-32
Cluster Ⅳ	RIR_0136600	-1.10633	0.195654	-1.24117	0.00144023	-0.709014	5.55e-06
Cluster Ⅳ	RIR_1174710	-0.974798	1	-1.52543	0.000617787	0.644539	0.682834
Cluster Ⅳ	RIR_0702400	-3.92807	1	-4.04309	1.26e-24	-3.58981	0.0701978
Cluster Ⅳ	RIR_0375900	-1.02704	1	-1.56701	1.07e-10	1.11205	0.0185645
Cluster Ⅳ	RIR_2940000	0.561942	1	-0.287175	0.964233	3.8873	1.37e-35
Cluster Ⅳ	RIR_2969100	-0.238568	1	-0.802627	0.0399712	1.9761	0.00537461
Cluster Ⅳ	RIR_1762600	-0.209619	1	-0.735302	0.0144174	1.81614	1.35e-09
Cluster Ⅳ	RIR_1575500	-1.10595	0.396901	-1.4814	1.85e-05	0.334714	0.21565
Cluster Ⅳ	RIR_0124300	-0.963114	1	-1.73032	1.8e-19	2.24458	2.7e-12
Cluster Ⅳ	RIR_2755300	-0.40674	1	-2.43126	3.17e-07	7.71893	1.37e-17
Cluster Ⅳ	RIR_0063200	0.55778	1	0.289558	1	1.64896	0.0438709
Cluster Ⅳ	RIR_2258400	-0.9758	1	-1.4352	2.33e-05	0.907143	0.0796255
Cluster Ⅳ	RIR_0051200	-1.98774	1	-2.18349	0.00361112	-1.12312	1
Cluster Ⅳ	RIR_0544100	-0.00540606	1	-0.428134	0.850274	1.86286	0.000139984
Cluster Ⅳ	RIR_1482600	-0.564666	1	-0.965934	0.000287947	1.17533	1.5e-13
Cluster Ⅳ	RIR_1407100	1.06264	1	0.656466	0.356073	2.80577	6.73e-05
Cluster Ⅳ	RIR_1501600	-0.217249	1	-0.897869	8.49e-07	3.03737	7.4e-63
Cluster Ⅳ	RIR_0886300	-3.71456	1	-5.18614	0.000370632	3.29212	0.0197714
Cluster Ⅳ	RIR_1402600	-2.27025	0.108907	-2.85906	2.47e-07	0.528698	0.18592
Cluster Ⅳ	RIR_1636400	0.214727	1	-0.177341	0.892103	2.03198	1.49e-33
Cluster Ⅳ	RIR_3537400	-0.421392	1	-1.01561	2.84e-09	2.30669	1.1e-43
Cluster Ⅳ	RIR_2594000	-1.09777	0.228611	-1.67225	1.93e-11	1.54151	4.63e-13
Cluster Ⅳ	RIR_2693910	-1.61461	1	-2.6339	0.210994	3.39522	0.00469837
Cluster Ⅳ	RIR_1501400	-0.173715	1	-0.749627	4.42e-05	2.66342	7.21e-38
Cluster Ⅳ	RIR_0398200	-1.16853	1	-1.82163	6.78e-19	2.0601	4.96e-09
Cluster Ⅳ	RIR_2852300	-1.33148	1	-2.10831	3.43e-08	2.5387	0.00185306
Cluster Ⅳ	RIR_2316700	-2.0212	1	-2.66367	0.0372965	1.22088	1
Cluster Ⅳ	RIR_2402900	0.108718	1	-0.601387	0.689051	3.71222	0.00155782
Cluster Ⅳ	RIR_1830200	-0.580124	1	-1.04778	0.000402238	1.84333	3.39e-09
Cluster Ⅳ	RIR_1131200	0.664717	1	0.193222	1	3.10789	6.06e-18
Cluster Ⅳ	RIR_0442500	-1.31288	0.879135	-1.62735	3.41e-11	0.296299	1
Cluster Ⅳ	RIR_0539500	-1.27394	1	-1.75565	1.64e-05	1.27517	0.00200102
Cluster Ⅳ	RIR_2677200	0.344671	1	0.0765359	1	1.78342	0.00452913
Cluster Ⅳ	RIR_0752800	0.97031	0.259825	0.581432	0.0722078	3.06856	4.64e-43
Cluster Ⅳ	RIR_1763400	0.979936	1	-0.0067379	1	6.32248	1.18e-06
Cluster Ⅳ	RIR_0521800	-1.54106	1	-1.99806	9.34e-18	0.930855	0.513581
Cluster Ⅳ	RIR_2743500	-1.02148	0.591899	-1.61771	2.47e-24	2.21099	1.23e-36
Cluster Ⅳ	RIR_0525600	0.223279	1	-0.311468	1	3.25956	1.61e-12
Cluster Ⅳ	RIR_1781600	0.668625	1	0.364276	0.652989	2.40573	1.25e-06
Cluster Ⅳ	RIR_2340500	-0.965558	0.799252	-1.13554	6.24e-11	0.00469972	1
Cluster Ⅳ	RIR_2748700	0.554212	1	0.326219	0.889403	1.81169	3.73e-07
Cluster Ⅳ	RIR_2146700	1.40317	0.0903256	1.28026	7.94e-13	2.09247	3.13e-32
Cluster Ⅳ	RIR_0121600	0.362448	1	0.0372834	1	2.18577	0.00404367
Cluster Ⅳ	RIR_1195800	-0.105296	1	-0.416229	0.0415411	1.9314	3.06e-16
Cluster Ⅳ	RIR_1345700	0.0466581	1	-0.137052	1	1.27812	0.0492051
Cluster Ⅳ	RIR_2412700	-1.72992	0.0634826	-2.41649	5.21e-22	2.85018	1.21e-20
Cluster Ⅳ	RIR_1542700	-3.48464	1	-4.67234	1.09e-05	4.41746	0.126249
Cluster Ⅳ	RIR_1636300	0.0404487	1	-0.318007	0.661438	2.27674	3.98e-23
Cluster Ⅳ	RIR_0754400	-0.346147	1	-0.791449	0.247277	2.48782	0.00133503
Cluster Ⅳ	RIR_1502400	0.215372	1	-0.0082388	1	1.57735	1.6e-15
Cluster Ⅳ	RIR_0752900	-1.05388	1	-1.56604	1.95e-12	2.07811	1.58e-07
Cluster Ⅳ	RIR_1413200	-1.34851	1	-1.5439	0.000134417	-0.147287	1
Cluster Ⅳ	RIR_0065000	0.245665	1	-0.0116658	1	1.79215	0.0108481
Cluster Ⅳ	RIR_2968900	0.0975307	1	-0.0793625	1	1.14612	1.17e-07
Cluster Ⅳ	RIR_2315700	-0.524558	1	-0.970548	0.0027852	2.08794	1.57e-05
Cluster Ⅳ	RIR_2811100	-0.968889	0.994246	-1.06661	2.15e-05	-0.396399	0.0448515
Cluster Ⅳ	RIR_1109200	0.536372	1	0.272979	1	2.48229	3.63e-33
Cluster Ⅳ	RIR_2167100	-3.02174	1	-3.36729	0.000827069	-0.519185	1
Cluster Ⅳ	RIR_2944000	-1.10258	0.245279	-1.33402	3.94e-05	0.658228	0.000450257
Cluster Ⅳ	RIR_2024800	-0.288704	1	-0.497292	0.126775	1.18781	4.72e-05
Cluster Ⅳ	RIR_1141900	0.148331	1	-0.0714835	1	1.66188	0.0207203
Cluster Ⅳ	RIR_3453800	-0.60162	1	-0.934827	0.000547166	1.72444	0.000968198
Cluster Ⅳ	RIR_3494700	-1.20033	0.432122	-1.57959	1.85e-14	-0.747278	0.000628711
Cluster Ⅳ	RIR_3057600	-1.63785	1	-2.41844	0.0140235	-0.70497	1
Cluster Ⅳ	RIR_2652200	-2.56306	1	-4.36489	0.0298755	-0.412789	1
Cluster Ⅳ	RIR_2729100	0.597519	1	-0.705454	1.48e-05	2.14424	4.39e-32
Cluster Ⅳ	RIR_0869800	1.59348	1	-0.390958	1	3.94863	0.000172329
Cluster Ⅳ	RIR_2209600	1.37665	1	-0.842164	0.4555	4.06211	1.49e-05
Cluster Ⅳ	RIR_0466500	0.46865	1	-1.4642	5.07e-08	2.79856	5.7e-12
Cluster Ⅳ	RIR_0801800	0.37574	1	-0.284834	0.543275	1.1531	5.93e-22
Cluster Ⅳ	RIR_1716700	1.08075	1	-0.902869	0.00186753	3.41232	1.14e-12
Cluster Ⅳ	RIR_0134700	0.495538	1	-1.02072	0.0327845	2.25615	0.00136301
Cluster Ⅳ	RIR_2109200	2.20035	1	-0.906612	1	5.81758	0.00027805
Cluster Ⅳ	RIR_0846500	0.366314	1	-0.264685	0.850328	1.16743	1.43e-05
Cluster Ⅳ	RIR_0324800	1.45799	0.240109	-0.0614142	1	3.40791	3.15e-10
Cluster Ⅳ	RIR_2606300	0.165808	1	-0.537949	0.14035	1.06497	0.000609795
Cluster Ⅳ	RIR_2559200	-0.647662	0.763214	-1.16256	3.31e-12	-0.0163861	1
Cluster Ⅳ	RIR_3406900	-1.2169	1	-3.14134	9.49e-09	1.15428	0.000655318
Cluster Ⅳ	RIR_2221000	1.91698	1	-2.15126	0.0130003	6.94539	1.54e-10
Cluster Ⅳ	RIR_0028500	0.123589	1	-1.62116	2.02e-12	2.30553	4.19e-09
Cluster Ⅳ	RIR_0595100	-1.32503	0.870551	-2.17721	2.18e-07	-0.26682	0.743862
Cluster Ⅳ	RIR_3063600	-0.419154	1	-1.77502	1.08e-18	0.938115	0.101291
Cluster Ⅳ	RIR_1375900	1.239	0.12329	-0.238228	1	2.71543	2.63e-31
Cluster Ⅳ	RIR_1930400	-0.0399857	1	-1.47132	3.56e-05	1.38451	5.34e-07
Cluster Ⅳ	RIR_1642600	1.1236	1	-0.857375	0.557109	3.09722	0.0188966
Cluster Ⅳ	RIR_3076900	-0.564912	0.650946	-1.58093	3.62e-34	0.448492	5.08e-05
Cluster Ⅳ	RIR_0700900	0.79727	0.989409	-1.42412	2.34e-13	3.01379	1.8e-13
Cluster Ⅳ	RIR_3498300	0.861804	0.760325	-1.52981	0.000259766	3.23516	5.99e-40
Cluster Ⅳ	RIR_0905700	0.12365	1	-1.41691	2.66e-08	1.65363	3.35e-12
Cluster Ⅳ	RIR_1995700	-0.161774	1	-2.12323	0.0381586	1.78017	0.129778
Cluster Ⅳ	RIR_0595900	1.13055	0.898215	0.0337871	1	2.27608	4.03e-32
Cluster Ⅳ	RIR_0498100	-1.61533	1	-4.16856	6.87e-15	1.04439	0.88876
Cluster Ⅳ	RIR_0055600	1.08459	1	-0.466438	1	2.71211	0.000408868
Cluster Ⅳ	RIR_2693900	1.28047	1	0.199727	1	2.39179	3.72e-25
Cluster Ⅳ	RIR_1454700	-0.568978	1	-1.364	0.00153969	0.238964	0.988191
Cluster Ⅳ	RIR_2461000	0.683036	1	-0.50455	0.771337	1.88764	0.0244273
Cluster Ⅳ	RIR_0264000	-1.03244	1	-2.48822	0.000768181	0.444411	1
Cluster Ⅳ	RIR_2655400	-1.27544	1	-1.91516	2.08e-10	-0.623683	0.969039
Cluster Ⅳ	RIR_2544100	-2.08009	0.015988	-2.86376	1.87e-19	-1.24862	2.34e-10
Cluster Ⅳ	RIR_0134300	2.07408	1	0.771344	0.816948	3.47243	7.45e-08
Cluster Ⅳ	RIR_0123900	1.01918	1	-1.5143	0.165714	3.73965	0.000613905
Cluster Ⅳ	RIR_2389600	2.04482	0.908264	-1.25798	0.235048	5.58496	0.00144153
Cluster Ⅳ	RIR_2631200	0.784711	1	-0.876116	0.047254	2.57342	4.57e-14
Cluster Ⅳ	RIR_0637600	-0.0277047	1	-1.05021	1.99e-10	1.07262	8.97e-21
Cluster Ⅳ	RIR_2929200	0.138421	1	-0.974178	0.0715316	1.35513	0.0245741
Cluster Ⅳ	RIR_3296600	-0.962498	1	-1.31811	1.4e-09	-0.573225	0.0279858
Cluster Ⅳ	RIR_2823400	-0.572663	1	-1.10861	1.33e-08	0.0087381	1
Cluster Ⅳ	RIR_2308700	-0.141903	1	-1.68399	0.00730382	1.58662	0.248253
Cluster Ⅳ	RIR_1391700	-1.60732	1	-2.79731	6.68e-19	-0.280539	1
Cluster Ⅳ	RIR_3216000	1.63383	1	-1.5739	0.217159	5.27638	0.00218027
Cluster Ⅳ	RIR_1112300	-0.651397	1	-2.42871	3.64e-22	1.35594	2.18e-09
Cluster Ⅳ	RIR_0038810	-1.23185	0.570004	-1.69667	3.49e-05	-0.707426	0.437595
Cluster Ⅳ	RIR_0129000	1.35714	1	0.922769	0.00956744	1.84697	9.14e-16
Cluster Ⅳ	RIR_0752500	0.686087	0.727636	-1.40608	7.65e-08	2.51295	3.02e-72
Cluster Ⅳ	RIR_2863700	0.71556	1	0.0936157	1	1.26162	0.00446292
Cluster Ⅳ	RIR_3487100	-0.435504	1	-1.86012	2.83e-22	0.768639	0.0022761
Cluster Ⅳ	RIR_1773800	-0.337393	1	-1.35949	0.00333005	0.527888	0.742444
Cluster Ⅳ	RIR_0759300	-0.553027	1	-1.5734	4.71e-17	0.314839	0.0886413
Cluster Ⅳ	RIR_2859900	1.03868	1	-0.287056	1	2.18603	0.000440901
Cluster Ⅳ	RIR_2686300	0.779819	1	-0.286488	1	1.69832	0.023032
Cluster Ⅳ	RIR_2728900	1.02144	0.32715	0.354681	0.175898	1.59123	1.35e-12
Cluster Ⅳ	RIR_1632100	1.2702	1	0.380606	1	2.03283	0.000147688
Cluster Ⅳ	RIR_1542100	1.19831	1	-0.137978	1	2.24822	1.29e-05
Cluster Ⅳ	RIR_2729000	1.24607	0.0375813	0.0211324	1	2.20825	1.06e-13
Cluster Ⅳ	RIR_1113100	1.65542	0.00722288	-2.70061	4.28e-05	5.05127	9.92e-43
Cluster Ⅳ	RIR_1164300	1.24156	0.0431132	-0.176052	1	2.37801	3.73e-37
Cluster Ⅳ	RIR_1824200	-0.773038	0.797972	-1.71951	5.05e-13	-0.021033	1
Cluster Ⅳ	RIR_2124400	0.632637	1	-0.572488	0.00151455	1.59027	1.06e-13
Cluster Ⅳ	RIR_1499200	1.41112	0.481826	1.11152	5.39e-09	1.65019	3.18e-16
Cluster Ⅳ	RIR_2818300	0.406626	1	-0.793748	0.0456996	1.36313	0.000196659
Cluster Ⅳ	RIR_1887600	-0.275411	1	-1.2519	1.44e-12	0.528475	0.0825142
Cluster Ⅳ	RIR_0501300	-0.348304	1	-2.21359	9.53e-08	1.19086	0.0477202
Cluster Ⅳ	RIR_1483300	0.419619	1	-0.748256	0.00155821	1.38677	3.4e-15
Cluster Ⅳ	RIR_2853200	1.20992	1	-2.58547	1.1e-05	4.28649	2.84e-14
Cluster Ⅳ	RIR_2339600	1.30633	1	-0.531305	0.878901	2.81147	2.74e-09
Cluster Ⅳ	RIR_1847200	-2.6081	1	-5.42828	0.000347635	0	1
Cluster Ⅳ	RIR_0815100	0.945464	1	-1.14794	0.000811455	2.84842	3.29e-21
Cluster Ⅳ	RIR_3404400	0.479655	1	-0.865703	0.0335845	1.69306	0.00427201
Cluster Ⅳ	RIR_0795500	0.542481	1	-0.666387	0.558223	1.62876	0.0338911
Cluster Ⅳ	RIR_2198100	-0.765463	0.0182423	-1.55205	1.59e-27	-0.0599098	1
Cluster Ⅳ	RIR_2436800	1.10517	1	-0.0604238	1	2.22992	0.00829539
Cluster Ⅳ	RIR_1642400	0.333389	1	-2.15579	7.85e-22	2.73625	5.85e-10
Cluster Ⅳ	RIR_0704940	-0.55113	1	-2.301	3.35e-06	1.14747	0.153937
Cluster Ⅳ	RIR_1508200	1.18132	0.279141	-0.0272063	1	2.35806	5.72e-23
Cluster Ⅳ	RIR_0596000	0.407658	1	-2.05205	3.76e-12	2.76217	4.25e-10
Cluster Ⅳ	RIR_2652400	-0.301567	1	-1.34983	0.000709999	0.697763	0.143776
Cluster Ⅳ	RIR_1110000	1.158	0.247748	0.0315368	1	2.22409	1.17e-29
Cluster Ⅳ	RIR_2613200	0.909646	1	-0.630163	0.950168	2.36788	0.0074219
Cluster Ⅳ	RIR_3350100	0.691531	1	-0.211768	1	1.54413	0.00210949
Cluster Ⅳ	RIR_2308900	1.2505	1	-0.545637	0.5268	2.94442	0.00193721
Cluster Ⅳ	RIR_0539600	-2.54114	0.00658251	-2.96907	4.75e-21	-2.1386	5.45e-05
Cluster Ⅳ	RIR_2744200	1.25103	0.565951	-1.03355	2.02e-06	2.60373	3.18e-15
Cluster Ⅳ	RIR_1504900	0.687695	1	-1.03117	0.000268373	1.71121	0.000121613
Cluster Ⅳ	RIR_1505100	0.963393	0.178325	-1.27487	0.000919261	2.30631	2.08e-20
Cluster Ⅳ	RIR_0691200	0.247135	1	-1.83744	0.0118818	1.51254	0.0958092
Cluster Ⅳ	RIR_2969700	-0.33939	1	-1.34087	1.78e-08	0.276669	0.568452
Cluster Ⅳ	RIR_0129100	1.67661	1	0.376907	0.86017	2.49396	3.06e-26
Cluster Ⅳ	RIR_3052100	-0.778897	1	-1.57256	1.91e-11	-0.279161	0.933113
Cluster Ⅳ	RIR_0931800	1.46734	0.190593	-1.49401	0.00876907	3.33365	6.39e-23
Cluster Ⅳ	RIR_1830000	-1.32895	0.262117	-2.259	3.58e-11	-0.826564	3.52e-05
Cluster Ⅳ	RIR_0873400	0.50575	1	-0.760728	0.125757	1.19047	0.0249806
Cluster Ⅳ	RIR_0425700	-0.164818	1	-1.19621	2.08e-05	0.391283	0.960127
Cluster Ⅳ	RIR_1620400	-0.80256	0.325836	-1.61603	2.1e-20	-0.358387	0.0823056
Cluster Ⅳ	RIR_1047200	-1.22478	0.336011	-2.60331	6.71e-40	-0.471733	0.0022559
Cluster Ⅳ	RIR_0466600	1.15469	1	-1.78146	1.61e-12	2.75917	2.71e-10
Cluster Ⅳ	RIR_2256200	0	1	-1.87208	0.0196909	1.03805	1
Cluster Ⅳ	RIR_1903400	-1.28579	0.0681004	-2.6658	2.13e-21	-0.514473	0.00552088
Cluster Ⅳ	RIR_1109500	1.73671	1	-0.197896	1	2.83583	8.5e-07
Cluster Ⅳ	RIR_1449200	0.852897	1	-0.0744376	1	1.38249	0.00236195
Cluster Ⅳ	RIR_0330600	0.706227	1	-0.0932005	1	1.16758	0.0094626
Cluster Ⅳ	RIR_0378900	-0.313262	1	-1.3729	2.05e-21	0.298329	0.373836
Cluster Ⅳ	RIR_2949200	0.837747	1	0.0754875	1	1.27904	0.0452456
Cluster Ⅳ	RIR_0334900	0.84639	1	-0.536468	0.510191	1.64058	0.000194183
Cluster Ⅳ	RIR_2673400	0.220024	1	-2.07208	1.11e-13	1.537	2.59e-07
Cluster Ⅳ	RIR_3459300	-0.517379	1	-1.32043	3.01e-21	-0.0485782	1
Cluster Ⅳ	RIR_2533800	0.152686	1	-1.20494	1.03e-11	1.03852	3.66e-17
Cluster Ⅳ	RIR_2389500	2.58797	1	-1.53617	0.0583393	5.33019	0.00250643
Cluster Ⅳ	RIR_1376100	0.257288	1	-1.15369	8.34e-07	1.18865	8.05e-07
Cluster Ⅳ	RIR_0526100	1.15913	1	0.112773	1	1.86602	2.2e-09
Cluster Ⅳ	RIR_2543710	-0.731345	1	-1.5656	8.94e-05	-0.153949	1
Cluster Ⅳ	RIR_2372000	1.60865	0.20602	0.364366	1	2.46139	5.04e-08
Cluster Ⅳ	RIR_3451700	1.55881	0.578265	0.705347	0.0179825	2.20898	9.23e-21
Cluster Ⅳ	RIR_0632900	1.47155	0.842474	-1.82832	2.03e-08	3.98154	2.34e-15
Cluster Ⅳ	RIR_0806700	1.31666	1	-0.239762	1	2.50671	5.01e-06
Cluster Ⅳ	RIR_1598600	-0.480583	1	-1.46356	8.91e-17	0.271196	0.36779
Cluster Ⅳ	RIR_1085100	1.65351	1	-2.42593	0.501641	4.79388	0.0441075
Cluster Ⅳ	RIR_1508800	1.7758	0.708284	0.807141	0.0154473	2.49817	1.23e-09
Cluster Ⅳ	RIR_0671000	1.12415	1	-0.432448	0.398444	2.28222	2.63e-12
Cluster Ⅳ	RIR_2413900	0.592287	1	-2.14884	1.83e-11	2.62315	4.93e-06
Cluster Ⅳ	RIR_3441600	-1.23854	0.0430287	-2.17135	1.05e-31	-0.546431	0.0311281
Cluster Ⅳ	RIR_2111400	-0.0460593	1	-2.53287	1.43e-11	1.83287	0.171216
Cluster Ⅳ	RIR_2107270	-0.737488	1	-2.25346	2.75e-07	0.403241	1
Cluster Ⅳ	RIR_2221400	-0.322509	1	-1.66172	1.08e-05	0.682169	0.621736
Cluster Ⅳ	RIR_2783300	0.895671	1	-1.36465	0.0134814	2.52451	0.120163
Cluster Ⅳ	RIR_1623100	1.10472	0.592618	-1.59072	2.09e-06	3.06609	7.78e-30
Cluster Ⅳ	RIR_0685200	0.040891	1	-1.29174	2.15e-06	0.976909	0.000133317
Cluster Ⅳ	RIR_3253600	-0.184652	1	-1.10907	0.00692671	0.46422	0.982482
Cluster Ⅳ	RIR_2758400	1.47571	1	-1.22229	0.141862	3.39523	0.00426591
Cluster Ⅳ	RIR_0867100	1.63045	1	1.49414	0.000609346	2.94633	1.15e-05
Cluster Ⅳ	RIR_2948400	0.0204392	1	-0.10327	1	1.20976	0.0334988
Cluster Ⅳ	RIR_2372100	0.245642	1	-0.0693887	1	3.31328	1.97e-22
Cluster Ⅳ	RIR_0776200	-2.3419	1	-2.43274	0.0304777	-1.48125	0.787905
Cluster Ⅳ	RIR_0481200	-2.37032	0.125105	-3.26525	6.36e-14	6.02935	3.18e-50
Cluster Ⅳ	RIR_0540900	-0.289652	1	-0.565972	0.332178	2.2689	7.84e-09
Cluster Ⅳ	RIR_2149500	-1.16652	1	-1.39641	0.000174327	0.88397	0.260051
Cluster Ⅳ	RIR_0753000	-0.169	1	-0.344704	0.643667	1.40503	3.52e-05
Cluster Ⅳ	RIR_0670510	-2.04526	1	-2.56781	0.00084643	2.26658	0.31959
Cluster Ⅳ	RIR_1500700	-0.211261	1	-0.479759	0.494939	2.01486	2.87e-09
Cluster Ⅳ	RIR_0124800	-0.774215	1	-1.2348	2.03e-07	3.03949	1.52e-29
Cluster Ⅳ	RIR_2631500	-3.74477	1	-4.4781	7.04e-06	2.47827	0.187598
Cluster Ⅳ	RIR_1780200	0.575478	1	0.25822	1	3.14007	2.99e-05
Cluster Ⅳ	RIR_2603400	0.195993	1	-0.304075	1	4.20393	1.29e-22
Cluster Ⅳ	RIR_2625320	-2.07864	2.83e-08	-2.49795	1.16e-52	1.27234	1.25e-14
Cluster Ⅳ	RIR_2673300	-0.999241	1	-1.09465	3.56e-07	0.0930735	1
Cluster Ⅳ	RIR_1888900	-0.0300682	1	-0.41903	0.417242	4.43495	3.43e-21
Cluster Ⅳ	RIR_1004400	-3.06593	0.000652854	-3.59754	3.96e-37	3.09687	1.65e-07
Cluster Ⅳ	RIR_3220100	-1.05193	1	-1.1328	0.000199672	-0.100234	1
Cluster Ⅳ	RIR_2213900	0.00723724	1	-0.342653	1	4.36204	7.05e-05
Cluster Ⅳ	RIR_3355600	-1.61996	0.316709	-1.90553	3.84e-13	1.96286	1.7e-10
Cluster Ⅳ	RIR_2983500	-0.999679	1	-1.11639	0.00432541	0.427601	0.64923
Cluster Ⅳ	RIR_1504500	-0.177299	1	-0.306568	0.65118	1.4045	1.86e-05
Cluster Ⅳ	RIR_2631100	0.359268	1	0.216222	1	2.1214	0.000115366
Cluster Ⅳ	RIR_1556100	-3.44654	7.57e-06	-3.68801	4.32e-92	-0.472107	0.0384269
Cluster Ⅳ	RIR_2077700	-0.567648	1	-0.871846	0.00211986	3.11695	1.38e-23
Cluster Ⅳ	RIR_2105110	-3.86689	1	-4.51015	0.0415141	3.84978	0.247007
Cluster Ⅳ	RIR_1342600	-0.520839	1	-0.672678	0.147446	1.30389	0.00237666
Cluster Ⅳ	RIR_2287900	-2.64939	1	-3.21954	0.0497089	3.55869	0.399816
Cluster Ⅳ	RIR_2318300	-1.21333	1	-1.5984	5.09e-17	3.00646	1.23e-16
Cluster Ⅳ	RIR_2730600	-0.602048	1	-1.01494	0.000823983	3.80522	2.55e-21
Cluster Ⅳ	RIR_3009800	-1.42025	1	-1.59704	8.92e-10	0.471258	0.661503
Cluster Ⅳ	RIR_0043600	-2.36336	0.443224	-2.74848	1.02e-15	1.59603	9.38e-10
Cluster Ⅳ	RIR_0957400	0.168006	1	-0.224446	1	4.23804	1.96e-10
Cluster Ⅳ	RIR_3452500	-1.18174	0.235601	-1.35564	3.24e-12	0.564541	0.0171026
Cluster Ⅳ	RIR_3132400	-1.50948	1	-1.67284	1.54e-13	0.126955	1
Cluster Ⅳ	RIR_2343000	-0.388096	1	-0.840586	0.23791	4.22797	2.14e-06
Cluster Ⅳ	RIR_0976500	-2.83302	1	-3.34236	0.00170718	2.32385	1
Cluster Ⅳ	RIR_1050300	-4.38115	1	-4.76467	2.96e-08	2.30267	1
Cluster Ⅳ	RIR_0265200	0.492263	1	0.249014	1	4.65565	4.31e-13
Cluster Ⅳ	RIR_1584200	-0.12629	1	-0.19159	1	1.04647	1e-10
Cluster Ⅳ	RIR_0352700	-2.42566	1	-2.67468	0.000274719	1.53904	1
Cluster Ⅳ	RIR_2321200	1.0081	1	0.639204	0.827061	6.79635	5.54e-09
Cluster Ⅳ	RIR_2549600	0.183496	1	0.106042	1	1.40163	1.96e-11
Cluster Ⅳ	RIR_1109700	-2.35419	0.0162571	-2.66938	3.8e-26	2.60612	7.2e-31
Cluster Ⅳ	RIR_0981000	-2.01372	0.161589	-2.19584	1.05e-46	0.794187	0.000352051
Cluster Ⅳ	RIR_0043700	-0.645892	1	-0.780623	1.16e-05	1.57427	2.19e-10
Cluster Ⅳ	RIR_2225200	-1.75266	1	-1.87508	2.64e-05	-0.0621618	1
Cluster Ⅳ	RIR_1499400	-1.01483	0.198492	-1.13629	2.47e-17	0.648886	2.71e-05
Cluster Ⅳ	RIR_2898300	-0.786251	1	-0.938839	3.89e-06	1.30664	0.000129609
Cluster Ⅳ	RIR_1500800	-1.45384	0.707424	-1.58419	1.62e-07	0.32131	0.7909
Cluster Ⅳ	RIR_2744000	-2.66222	1	-3.00622	0.0092507	1.88136	0.609303
Cluster Ⅳ	RIR_0754100	0.153693	1	-0.265191	1	6.35041	1.9e-06
Cluster Ⅳ	RIR_0651000	-1.19925	0.357455	-1.37372	9.01e-22	1.3943	5.41e-20
Cluster Ⅳ	RIR_1337200	0.880481	1	0.547701	0.108425	5.66085	1.15e-17
Cluster Ⅳ	RIR_2559400	-1.9686	0.138642	-2.05917	3.16e-26	-0.137056	1
Cluster Ⅳ	RIR_1501500	-0.815277	1	-1.02638	5.92e-07	3.39728	6.62e-26
Cluster Ⅳ	RIR_3443900	-0.96515	0.0708931	-1.16028	5.67e-07	2.84593	2.24e-70
Cluster Ⅳ	RIR_1131600	-0.0635395	1	-0.301804	0.964287	4.61497	2.97e-50
Cluster Ⅳ	RIR_0913400	1.52906	1	1.43415	0.00779022	3.50953	0.0015423
Cluster Ⅳ	RIR_2318200	-2.85207	1	-3.25808	5.63e-06	5.67341	0.000425976
Cluster Ⅳ	RIR_3344900	-1.75262	0.17108	-1.802	1.25e-18	-0.739778	0.000325798
Cluster Ⅳ	RIR_1472900	0.128986	1	0.0137214	1	2.33192	1.22e-09
Cluster Ⅳ	RIR_2412500	-2.17608	0.0161105	-2.44858	8.01e-23	2.93678	2.13e-19
Cluster Ⅳ	RIR_1322800	-0.688611	0.810768	-0.868417	0.000313993	3.28525	2.21e-74
Cluster Ⅳ	RIR_2958100	0.081105	1	-0.11203	1	4.47368	4.57e-13
Cluster Ⅳ	RIR_0388000	-1.38435	0.154482	-1.44712	9.27e-17	0.0527791	1
Cluster Ⅳ	RIR_0799300	-1.03531	1	-1.18333	1.96e-06	2.30778	6.99e-08
Cluster Ⅳ	RIR_1808500	-0.0243949	1	-0.0734162	1	1.08575	3.87e-06
Cluster Ⅳ	RIR_1754800	-2.64939	1	-2.81428	5.34e-08	1.22132	0.221604
Cluster Ⅳ	RIR_0964600	-0.136767	1	-0.338585	0.769976	4.69223	1.46e-129
Cluster Ⅳ	RIR_1502700	-0.229331	1	-0.369464	0.585585	3.24787	2.24e-37
Cluster Ⅳ	RIR_2314100	-1.01634	1	-1.10264	0.000273879	5.18787	2.74e-32
Cluster Ⅳ	RIR_0919200	-2.6481	1	-2.70923	0.0358014	2.66491	1
Cluster Ⅳ	RIR_1003200	-0.257926	1	-0.291002	0.894493	2.48134	5.2e-11
Cluster Ⅳ	RIR_2599200	-0.0708317	1	-0.110241	1	3.61096	4.92e-06
Cluster Ⅳ	RIR_2776200	-1.08634	0.77082	-1.08981	5.77e-05	-0.704241	0.00204207
Cluster Ⅳ	RIR_1889700	-2.02121	1	-2.04485	0.000927731	0.57495	1
Cluster Ⅳ	RIR_0191300	0.0231416	1	0.0162601	1	1.03693	6.47e-10
Cluster Ⅳ	RIR_0801300	-4.09596	8.51e-06	-4.20603	1.04e-37	13.1168	9.94e-99
Cluster Ⅳ	RIR_2411000	0.234604	1	0.220721	1	2.36472	0.000710377
Cluster Ⅳ	RIR_2315600	0.22841	1	0.204203	1	3.54434	0.00396139
Cluster Ⅳ	RIR_1384600	-1.03547	1	-1.09423	0.193286	6.63928	2.93e-08
Cluster Ⅳ	RIR_2071600	-1.29425	0.742312	-1.28967	4.98e-12	0.386264	0.200217
Cluster Ⅳ	RIR_3251500	0.161512	1	0.164456	0.984739	1.00595	1.6e-14
Cluster Ⅳ	RIR_1540700	1.54328	0.848954	1.55643	4.03e-06	4.44167	7.32e-17
Cluster Ⅳ	RIR_0029800	0.558284	1	0.564016	0.167422	3.82674	6.37e-27
Cluster Ⅳ	RIR_1770100	-1.02344	1	-1.01373	0.921516	4.82226	0.0392013
Cluster Ⅳ	RIR_3419300	-2.08909	1	-2.09835	0.0388572	4.26464	0.17319
Cluster Ⅳ	RIR_2218000	-0.551798	1	-0.553297	0.594595	2.61162	7.44e-06
Cluster Ⅳ	RIR_2310700	0.139655	1	0.172121	1	3.89336	1.19e-24
Cluster Ⅳ	RIR_1424600	-0.880171	1	-0.861865	0.111148	1.93262	0.00816213
Cluster Ⅳ	RIR_0055700	-0.247454	1	-0.206807	1	3.28255	0.000123963
Cluster Ⅳ	RIR_0124400	-0.894301	1	-0.861497	0.00131252	2.29364	1.93e-13
Cluster Ⅳ	RIR_1877200	-1.63777	1	-1.5592	0.209614	5.77989	0.00134397
Cluster Ⅳ	RIR_2495000	-0.561839	1	-0.527782	0.0465731	2.05785	0.000216985
Cluster Ⅳ	RIR_0061800	-4.131	1	-4.08196	0.000121257	-0.727333	1
Cluster Ⅳ	RIR_1584100	-0.107552	1	-0.129491	1	1.02434	1.67e-10
Cluster Ⅳ	RIR_2220300	0.488603	1	0.369619	1	6.73293	1.5e-08
Cluster Ⅳ	RIR_2308600	-0.562456	1	-0.625456	0.0113038	2.84904	1.83e-17
Cluster Ⅳ	RIR_0547000	-0.671326	1	-0.754772	0.485128	4.01022	6.69e-05
Cluster Ⅳ	RIR_1107600	-1.64287	0.545112	-1.7078	1.87e-10	2.16909	8.13e-12
Cluster Ⅳ	RIR_1877100	-2.60571	1	-2.77933	0.0101599	4.39921	0.251373
Cluster Ⅳ	RIR_0774900	0.625596	1	0.574321	1	2.61811	0.0160193
Cluster Ⅳ	RIR_2862200	-1.14609	0.401621	-1.30971	6.84e-08	4.76542	2.8e-30
Cluster Ⅳ	RIR_0781400	-3.61008	6.61e-06	-3.7749	6.73e-23	2.1992	1.51e-06
Cluster Ⅳ	RIR_0262400	-1.93814	0.0158673	-2.0151	1.03e-12	0.639585	0.0605574
Cluster Ⅳ	RIR_3339810	-3.02223	1	-3.26888	6.84e-21	3.5119	0.00859231
Cluster Ⅳ	RIR_2942700	0.329271	1	0.254338	0.47742	2.31907	4.91e-40
Cluster Ⅳ	RIR_0786600	0.536466	1	0.501575	0.3519	1.57349	3.45e-05
Cluster Ⅳ	RIR_1302900	-1.33222	0.943597	-1.45242	1.11e-08	2.19484	2.04e-13
Cluster Ⅳ	RIR_2608600	-0.471967	1	-0.556853	0.284568	2.17631	0.000120738
Cluster Ⅳ	RIR_1323900	-0.147331	1	0.0164264	1	1.38098	1.26e-11
Cluster Ⅳ	RIR_0064200	0.148314	1	0.316489	1	1.71729	0.0460591
Cluster Ⅳ	RIR_1787900	0.260262	1	0.363056	0.485792	1.21052	1.86e-05
Cluster Ⅳ	RIR_2045500	-3.34588	1	-2.69161	1.59e-08	2.64484	0.00875694
Cluster Ⅳ	RIR_1503500	-0.329293	1	0.114187	1	3.91388	1.18e-25
Cluster Ⅳ	RIR_1701100	-0.521955	1	-0.0784151	1	3.67078	5.48e-25
Cluster Ⅳ	RIR_2769500	-0.377869	1	0.0672016	1	3.85408	2.33e-24
Cluster Ⅳ	RIR_2347300	-1.45511	0.0132644	-1.38586	4.68e-23	-0.748886	9.59e-13
Cluster Ⅳ	RIR_1500400	-1.09219	1	-0.75586	0.00763705	2.32038	1.59e-13
Cluster Ⅳ	RIR_1204500	-0.408377	1	-0.159111	1	2.12273	0.000423722
Cluster Ⅳ	RIR_2977600	-1.11603	1.4e-05	-1.0026	6.45e-11	0.0307993	1
Cluster Ⅳ	RIR_3178100	-0.00175925	1	0.142365	1	1.4553	0.00663669
Cluster Ⅳ	RIR_0981100	-3.68372	1	-2.91752	8.65e-05	4.24779	0.384776
Cluster Ⅳ	RIR_1895800	-1.59094	0.0679042	-1.39524	7.31e-17	0.306476	0.470224
Cluster Ⅳ	RIR_2666700	-1.11377	0.597889	-1.00191	3.44e-06	-0.0197744	1
Cluster Ⅳ	RIR_1305100	-1.24243	1	-1.03277	0.00214103	0.839968	0.193641
Cluster Ⅳ	RIR_0410800	-0.217175	1	0.0645091	1	2.59886	0.0409802
Cluster Ⅳ	RIR_2828900	-3.34776	1	-2.92337	0.0215816	0.900943	1
Cluster Ⅳ	RIR_2162200	-3.74469	1	-3.45193	1.52e-06	-0.0735762	1
Cluster Ⅳ	RIR_2744300	-1.2385	1	-1.09427	0.00633239	0.560297	0.680358
Cluster Ⅳ	RIR_0352800	-0.360975	1	0.0809267	1	5.23209	3.46e-71
Cluster Ⅳ	RIR_2008400	0.496828	1	0.598099	0.223278	1.74311	0.000330354
Cluster Ⅳ	RIR_1696300	1.39988	1	1.60378	0.848338	3.89827	4.3e-05
Cluster Ⅳ	RIR_1500200	-0.511605	1	-0.329905	0.840589	1.71825	3.53e-05
Cluster Ⅳ	RIR_3554600	-0.341041	1	-0.218481	1	1.16219	0.00122612
Cluster Ⅳ	RIR_2917300	-0.265886	1	0.00547448	1	3.06216	4.07e-63
Cluster Ⅳ	RIR_2415600	0.376135	1	0.615223	0.613559	3.27694	0.00428079
Cluster Ⅳ	RIR_0492000	-1.72211	0.00351298	-1.52579	4.39e-24	0.676527	2.97e-05
Cluster Ⅳ	RIR_1283100	-1.50772	0.036517	-1.38806	2.08e-12	-0.0786724	1
Cluster Ⅳ	RIR_1003300	-0.807735	0.479285	-0.422362	0.230819	3.77089	6.59e-70
Cluster Ⅳ	RIR_1204400	-0.430605	1	0.181037	1	6.70213	1.67e-08
Cluster Ⅳ	RIR_2537000	-0.562932	1	-0.342957	0.254334	2.00085	3.32e-10
Cluster Ⅳ	RIR_1484600	-0.0725521	1	0.1797	0.467254	2.86565	5.04e-136
Cluster Ⅳ	RIR_0802800	-2.60889	5.91e-06	-1.78898	2.34e-10	6.96509	0
Cluster Ⅳ	RIR_0702500	-2.84758	1	-2.45882	0.0020371	1.70151	0.874468
Cluster Ⅳ	RIR_1333900	-1.07028	1	-0.81005	0.00172803	1.77249	5.25e-05
Cluster Ⅳ	RIR_1286400	-2.43462	0.0325965	-1.87131	2.23e-14	3.74642	1.37e-48
Cluster Ⅳ	RIR_0261200	-1.55995	0.126501	-1.33653	1.11e-08	0.99355	3.63e-07
Cluster Ⅳ	RIR_0651400	-5.06949	1	-4.68433	0.0229611	-0.717101	1
Cluster Ⅳ	RIR_2224000	0	1	0.452532	1	5.10607	0.00895919
Cluster Ⅳ	RIR_1343000	-1.97022	0.124676	-1.88236	1.05e-09	-0.619642	0.00125795
Cluster Ⅳ	RIR_2259800	-2.83009	1	-2.30912	1	5.10777	0.00944148
Cluster Ⅳ	RIR_1056100	-2.65526	1	-2.34653	0.027665	2.03521	0.286925
Cluster Ⅳ	RIR_1830500	-0.51939	1	-0.374183	0.560461	1.63521	1.16e-10
Cluster Ⅳ	RIR_1238100	1.21405	0.426935	1.30954	0.000101497	2.71024	2.56e-11
Cluster Ⅳ	RIR_3535100	-1.42986	0.052467	-1.13099	1.61e-09	3.32046	2.06e-71
Cluster Ⅳ	RIR_2948900	-0.982466	1	-0.844276	0.00115321	1.32815	6.78e-07
Cluster Ⅳ	RIR_1502000	-0.149162	1	0.0496199	1	3.07481	6.54e-30
Cluster Ⅳ	RIR_1762500	-1.67071	1	-1.59191	0.0257793	-0.397191	0.156998
Cluster Ⅳ	RIR_1365100	-1.83157	0.00246012	-1.75925	7.68e-30	-0.661873	0.000252142
Cluster Ⅳ	RIR_0124200	-1.24788	0.0455001	-1.05952	7.53e-09	1.47685	1.89e-25
Cluster Ⅳ	RIR_2322000	-0.390448	1	-0.176902	1	2.66858	2.74e-51
Cluster Ⅳ	RIR_1576900	-1.27888	0.00832345	-1.13043	6.18e-14	0.764732	7.09e-10
Cluster Ⅳ	RIR_3452510	-1.98194	5.72e-09	-1.73802	3.47e-26	1.16089	3.97e-19
Cluster Ⅳ	RIR_3340000	0.403742	1	0.496281	0.336429	1.63178	2.99e-05
Cluster Ⅳ	RIR_1351500	-1.73026	1.89e-05	-1.55305	4.26e-29	0.590652	6.32e-06
Cluster Ⅳ	RIR_1708000	-0.309632	1	-0.276307	1	1.42256	0.0182932
Cluster Ⅳ	RIR_1282200	-2.1314	0.00592329	-2.07364	3.17e-12	0.916121	1.07e-06
Cluster Ⅳ	RIR_1937600	-0.587747	1	-0.532789	0.246033	2.18798	1.35e-05
Cluster Ⅳ	RIR_2812100	-0.542001	1	-0.502115	0.0638754	1.11218	1.81e-06
Cluster Ⅳ	RIR_1445400	-2.00918	1	-1.82623	0.169398	5.46135	0.00915345
Cluster Ⅳ	RIR_2817700	0.989369	0.612471	1.00325	0.000547453	1.61461	2.43e-18
Cluster Ⅳ	RIR_1567700	-1.20361	0.0159934	-1.17749	3.03e-21	-0.262309	0.039982
Cluster Ⅳ	RIR_0115800	-1.29747	1	-1.11456	0.711198	5.36141	0.00125979
Cluster Ⅳ	RIR_0944300	-0.115418	1	0.0652563	1	6.19721	8.54e-06
Cluster Ⅳ	RIR_2176400	-3.20472	1	-3.12215	0.0316319	0	1
Cluster Ⅳ	RIR_2948000	-0.656137	1	-0.577597	0.101126	2.38768	1.13e-25
Cluster Ⅳ	RIR_0461700	-1.43923	0.96758	-1.38716	8.27e-07	0.625997	0.457818
Cluster Ⅳ	RIR_2176600	-3.23774	1	-3.11176	0.000115635	1.53245	1
Cluster Ⅳ	RIR_1697100	-2.07479	9.74e-05	-1.98176	6.31e-26	0.990214	4.84e-08
Cluster Ⅳ	RIR_0860400	-2.10987	0.205209	-2.01843	5.48e-17	0.839684	0.00200589
Cluster Ⅳ	RIR_1500000	-0.0113003	1	0.0237379	1	1.03728	1.96e-06
Cluster Ⅳ	RIR_0814900	-0.88612	0.931241	-0.722231	0.00640255	4.0327	2.57e-78
Cluster Ⅳ	RIR_1507700	-0.15737	1	-0.0679083	1	2.44589	1.52e-08
Cluster Ⅳ	RIR_1235900	-4.55788	1	-4.42652	4.61e-11	-0.724844	1
Cluster Ⅳ	RIR_0280500	0.246067	1	0.35401	1	2.19302	2.16e-18
Cluster Ⅳ	RIR_2731500	-2.17356	0.0053429	-2.05186	2.66e-17	-0.0424023	1
Cluster Ⅳ	RIR_2983510	-3.36753	1	-3.22298	0.00133545	-0.879444	1
Cluster Ⅳ	RIR_0280000	-0.194708	1	-0.0294094	1	3.06426	2.16e-19
Cluster Ⅳ	RIR_1302000	-3.4041	1	-2.96809	7.78e-05	4.94553	0.0223114
Cluster Ⅳ	RIR_1541320	0.150544	1	0.230721	1	1.7848	9.57e-07
Cluster Ⅳ	RIR_0969900	-1.05805	0.0670584	-0.931439	4.58e-05	1.66396	5.92e-66
Cluster Ⅳ	RIR_3348700	-1.50677	0.156233	-1.43463	7.78e-12	0.0853359	1
Cluster Ⅳ	RIR_2099200	-0.182735	1	0.0272003	1	4.72967	3.76e-35
Cluster Ⅳ	RIR_1310800	0.254736	1	0.366104	0.40613	2.87951	1.5e-19
Cluster Ⅳ	RIR_2964000	-0.942007	1	-0.832997	0.000627673	1.56799	1.03e-10
Cluster Ⅳ	RIR_0653400	-1.08214	1	-1.0428	3.14e-08	-0.0217161	1
Cluster Ⅳ	RIR_0659800	-2.84958	1	-2.58576	4.66e-06	4.29914	0.197333
Cluster Ⅳ	RIR_3063400	-4.22974	1	-4.04774	8.92e-05	0.635148	1
Cluster Ⅳ	RIR_1142100	-1.04999	1	-1.00844	0.0357693	0.106333	1
Cluster Ⅳ	RIR_2814400	-1.35494	0.461312	-1.27157	0.0028407	0.976385	0.00274197
Cluster Ⅳ	RIR_2387200	-0.730226	1	-0.600644	0.789772	2.94032	0.00149051
Cluster Ⅳ	RIR_2504300	-1.32713	2.09e-07	-1.26838	1.58e-14	0.166401	0.611569
Cluster Ⅳ	RIR_1384800	0.514584	1	0.640763	0.822736	3.68659	6.53e-07
Cluster Ⅳ	RIR_1391600	-1.25349	0.727636	-1.14054	1.12e-06	1.5022	4.95e-07
Cluster Ⅳ	RIR_1174700	-1.32798	0.00191306	-1.25506	4.36e-19	0.43817	0.000324454
Cluster Ⅳ	RIR_1528200	-2.10605	0.276674	-2.00693	3.77e-08	0.33397	0.71451
Cluster Ⅳ	RIR_0119800	0.295752	1	0.384125	1	2.483	0.000562271
Cluster Ⅳ	RIR_1345500	0.285105	1	0.407175	1	1.13596	0.0209846
Cluster Ⅳ	RIR_2059800	-1.51563	0.0442726	-1.2972	1.14e-20	0.0135762	1
Cluster Ⅳ	RIR_2262500	-0.41189	1	-0.0445844	1	2.18897	4.54e-11
Cluster Ⅳ	RIR_0797900	-4.34849	1	-3.40424	0.000246515	2.32532	1
Cluster Ⅳ	RIR_0795100	-0.312937	1	-0.114844	1	1.08557	0.0263652
Cluster Ⅳ	RIR_2206300	-4.12115	1	-2.79759	0.185366	5.22612	0.00664999
Cluster Ⅳ	RIR_3057200	-2.35158	0.0470765	-1.99751	6.22e-28	0.0650931	1
Cluster Ⅳ	RIR_1639700	-2.27513	0.0721878	-1.20389	3.25e-05	5.02745	1.3e-34
Cluster Ⅳ	RIR_2862300	-2.86788	5.45e-05	-1.45523	1.23e-11	6.74682	2.49e-61
Cluster Ⅳ	RIR_1987300	-1.30574	0.94781	-1.11203	7.79e-09	0.0105162	1
Cluster Ⅳ	RIR_1404400	-1.4508	1	-0.0916601	1	7.09427	4.01e-11
Cluster Ⅳ	RIR_0670800	-1.64055	0.00310986	-1.36766	2.59e-25	0.0765897	1
Cluster Ⅳ	RIR_2036300	-1.62792	4.41e-14	-1.43448	3.55e-31	-0.404332	3.1e-06
Cluster Ⅳ	RIR_1824100	-2.08727	3.17e-16	-1.83217	1.78e-42	-0.475702	0.00120754
Cluster Ⅳ	RIR_1131500	-1.3366	0.0162973	-0.397387	0.713953	4.64293	9.22e-111
Cluster Ⅳ	RIR_1417200	-0.420453	1	-0.120635	1	1.49956	0.0037522
Cluster Ⅳ	RIR_1889000	-0.338397	1	-0.121171	1	1.08366	0.000880861
Cluster Ⅳ	RIR_2380600	-3.4112	8.59e-09	-1.45919	1.4e-10	8.00971	5.97e-251
Cluster Ⅳ	RIR_1288700	-1.39391	0.248004	-1.12619	1.36e-06	0.170456	0.724238
Cluster Ⅳ	RIR_1507300	-7.56458	0.0119895	-5.51438	3.25e-05	4.49519	0.153719
Cluster Ⅳ	RIR_0541900	-1.38358	1	-0.188093	1	5.63551	3.41e-17
Cluster Ⅳ	RIR_2285100	-0.998829	0.47879	-0.435455	0.0589609	2.25812	9.66e-30
Cluster Ⅳ	RIR_1778600	-3.43107	1	-2.75749	0.00012796	0.426735	1
Cluster Ⅳ	RIR_3104100	-3.59931	1	-2.55073	0.00347811	2.89838	0.0646455
Cluster Ⅳ	RIR_2383510	-1.63643	1	-0.566252	1	4.98429	0.0162905
Cluster Ⅳ	RIR_1626500	-1.91531	0.177447	-0.438177	1	7.27216	1e-44
Cluster Ⅳ	RIR_2090400	-3.21212	1	-2.72304	7.85e-06	-0.203492	1
Cluster Ⅳ	RIR_3061400	-1.55065	1	-1.28905	0.00472221	0.0539339	1
Cluster Ⅳ	RIR_2105300	-1.59898	1	-1.10088	0.0137264	1.4407	0.014648
Cluster Ⅳ	RIR_2314310	-3.37084	1	-2.66129	0.000106945	0.860832	1
Cluster Ⅳ	RIR_2212400	-3.36218	1	-2.54237	0.00475152	1.52883	1
Cluster Ⅳ	RIR_3339800	-4.57758	1	-2.78015	1	6.17257	3e-06
Cluster Ⅳ	RIR_2405100	-2.36934	1	-1.61375	0.0312082	2.16571	0.116941
Cluster Ⅳ	RIR_3209000	-6.5172	0.285809	-5.87752	1.33e-89	-2.66983	2.72e-13
Cluster Ⅳ	RIR_2826200	-0.402099	1	-0.191859	1	1.1899	0.0363324
Cluster Ⅳ	RIR_1741500	-2.02121	1	-1.0401	0.968476	5.39277	0.00270297
Cluster Ⅳ	RIR_0124900	-2.50995	0.155326	-1.82617	1.51e-17	2.68176	2e-08
Cluster Ⅳ	RIR_2740600	-2.79297	2.6e-11	-2.30886	4.7e-36	0.927348	3.81e-13
Cluster Ⅳ	RIR_2490900	1.49631	0.805045	1.92013	2.75e-08	4.72816	6.88e-08
Cluster Ⅳ	RIR_1445300	-4.16283	1	-2.95082	1.97e-09	5.11269	0.00555882
Cluster Ⅳ	RIR_0919600	-0.774674	0.340446	-0.27026	1	3.1421	1.92e-26
Cluster Ⅳ	RIR_1507800	0.410795	1	0.667115	0.0297867	2.2742	2.68e-06
Cluster Ⅳ	RIR_1635000	0.312237	1	0.447439	0.140836	1.31563	1.61e-16
Cluster Ⅳ	RIR_0497600	-2.88948	1	-2.4575	0.000395249	0.349413	1
Cluster Ⅳ	RIR_1323700	0.216997	1	0.450594	0.00179034	1.96115	2.33e-55
Cluster Ⅳ	RIR_0450900	-3.03414	1	-2.62817	1.91e-08	0.201591	1
Cluster Ⅳ	RIR_1323200	-1.8823	0.172961	-1.17718	1.38e-10	3.78723	5.25e-22
Cluster Ⅳ	RIR_1917500	-1.9414	0.648266	-1.52488	5.38e-14	1.48718	0.000202499
Cluster Ⅳ	RIR_0860100	-1.87037	0.483862	-1.57577	7.89e-17	0.535076	0.0548144
Cluster Ⅳ	RIR_0912400	-3.92993	0.000111097	-3.38145	8.92e-35	0.698464	0.0628807
Cluster Ⅳ	RIR_2010400	0.593809	1	1.24117	0.135647	6.02759	5.26e-05
Cluster Ⅳ	RIR_0883800	-0.646307	1	-0.367184	0.0605656	1.74689	5.11e-28
Cluster Ⅳ	RIR_0376900	-3.0187	0.00098547	-2.4685	5.06e-17	1.65397	1.79e-20
Cluster Ⅳ	RIR_3405600	0.272548	1	0.526075	0.015606	1.44488	1.48e-17
Cluster Ⅳ	RIR_1702900	-4.30304	1	-2.59907	0.00900504	3.45735	0.00569274
Cluster Ⅳ	RIR_1417600	-3.86822	1	-2.75263	0.00904429	1.2176	1
Cluster Ⅳ	RIR_1848700	-2.931	3e-06	-2.19887	1.49e-21	0.406605	0.153698
Cluster Ⅳ	RIR_0123800	-1.65772	0.277469	-0.553792	0.132657	3.3588	3.22e-22
Cluster Ⅳ	RIR_2225100	-2.87568	1	-1.00903	1	5.52745	0.00232286
Cluster Ⅳ	RIR_2407600	-0.0652666	1	0.4011	0.833551	2.03379	1.7e-07
Cluster Ⅳ	RIR_1502200	-0.610495	1	0.210999	1	3.06638	7.36e-23
Cluster Ⅳ	RIR_2956600	-2.98781	9.75e-12	-2.3712	4.23e-27	-0.222822	0.454456
Cluster Ⅳ	RIR_0457700	-2.18538	0.129318	-1.58461	2.32e-11	0.480953	0.485253
Cluster Ⅳ	RIR_0068300	-1.53183	0.10859	-1.19448	1.14e-10	-0.027883	1
Cluster Ⅳ	RIR_1745200	-2.85155	1	-1.1848	0.0473529	4.57512	0.0940541
Cluster Ⅳ	RIR_0454920	-2.60118	1	-0.860621	0.583928	5.04939	0.00885603
Cluster Ⅳ	RIR_1465600	-2.05792	1	-1.45345	0.0335845	0.603795	1
Cluster Ⅳ	RIR_2467000	-0.237911	1	1.27189	0.072658	6.40504	2.75e-05
Cluster Ⅳ	RIR_1340800	-3.91109	1	-2.18706	0.0229134	4.47287	0.144847
Cluster Ⅳ	RIR_3056900	-1.60399	0.00294168	-0.918746	0.0116365	1.72564	1.08e-24
Cluster Ⅳ	RIR_2570000	0.15214	1	0.575466	1	2.25018	0.0329631
Cluster Ⅳ	RIR_2433300	-2.82123	1	-1.10616	0.431288	5.25777	0.00364739
Cluster Ⅳ	RIR_2426500	-5.78127	0.57033	-3.53269	1.87e-24	4.80254	7.81e-10
Cluster Ⅳ	RIR_0123000	-3.4138	1	-2.41367	0.000424716	1.27212	0.182545
Cluster Ⅳ	RIR_2027700	-4.498	1	-3.12106	1.02e-06	1.94099	0.0536496
Cluster Ⅳ	RIR_1338100	-0.0779527	1	0.623169	0.683195	3.19757	0.000110733
Cluster Ⅳ	RIR_3339900	-4.03276	1	-2.54681	0.0012202	3.00762	0.0246083
Cluster Ⅳ	RIR_0265910	-3.75392	1	-1.89486	0.210068	5.04753	0.0105722
Cluster Ⅳ	RIR_2758800	-0.0866258	1	0.147488	1	1.02631	0.00203084
Cluster Ⅳ	RIR_0860620	-3.21393	1	-2.50215	0.0178026	0.163304	1
Cluster Ⅳ	RIR_2669700	-1.08389	1	-0.533071	1	1.55727	0.0196631
Cluster Ⅳ	RIR_2009900	-1.331	1	-0.722056	0.0558307	1.59092	0.00391397
Cluster Ⅳ	RIR_1201500	-1.06503	1	-0.622484	0.179892	1.0607	0.0173103
Cluster Ⅳ	RIR_2622800	-3.25744	0.0109596	-2.6241	7.25e-46	-0.237873	1
Cluster Ⅳ	RIR_0360900	1.17369	1	1.37976	0.121116	2.15735	0.0260762
Cluster Ⅳ	RIR_0743000	-1.62374	0.179001	-0.398049	0.706591	4.92824	8.21e-55
Cluster Ⅳ	RIR_2103700	-2.26653	0.153699	-1.39938	0.00252658	2.36389	7.99e-17
Cluster Ⅳ	RIR_1323100	-2.45701	1.09e-05	-1.24364	2.48e-08	4.09333	6.04e-72
Cluster Ⅳ	RIR_1376500	-1.30809	0.779638	-1.07261	0.00328384	-0.034657	1
Cluster Ⅳ	RIR_0996500	-1.39799	0.00368572	-0.699011	6.06e-05	2.35938	1.7e-54
Cluster Ⅳ	RIR_2945100	-3.81695	1	-3.12347	0.0478491	-0.0812707	1
Cluster Ⅳ	RIR_3149400	-3.74858	2.31e-15	-2.94726	1.13e-27	0.637654	0.000235772
Cluster Ⅳ	RIR_3212100	-2.94917	1.31e-07	-0.845774	0.00117657	8.51068	0
Cluster Ⅳ	RIR_0336300	-1.95121	0.0386651	-1.65185	5.39e-11	-0.304951	0.217117
Cluster Ⅳ	RIR_2941800	-5.57908	1	-4.18484	9.98e-16	2.07816	0.0349021
Cluster Ⅳ	RIR_2812000	-0.403898	1	-0.0134581	1	1.74985	2.21e-11
Cluster Ⅳ	RIR_1559500	-1.06293	0.704562	-0.353725	0.354127	2.86716	1.21e-35
Cluster Ⅳ	RIR_1502300	-0.819043	0.571861	-0.404633	0.0699116	1.4787	3.11e-27
Cluster Ⅳ	RIR_3471000	0.210704	1	0.431595	0.0923516	1.433	9.87e-15
Cluster Ⅳ	RIR_2124500	-1.68984	4.33e-07	-1.38508	5.39e-24	-0.00477366	1
Cluster Ⅳ	RIR_0754500	-1.7094	1	-0.0408496	1	7.71817	3.5e-17
Cluster Ⅳ	RIR_2534200	-1.61167	0.782281	-0.753911	0.223428	3.23	4.37e-26
Cluster Ⅳ	RIR_2267200	-1.55793	1	-1.20274	1.22e-08	0.427481	0.296675
Cluster Ⅳ	RIR_1306500	-2.0212	1	-1.6666	0.0317335	-0.0417442	1
Cluster Ⅳ	RIR_0659700	-3.64912	1	-2.09284	2.97e-05	4.47633	0.124377
Cluster Ⅳ	RIR_1323400	-0.816408	0.360153	-0.178979	0.724654	2.51693	4.11e-46
Cluster Ⅳ	RIR_2203600	1.06348	1	1.18499	7.24e-05	1.69219	1.87e-05
Cluster Ⅳ	RIR_3483700	-2.56307	1	-1.48025	0.201828	3.06257	0.0251832
Cluster Ⅳ	RIR_1759200	-0.699353	1	-0.363469	0.647763	1.02751	0.00662402
Cluster Ⅳ	RIR_0234610	-6.19987	2.1e-31	-4.5622	9.89e-175	2.05117	3.31e-33
Cluster Ⅳ	RIR_0780700	-0.160132	1	0.571578	0.610851	3.5612	2.32e-11
Cluster Ⅳ	RIR_1829900	-3.67043	5.11e-12	-3.36138	9.88e-50	-2.10111	2.74e-155
Cluster Ⅳ	RIR_0312500	-1.66557	0.0378943	-1.45715	9.94e-17	-0.758407	3.23e-05
Cluster Ⅳ	RIR_2146200	-1.78523	7.99e-05	-1.50492	4.47e-23	-0.563924	7.76e-09
Cluster Ⅳ	RIR_2285000	-2.50701	0.00324254	-1.16835	1.9e-05	3.31331	1.25e-125
Cluster Ⅳ	RIR_0996600	-0.640624	1	-0.0792703	1	1.79728	2.31e-09
Cluster Ⅳ	RIR_0741500	-1.10742	0.836278	-0.560973	0.478075	1.26349	1.61e-11
Cluster Ⅳ	RIR_0802100	-1.4531	0.362088	-0.0473589	1	4.62476	6.71e-92
Cluster Ⅳ	RIR_2822000	-1.28865	1	-0.507221	0.769032	2.08931	0.00359648
Cluster Ⅳ	RIR_0131600	-0.0246584	1	0.420593	0.115567	1.88341	3.75e-19
Cluster Ⅳ	RIR_0688700	-2.06319	0.109422	-1.58823	1.49e-13	-0.0636583	1
Cluster Ⅳ	RIR_0997600	-1.75816	1	-1.24332	1.31e-05	0.409951	0.955523
Cluster Ⅳ	RIR_1376300	-5.49749	1	-3.44719	2.11e-32	3.17054	7.44e-06
Cluster Ⅳ	RIR_3044800	-1.35882	1.74e-08	-1.15683	1.5e-13	-0.500472	0.00230465
Cluster Ⅳ	RIR_0131500	-0.519266	1	-0.0800676	1	1.34738	3.39e-11
Cluster Ⅳ	RIR_0548000	-5.23836	0.905341	-3.70253	6.11e-10	1.27012	0.286337
Cluster Ⅳ	RIR_3252600	-0.965131	0.878412	-0.428025	0.0422558	1.31057	3.61e-15
Cluster Ⅳ	RIR_3052000	-2.82124	1	-1.98699	0.000761845	0.717474	1
Cluster Ⅳ	RIR_1124300	-2.29427	0.410648	-1.63905	1.01e-07	0.337393	1
Cluster Ⅳ	RIR_3172600	-2.03245	1	-0.34876	1	4.73225	0.0455079
Cluster Ⅳ	RIR_1667800	-0.518625	1	0.544545	0.17233	3.77059	3.6e-104
Cluster Ⅳ	RIR_2613900	-3.84246	1	-1.63208	0.030813	4.99661	0.0180008
Cluster Ⅳ	RIR_2371700	-1.4847	0.142157	0.0249882	1	4.54568	1.99e-61
Cluster Ⅳ	RIR_2416400	-2.42019	0.172124	-1.45934	7.19e-12	1.49757	4.76e-08
Cluster Ⅳ	RIR_0116400	0.158814	1	1.15446	0.0935315	4.21635	3.15e-06
Cluster Ⅳ	RIR_1501700	-0.143847	1	0.913855	0.0545586	4.13578	6.95e-47
Cluster Ⅳ	RIR_1116800	-1.76285	0.00166566	-1.44595	6.06e-26	-0.478546	0.000277407
Cluster Ⅳ	RIR_3131000	-1.64201	0.332348	-1.32506	7.2e-08	-0.356045	0.594484
Cluster Ⅳ	RIR_1540800	0.540713	1	1.39084	3.84e-05	4.07255	4.98e-12
Cluster Ⅳ	RIR_1450500	-1.04198	1	-0.29114	1	2.07601	0.000123154
Cluster Ⅳ	RIR_2936500	-2.30385	0.184257	-0.669618	0.0318279	4.47441	2.64e-25
Cluster Ⅳ	RIR_2473300	-4.47343	1	-1.9294	0.119504	6.05471	1.43e-05
Cluster Ⅳ	RIR_3076100	-1.99979	1.68e-07	-1.41039	1.61e-36	0.442059	0.0047978
Cluster Ⅳ	RIR_1493400	-2.45338	1.04e-06	-0.0295479	1	7.50661	6.11e-198
Cluster Ⅳ	RIR_2023820	0.32346	1	0.797442	0.0957005	2.1948	0.00111421
Cluster Ⅳ	RIR_2947500	-0.380086	1	0.125289	1	1.6158	6.51e-05
Cluster Ⅳ	RIR_3262900	-4.50453	1	-2.7525	0.000533528	2.38139	0.0425181
Cluster Ⅳ	RIR_1218400	-1.40662	0.0319219	-0.876433	2.17e-05	0.680222	1.91e-07
Cluster Ⅳ	RIR_1196000	-1.49366	0.0294524	-1.07759	6.5e-17	0.138795	0.930271
Cluster Ⅳ	RIR_1482700	-1.19965	0.281073	-0.599695	0.00955121	1.15253	1.24e-17
Cluster Ⅳ	RIR_1112200	-2.59509	1	-1.40357	0.0347796	2.04176	0.173914
Cluster Ⅳ	RIR_0788200	-3.52452	1	-2.70691	0.00743848	-0.422707	1
Cluster Ⅳ	RIR_0611400	-1.38465	1	-0.149255	1	3.30555	3.21e-22
Cluster Ⅳ	RIR_0029600	-2.87569	1	-1.82688	0.0135585	1.06601	1
Cluster Ⅳ	RIR_0754600	-0.64609	0.410571	-0.00495002	1	1.77281	6e-55
Cluster Ⅳ	RIR_2267300	-1.88397	0.0071573	-0.616223	0.00276233	2.89566	6.05e-53
Cluster Ⅳ	RIR_0622100	-5.08098	1	-3.82758	5.69e-11	-0.341212	1
Cluster Ⅳ	RIR_2680800	-1.63643	1	-0.572602	1	2.34623	0.00892566
Cluster Ⅳ	RIR_2741900	-2.89233	1	-2.12906	0.0462979	-0.041312	1
Cluster Ⅳ	RIR_1001500	-1.93585	0.686152	-1.51093	1.52e-08	-0.295682	1
Cluster Ⅳ	RIR_0815200	-5.89974	0.821341	-2.54968	0.00238097	6.98375	2.58e-09
Cluster Ⅳ	RIR_1391300	-3.03187	0.0457526	-0.0362468	1	8.40327	1.07e-22
Cluster Ⅳ	RIR_0859400	-4.01888	1	-1.35845	0.00826264	6.17167	1.25e-05
Cluster Ⅳ	RIR_1879400	-5.08455	1	-4.24946	4.2e-09	-1.88511	1
Cluster Ⅳ	RIR_2408000	-1.27214	1	-0.504337	0.203975	1.67136	5.38e-08
Cluster Ⅳ	RIR_3347100	-1.45586	0.247904	-1.17712	2.33e-13	-0.387624	0.30386
Cluster Ⅳ	RIR_0310900	-1.81198	0.352884	-0.136365	1	3.55887	1.85e-28
Cluster Ⅳ	RIR_0913300	-1.73422	0.857076	0.274402	1	4.70265	2.31e-15
Cluster Ⅳ	RIR_1505400	-5.16249	1.07e-10	-1.85701	4.61e-07	5.4611	2.12e-15
Cluster Ⅳ	RIR_0802200	-3.48464	1	-0.581099	1	5.91124	5.81e-05
Cluster Ⅳ	RIR_2205500	-2.69059	1	-2.00245	0.0028543	-0.468657	1
Cluster Ⅳ	RIR_0589300	-5.28333	1	-3.14863	8.44e-15	1.44689	0.232443
Cluster Ⅳ	RIR_0795400	-3.52961	1	-1.69417	0.00349021	2.30856	0.0562181
Cluster Ⅳ	RIR_1555500	-2.63356	1.16e-05	-1.86417	2.71e-21	-0.17535	0.586692
Cluster Ⅳ	RIR_3053000	-3.94283	2.73e-12	-0.28201	0.929095	7.73557	7.66e-111
Cluster Ⅳ	RIR_2059000	-1.8819	0.106045	-1.08434	5.71e-05	0.659615	0.0118517
Cluster Ⅳ	RIR_1842300	-3.35	1	-2.19222	0.0217406	0.53757	1
Cluster Ⅳ	RIR_2161300	-2.88973	1	-1.65849	0.00928507	1.2469	0.271937
Cluster Ⅳ	RIR_2221200	-5.54082	1	-3.42323	5.83e-19	1.58432	0.0721474
Cluster Ⅳ	RIR_2524900	-0.713692	0.261846	-0.178512	0.824358	1.08695	1.39e-12
Cluster Ⅳ	RIR_3251700	-1.7911	0.762469	-1.07681	0.000126031	0.618065	0.214338
Cluster Ⅳ	RIR_0466630	-3.38984	1	-1.99747	0.00362918	1.23597	1
Cluster Ⅳ	RIR_2537200	-1.04015	1	-0.225647	1	1.65897	0.00404965
Cluster Ⅳ	RIR_0586100	-8.36112	0.0158749	-3.25033	4.64e-07	8.71597	5.04e-31
Cluster Ⅳ	RIR_2317000	-0.338749	1	0.186455	1	1.4141	6.83e-06
Cluster Ⅳ	RIR_2789500	-0.13458	1	0.9174	0.00177762	3.3039	5.19e-18
Cluster Ⅳ	RIR_3201500	-1.19668	0.195786	-1.0337	1e-05	-0.665636	6.2e-06
Cluster Ⅳ	RIR_0135300	-3.18407	1	-0.725914	1	4.87757	0.0357542
Cluster Ⅳ	RIR_1364630	-6.39476	0.277621	-3.3181	1.51e-22	3.75621	1.31e-06
Cluster Ⅳ	RIR_2076600	-2.81672	1	-1.99183	0.024133	-0.0957082	1
Cluster Ⅳ	RIR_2227200	-0.150842	1	0.416254	0.98605	1.71393	0.00100159
Cluster Ⅳ	RIR_0040530	-4.31975	1	-2.45095	0.0023747	1.83167	0.995511
Cluster Ⅳ	RIR_2288900	0.90362	0.0102885	1.12327	9.75e-05	1.62639	2.46e-26
Cluster Ⅳ	RIR_2232400	0.253073	1	0.773124	0.00583844	2.12644	0.000180003
Cluster Ⅳ	RIR_3483500	-0.39832	1	0.498318	0.128469	2.84431	5.46e-15
Cluster Ⅳ	RIR_1443500	-2.32009	0.013996	-1.1165	2.34e-06	2.03841	3.06e-16
Cluster Ⅳ	RIR_1636600	-0.974929	1	-0.267394	0.841805	1.56009	1.24e-11
Cluster Ⅳ	RIR_0956300	-1.50805	0.380204	-0.354257	0.529821	2.60986	6.02e-31
Cluster Ⅳ	RIR_1487100	-2.85621	1	-0.641869	1	5.05979	0.0118655
Cluster Ⅳ	RIR_1509000	-2.12979	0.064334	-1.4983	2.28e-14	0.113436	1
Cluster Ⅳ	RIR_3307610	-1.02533	1	-0.421041	0.649812	1.12101	0.00031793
Cluster Ⅳ	RIR_2005600	-2.60571	1	-0.540784	1	5.0405	0.0203252
Cluster Ⅳ	RIR_2627300	-2.40247	0.007071	-1.8452	6.29e-21	-0.350539	0.276988
Cluster Ⅳ	RIR_0589500	-1.88942	0.636676	-1.15461	9.48e-05	0.822226	0.152395
Cluster Ⅳ	RIR_3443800	-1.18627	0.92832	-0.215753	1	2.39638	2.08e-14
Cluster Ⅳ	RIR_2204500	-3.9836	1	-1.93388	5.89e-08	3.53297	0.001539
Cluster Ⅳ	RIR_0622300	0.271475	1	0.592727	1	1.45022	0.00305728
Cluster Ⅳ	RIR_2392200	-3.36393	1	-2.2862	0.00166193	0.557532	1
Cluster Ⅳ	RIR_0377100	-2.05321	1	-0.368514	1	4.09207	2.13e-05
Cluster Ⅳ	RIR_2274800	-1.17434	0.0330993	-0.733278	2.93e-06	0.435223	0.000277755
Cluster Ⅳ	RIR_2731800	-1.63747	0.000322288	-1.09993	1.16e-13	0.208855	0.209198
Cluster Ⅳ	RIR_0753500	-7.56965	0.00858867	-3.4244	2.99e-05	6.59855	3.53e-05
Cluster Ⅳ	RIR_0920100	-0.0917316	1	0.317109	0.894937	1.30815	0.0151112
Cluster Ⅳ	RIR_0499300	-2.84142	1	-0.374022	1	5.56686	0.00147708
Cluster Ⅳ	RIR_2341000	-2.65864	0.000127003	-1.94871	3.74e-13	-0.239706	0.369575
Cluster Ⅳ	RIR_0330800	-3.82833	1	-0.954919	0.562646	5.96137	0.000185923
Cluster Ⅳ	RIR_0628600	-2.61628	1	-0.20359	1	5.58464	0.00212204
Cluster Ⅳ	RIR_2140000	-0.595164	1	-0.058368	1	1.22972	0.00591995
Cluster Ⅳ	RIR_2056300	0.136597	1	0.441825	0.162926	1.17428	1.19e-05
Cluster Ⅳ	RIR_0274700	-1.48024	8.67e-09	-0.920155	3.65e-13	0.41792	3.13e-07
Cluster Ⅳ	RIR_2699300	-1.56355	1	-1.29912	0.000437712	-0.668124	0.000341032
Cluster Ⅳ	RIR_2828800	-3.47383	1	-2.37533	0.000199037	0.357118	1
Cluster Ⅳ	RIR_2950600	-1.85294	0.598001	-0.659539	0.114298	2.31015	1.56e-07
Cluster Ⅳ	RIR_3317100	-1.24985	0.001326	-0.689516	2e-08	0.707946	0.000143306
Cluster Ⅳ	RIR_2258900	-1.0713	1	-0.381688	0.791111	1.31515	0.00446805
Cluster Ⅳ	RIR_2053300	-1.33771	0.00255421	-1.19695	1.42e-15	-0.841741	0.000567917
Cluster Ⅳ	RIR_1559400	-3.84162	1	-1.24707	1	5.26856	0.00690101
Cluster Ⅳ	RIR_2284900	-0.183329	1	0.328942	0.0689206	1.61408	5.98e-36
Cluster Ⅳ	RIR_2226800	1.36345	1	1.54185	3.01e-09	1.70053	4.79e-06
Cluster Ⅳ	RIR_1196500	-3.80443	1	-0.441937	1	2.54919	0.011009
Cluster Ⅳ	RIR_2392600	-4.36036	1	-0.655848	0.837943	2.64603	0.00970292
Cluster Ⅳ	RIR_1956900	-1.16659	0.0027409	-0.315703	0.0239217	0.442784	0.000151887
Cluster Ⅳ	RIR_0052900	-5.07978	1	-0.826306	1	2.97104	0.00197747
Cluster Ⅳ	RIR_0497810	-4.5896	1	-1.47796	0.0263065	1.32068	0.313585
Cluster Ⅳ	RIR_2161100	-3.47997	0.000675181	-1.05949	6.31e-09	1.11345	4.78e-05
Cluster Ⅳ	RIR_0346400	-1.27518	0.0344112	-0.631136	0.000251479	-0.0535045	1
Cluster Ⅳ	RIR_0948500	-4.95805	1	-1.36066	0.00778436	1.86535	0.0905067
Cluster Ⅳ	RIR_1056300	-4.55653	1	-0.102313	1	3.93173	7.58e-08
Cluster Ⅳ	RIR_2414900	-3.45842	1	1.04935	0.336539	5.16075	0.00906686
Cluster Ⅳ	RIR_1984820	-7.39597	0.0167317	-2.81943	3.71e-10	1.3631	0.105001
Cluster Ⅳ	RIR_2898400	-5.77716	0.555549	-1.78679	1.63e-10	1.69354	0.170023
Cluster Ⅳ	RIR_1310700	-4.97887	1	-0.614038	0.930651	3.18977	0.0106897
Cluster Ⅳ	RIR_2252700	-6.00556	2.12e-23	-2.88234	1.01e-36	-0.164363	1
Cluster Ⅳ	RIR_1324000	-1.78962	0.0082557	-0.438185	0.0682613	0.732763	1.94e-09
Cluster Ⅳ	RIR_2758300	-3.72698	1	0.123651	1	3.45644	0.00718955
Cluster Ⅳ	RIR_2506600	-1.46038	0.0208725	-0.476199	0.00212085	0.377636	0.00991299
Cluster Ⅳ	RIR_0501800	-1.78261	3.3e-05	-0.815981	8.15e-06	0.0231325	1
Cluster Ⅳ	RIR_0328400	-4.7927	1	-0.548617	1	3.13463	0.0255865
Cluster Ⅳ	RIR_1389200	-4.40491	1	-0.744392	0.472064	2.43217	0.0108188
Cluster Ⅳ	RIR_2680200	-0.1262	1	1.63625	0.000108243	3.18097	1.14e-32
Cluster Ⅳ	RIR_3001100	-2.84142	1	1.35347	0.429822	5.0453	0.0287747
Cluster Ⅳ	RIR_2892100	-1.39202	0.005549	-0.660599	3.95e-06	-0.0177875	1
Cluster Ⅳ	RIR_2413800	-5.48075	1	-1.76467	8.68e-08	1.52706	0.107944
Cluster Ⅳ	RIR_3086500	-1.86016	0.00633262	-0.586416	0.0503355	0.537803	0.001734
Cluster Ⅳ	RIR_0262330	-4.05692	1	-2.4964	0.0174768	-1.17066	0.38283
Cluster Ⅳ	RIR_2817500	-5.27639	1	-1.05025	0.209806	2.54044	0.00220314
Cluster Ⅳ	RIR_2034800	-1.07557	0.0199548	-0.432902	0.00143073	0.110599	1
Cluster Ⅳ	RIR_1890800	-2.85435	0.0351696	-0.947474	5.62e-06	0.684923	0.0415676
Cluster Ⅳ	RIR_1797600	-2.12505	1.64e-06	-0.985616	1.97e-10	-0.00995029	1
Cluster Ⅳ	RIR_2933900	-3.03413	1	-0.069392	1	2.47282	0.0249567
Cluster Ⅳ	RIR_1162000	-2.25792	0.422512	-1.04334	6.78e-05	-0.00588602	1
Cluster Ⅳ	RIR_0866200	-5.10244	1	-0.373332	1	3.68957	5.32e-07
Cluster Ⅳ	RIR_0885700	-5.15455	1	-0.384054	1	3.72345	1.98e-12
Cluster Ⅳ	RIR_1091700	-6.21195	0.388095	-3.36485	5.75e-72	-0.975266	1.19e-05
Cluster Ⅳ	RIR_0690100	-7.65001	0.00650479	-5.18049	1.9e-09	-3.10415	1.21e-16
Cluster Ⅳ	RIR_2575810	-4.13799	1	-0.772897	0.302268	2.04127	0.0264878
Cluster Ⅳ	RIR_2234900	-6.81593	0.152106	-2.15896	2.25e-14	1.73504	0.000964961
Cluster Ⅳ	RIR_0757800	-1.35866	0.0389919	-0.564296	0.000377892	0.0995469	1
Cluster Ⅳ	RIR_2025800	-3.20983	0.0124592	-1.46535	3.01e-10	-0.00445772	1
Cluster Ⅳ	RIR_2190200	-2.9402	5.19e-07	-1.13633	4.02e-17	0.369653	0.0106763
Cluster Ⅳ	RIR_2859000	-3.35217	3.32e-07	-1.7069	2.87e-15	-0.335546	0.0403732
Cluster Ⅳ	RIR_1142200	-2.78773	5.06e-15	-1.6734	1.01e-30	-0.744247	8.02e-11
Cluster Ⅳ	RIR_1335600	-5.23376	1	-2.00543	2.59e-08	0.612393	0.992476
Cluster Ⅳ	RIR_1701800	-5.1488	1	-0.718957	0.622403	2.87566	0.00190187
Cluster Ⅳ	RIR_0583700	-3.44799	1	-0.138175	1	2.54965	0.0147536
Cluster Ⅳ	RIR_0945400	-3.88375	0.000185161	0.985095	3.05e-08	4.94103	6.26e-67
Cluster Ⅳ	RIR_3336900	-1.58504	0.00330275	-0.632619	5.68e-07	0.137942	0.91541
Cluster Ⅳ	RIR_1483900	-1.59633	0.0190879	-0.451473	0.0467677	0.483664	0.00105897
Cluster Ⅳ	RIR_2594710	-4.10948	1	1.25165	0.43909	5.62389	0.0037522
Cluster Ⅳ	RIR_1989500	-1.81729	4.68e-06	-0.774016	2.31e-07	0.0859327	1
Cluster Ⅳ	RIR_3201600	-3.76418	0.000164066	-1.80558	2.54e-13	-0.192679	1
Cluster Ⅳ	RIR_3454800	-1.49361	0.0154513	0.656649	0.227849	2.42822	7.56e-17
[truncated: 2,768 more rows]

## Sheet: ClusterⅠ
Biological process									Cellular component									Molecular function
GO ID	Term	Annotated	Significant	Expected	Fold enrichment	elimKS	FDR		GO ID	Term	Annotated	Significant	Expected	Fold enrichment	elimKS	FDR		GO ID	Term	Annotated	Significant	Expected	Fold enrichment	elimKS	FDR
GO:0009207	purine ribonucleoside triphosphate catab...	598	43	10.06	4.27435	2.1e-18	2.9e-16		GO:0070062	extracellular exosome	27	10	0.5	20	6e-12	2.58e-10		GO:0051082	unfolded protein binding	63	11	1.06	10.3774	1.8e-09	5.76e-08
GO:0009154	purine ribonucleotide catabolic process	603	43	10.14	4.24063	2.9e-18	2.9e-16		GO:0065010	extracellular membrane-bounded organelle	30	10	0.55	18.1818	2e-11	4.3e-10		GO:0003924	GTPase activity	182	16	3.06	5.22876	1.2e-08	1.92e-07
GO:0046034	ATP metabolic process	522	32	8.78	3.64465	6.4e-12	4.26667e-10		GO:0005829	cytosol	2260	68	41.67	1.63187	2.4e-07	3.44e-06		GO:0005525	GTP binding	394	20	6.63	3.01659	1.6e-06	1.70667e-05
GO:0046130	purine ribonucleoside catabolic process	603	43	10.14	4.24063	1.5e-11	6.4e-10		GO:0045298	tubulin complex	5	4	0.09	44.4444	3.2e-07	3.44e-06		GO:0042288	MHC class I protein binding	3	3	0.05	60	3.2e-06	2.56e-05
GO:0009169	purine ribonucleoside monophosphate cata...	415	28	6.98	4.01146	1.6e-11	6.4e-10		GO:0043025	neuronal cell body	112	11	2.07	5.31401	1.8e-06	1.548e-05		GO:0046982	protein heterodimerization activity	51	7	0.86	8.13953	9.2e-06	5.86667e-05
GO:1901069	guanosine-containing compound catabolic ...	190	16	3.2	5	2.2e-08	6.57143e-07		GO:0005879	axonemal microtubule	3	3	0.06	50	4.1e-06	2.20375e-05		GO:0005200	structural constituent of cytoskeleton	21	5	0.35	14.2857	1.1e-05	5.86667e-05
GO:0046039	GTP metabolic process	191	16	3.21	4.98442	2.3e-08	6.57143e-07		GO:0033269	internode region of axon	3	3	0.06	50	4.1e-06	2.20375e-05		GO:0016887	ATPase activity	600	29	10.1	2.87129	3.1e-05	0.000141714
GO:0006616	SRP-dependent cotranslational protein ta...	21	6	0.35	17.1429	4.4e-07	1.1e-05		GO:0043209	myelin sheath	3	3	0.06	50	4.1e-06	2.20375e-05		GO:0003674	molecular_function	13056	208	219.7	0.946746	5.7e-05	0.000228
GO:0002181	cytoplasmic translation	108	11	1.82	6.04396	5.5e-07	1.18e-05		GO:0042470	melanosome	30	6	0.55	10.9091	6.9e-06	3.29667e-05		GO:0008186	RNA-dependent ATPase activity	51	6	0.86	6.97674	0.0001	0.000352
GO:0051085	chaperone cofactor-dependent protein ref...	22	6	0.37	16.2162	5.9e-07	1.18e-05		GO:0071339	MLL1 complex	9	4	0.17	23.5294	7.7e-06	3.311e-05		GO:0003724	RNA helicase activity	52	6	0.88	6.81818	0.00011	0.000352
GO:0051084	'de novo' posttranslational protein fold...	30	10	0.5	20	2.8e-06	5.09091e-05		GO:0043505	CENP-A containing nucleosome	7	3	0.13	23.0769	0.00014	0.000547273		GO:0019843	rRNA binding	56	6	0.94	6.38298	0.00017	0.000494545
GO:0042267	natural killer cell mediated cytotoxicit...	4	3	0.07	42.8571	1.3e-05	0.000216667		GO:0008287	protein serine/threonine phosphatase com...	18	4	0.33	12.1212	0.00017	0.000609167		GO:0017022	myosin binding	9	3	0.15	20	0.00025	0.00064
GO:0097308	cellular response to farnesol	26	5	0.44	11.3636	3.4e-05	0.000523077		GO:0005641	nuclear envelope lumen	9	3	0.17	17.6471	0.00032	0.000982857		GO:0032440	2-alkenal reductase [NAD(P)+] activity	142	9	2.39	3.76569	0.00026	0.00064
GO:0016203	muscle attachment	6	3	0.1	30	6.2e-05	0.000885714		GO:0034099	luminal surveillance complex	9	3	0.17	17.6471	0.00032	0.000982857		GO:0004803	transposase activity	184	9	3.1	2.90323	0.00166	0.00379429
GO:0070911	global genome nucleotide-excision repair	7	3	0.12	25	0.00011	0.001375		GO:0022627	cytosolic small ribosomal subunit	41	5	0.76	6.57895	0.00048	0.001376		GO:0043995	histone acetyltransferase activity (H4-K...	6	2	0.1	20	0.00313	0.00626
GO:0000742	karyogamy involved in conjugation with c...	7	3	0.12	25	0.00011	0.001375		GO:0005739	mitochondrion	1092	35	20.14	1.73784	0.00054	0.00145125		GO:0043996	histone acetyltransferase activity (H4-K...	6	2	0.1	20	0.00313	0.00626
GO:0051298	centrosome duplication	53	6	0.89	6.74157	0.00012	0.00141176		GO:0005730	nucleolus	520	19	9.59	1.98123	0.00069	0.00174529		GO:0015297	antiporter activity	44	4	0.74	5.40541	0.00395	0.00661333
GO:0072690	single-celled organism vegetative growth...	2	2	0.03	66.6667	0.00022	0.00244444		GO:0005875	microtubule associated complex	153	9	2.82	3.19149	0.00081	0.00183316		GO:0008135	translation factor activity, RNA binding	226	12	3.8	3.15789	0.00423	0.00661333
GO:0031204	posttranslational protein targeting to m...	9	3	0.15	20	0.00025	0.00263158		GO:0008540	proteasome regulatory particle, base sub...	12	3	0.22	13.6364	0.00081	0.00183316		GO:0016701	oxidoreductase activity, acting on singl...	45	4	0.76	5.26316	0.00429	0.00661333
GO:0009792	embryo development ending in birth or eg...	609	21	10.24	2.05078	0.00027	0.0027		GO:0031011	Ino80 complex	14	3	0.26	11.5385	0.00131	0.0028165		GO:0000295	adenine nucleotide transmembrane transpo...	7	2	0.12	16.6667	0.00434	0.00661333
GO:1903829	positive regulation of cellular protein ...	45	5	0.76	6.57895	0.00051	0.00470968		GO:0005777	peroxisome	104	7	1.92	3.64583	0.00143	0.0029281		GO:0005346	purine ribonucleotide transmembrane tran...	7	2	0.12	16.6667	0.00434	0.00661333
GO:0016482	cytosolic transport	557	19	9.37	2.02775	0.00061	0.00470968		GO:0000788	nuclear nucleosome	17	3	0.31	9.67742	0.00237	0.00463227		GO:0003743	translation initiation factor activity	180	8	3.03	2.64026	0.00531	0.00764
GO:0006413	translational initiation	194	10	3.26	3.06748	0.00062	0.00470968		GO:0005844	polysome	40	4	0.74	5.40541	0.00379	0.00621657		GO:0001664	G protein-coupled receptor binding	8	2	0.13	15.3846	0.00573	0.00764
GO:0008150	biological_process	12332	197	207.4	0.949855	0.00064	0.00470968		GO:0120025	plasma membrane bounded cell projection	315	15	5.81	2.58176	0.00393	0.00621657		GO:0004824	lysine-tRNA ligase activity	8	2	0.13	15.3846	0.00573	0.00764
GO:0006430	lysyl-tRNA aminoacylation	3	2	0.05	40	0.00065	0.00470968		GO:0008021	synaptic vesicle	21	3	0.39	7.69231	0.00442	0.00621657		GO:0050660	flavin adenine dinucleotide binding	146	7	2.46	2.84553	0.00597	0.0076416
GO:0098765	meiosis II cell cycle phase	3	2	0.05	40	0.00065	0.00470968		GO:0000974	Prp19 complex	21	3	0.39	7.69231	0.00442	0.00621657		GO:0016651	oxidoreductase activity, acting on NAD(P...	79	5	1.33	3.7594	0.00623	0.00766769
GO:0046686	response to cadmium ion	196	10	3.3	3.0303	0.00067	0.00470968		GO:0009941	chloroplast envelope	21	3	0.39	7.69231	0.00442	0.00621657		GO:0051213	dioxygenase activity	80	5	1.35	3.7037	0.00657	0.00778667
GO:0002119	nematode larval development	401	17	6.74	2.52226	0.0007	0.00470968		GO:0035267	NuA4 histone acetyltransferase complex	21	3	0.39	7.69231	0.00442	0.00621657		GO:0043139	5'-3' DNA helicase activity	9	2	0.15	13.3333	0.0073	0.00778667
GO:0051352	negative regulation of ligase activity	28	4	0.47	8.51064	0.00072	0.00470968		GO:0000329	fungal-type vacuole membrane	196	9	3.61	2.49307	0.00442	0.00621657		GO:0017025	TBP-class protein binding	9	2	0.15	13.3333	0.0073	0.00778667
GO:0051444	negative regulation of ubiquitin-protein...	28	4	0.47	8.51064	0.00072	0.00470968		GO:0016363	nuclear matrix	42	4	0.77	5.19481	0.00452	0.00621657		GO:0008832	dGTPase activity	9	2	0.15	13.3333	0.0073	0.00778667
GO:0008340	determination of adult lifespan	131	8	2.2	3.63636	0.00073	0.00470968		GO:0005794	Golgi apparatus	662	20	12.21	1.638	0.00478	0.00621657		GO:0022853	active ion transmembrane transporter act...	155	7	2.61	2.68199	0.0082	0.00846452
GO:0050821	protein stabilization	29	4	0.49	8.16327	0.00083	0.0051875		GO:0005634	nucleus	4491	104	82.81	1.25589	0.00485	0.00621657		GO:0004722	protein serine/threonine phosphatase act...	56	4	0.94	4.25532	0.00933	0.00933
GO:0007094	mitotic spindle assembly checkpoint	76	6	1.28	4.6875	0.0009	0.00529412		GO:0098800	inner mitochondrial membrane protein com...	69	5	1.27	3.93701	0.00501	0.00621657
GO:0048856	anatomical structure development	2514	67	42.28	1.58467	0.0009	0.00529412		GO:0031618	nuclear pericentric heterochromatin	22	3	0.41	7.31707	0.00506	0.00621657
GO:0005977	glycogen metabolic process	30	4	0.5	8	0.00094	0.00537143		GO:0005847	mRNA cleavage and polyadenylation specif...	22	3	0.41	7.31707	0.00506	0.00621657
GO:0006313	transposition, DNA-mediated	177	9	2.98	3.02013	0.00128	0.0069		GO:0005813	centrosome	100	6	1.84	3.26087	0.00548	0.00654556
GO:0009846	pollen germination	4	2	0.07	28.5714	0.00128	0.0069		GO:0005575	cellular_component	9104	160	167.88	0.953062	0.00609	0.00707757
GO:0009847	spore germination	33	4	0.55	7.27273	0.00136	0.0069		GO:0031934	mating-type region heterochromatin	25	3	0.46	6.52174	0.00729	0.00824921
GO:0042026	protein refolding	33	4	0.55	7.27273	0.00136	0.0069		GO:0044666	MLL3/4 complex	9	2	0.17	11.7647	0.00863	0.00905098
GO:0065004	protein-DNA complex assembly	179	9	3.01	2.99003	0.00138	0.0069		GO:0000939	condensed chromosome inner kinetochore	9	2	0.17	11.7647	0.00863	0.00905098
GO:0046907	intracellular transport	897	32	15.09	2.12061	0.00143	0.00697561		GO:0031430	M band	9	2	0.17	11.7647	0.00863	0.00905098
GO:0001764	neuron migration	16	3	0.27	11.1111	0.00155	0.0072093		GO:0009277	fungal-type cell wall	51	4	0.94	4.25532	0.00903	0.009245
GO:0002479	antigen processing and presentation of e...	16	3	0.27	11.1111	0.00155	0.0072093		GO:0031981	nuclear lumen	1338	47	24.67	1.90515	0.00974	0.00974
GO:0071470	cellular response to osmotic stress	85	6	1.43	4.1958	0.00161	0.00731818
GO:0051351	positive regulation of ligase activity	35	4	0.59	6.77966	0.0017	0.00741176
GO:0044764	multi-organism cellular process	442	18	7.43	2.42261	0.00178	0.00741176
GO:0006914	autophagy	118	7	1.98	3.53535	0.00184	0.00741176
GO:0010608	posttranscriptional regulation of gene e...	273	14	4.59	3.05011	0.00186	0.00741176
GO:0006977	DNA damage response, signal transduction...	17	3	0.29	10.3448	0.00186	0.00741176
GO:0007114	cell budding	36	4	0.61	6.55738	0.00189	0.00741176
GO:0045892	negative regulation of transcription, DN...	533	19	8.96	2.12054	0.00189	0.00741176
GO:0048232	male gamete generation	120	7	2.02	3.46535	0.00203	0.00767273
GO:0050793	regulation of developmental process	728	23	12.24	1.87908	0.00205	0.00767273
GO:0048205	COPI coating of Golgi vesicle	5	2	0.08	25	0.00211	0.00767273
GO:0070682	proteasome regulatory particle assembly	5	2	0.08	25	0.00211	0.00767273
GO:0030433	ubiquitin-dependent ERAD pathway	63	5	1.06	4.71698	0.00236	0.00842857
GO:0040007	growth	787	27	13.24	2.03927	0.00257	0.00893103
GO:0007435	salivary gland morphogenesis	19	3	0.32	9.375	0.00259	0.00893103
GO:0043934	sporulation	347	15	5.84	2.56849	0.00281	0.00952542
GO:0019046	release from viral latency	6	2	0.1	20	0.00314	0.0098125
GO:0000132	establishment of mitotic spindle orienta...	6	2	0.1	20	0.00314	0.0098125
GO:0043968	histone H2A acetylation	6	2	0.1	20	0.00314	0.0098125
GO:0043981	histone H4-K5 acetylation	6	2	0.1	20	0.00314	0.0098125
GO:0043982	histone H4-K8 acetylation	6	2	0.1	20	0.00314	0.0098125
GO:0045927	positive regulation of growth	324	12	5.45	2.20183	0.00322	0.00990769
GO:0043618	regulation of transcription from RNA pol...	68	5	1.14	4.38596	0.0033	0.01
GO:0022618	ribonucleoprotein complex assembly	168	8	2.83	2.82686	0.00353	0.0105373
GO:0098662	inorganic cation transmembrane transport	171	8	2.88	2.77778	0.00393	0.0114
GO:0019915	lipid storage	71	5	1.19	4.20168	0.00398	0.0114
GO:0051383	kinetochore organization	22	3	0.37	8.10811	0.00399	0.0114
GO:0006414	translational elongation	90	8	1.51	5.29801	0.00405	0.0114085
GO:0042254	ribosome biogenesis	335	12	5.63	2.13144	0.0042	0.0114474
GO:0006448	regulation of translational elongation	45	4	0.76	5.26316	0.00431	0.0114474
GO:0043054	dauer exit	7	2	0.12	16.6667	0.00435	0.0114474
GO:0042661	regulation of mesodermal cell fate speci...	7	2	0.12	16.6667	0.00435	0.0114474
GO:0010621	negative regulation of transcription by ...	7	2	0.12	16.6667	0.00435	0.0114474
GO:0006383	transcription by RNA polymerase III	73	5	1.23	4.06504	0.00448	0.0116364
GO:0030003	cellular cation homeostasis	171	10	2.88	3.47222	0.00463	0.0117975
GO:0000084	mitotic S phase	46	4	0.77	5.19481	0.00466	0.0117975
GO:0006367	transcription initiation from RNA polyme...	74	5	1.24	4.03226	0.00475	0.011875
GO:0006355	regulation of transcription, DNA-templat...	1509	45	25.38	1.77305	0.00505	0.0122143
GO:0032412	regulation of ion transmembrane transpor...	24	3	0.4	7.5	0.00513	0.0122143
GO:0006415	translational termination	24	3	0.4	7.5	0.00513	0.0122143
GO:0031321	ascospore-type prospore assembly	24	3	0.4	7.5	0.00513	0.0122143
GO:0051301	cell division	673	22	11.32	1.94346	0.00534	0.0125647
GO:0042391	regulation of membrane potential	48	4	0.81	4.93827	0.00544	0.0126512
GO:0006626	protein targeting to mitochondrion	77	5	1.29	3.87597	0.00562	0.0128222
GO:0043984	histone H4-K16 acetylation	8	2	0.13	15.3846	0.00575	0.0128222
GO:0043335	protein unfolding	8	2	0.13	15.3846	0.00575	0.0128222
GO:0032479	regulation of type I interferon producti...	25	3	0.42	7.14286	0.00577	0.0128222
GO:0007088	regulation of mitotic nuclear division	192	12	3.23	3.71517	0.00666	0.0139429
GO:0006979	response to oxidative stress	228	9	3.83	2.34987	0.00688	0.0139429
GO:0051225	spindle assembly	81	5	1.36	3.67647	0.00695	0.0139429
GO:0032502	developmental process	2687	77	45.19	1.70392	0.00726	0.0139429
GO:0032940	secretion by cell	230	9	3.87	2.32558	0.00727	0.0139429
GO:0006644	phospholipid metabolic process	272	10	4.57	2.18818	0.00729	0.0139429
GO:0000011	vacuole inheritance	9	2	0.15	13.3333	0.00732	0.0139429
GO:0021888	hypothalamus gonadotrophin-releasing hor...	9	2	0.15	13.3333	0.00732	0.0139429
GO:0097009	energy homeostasis	9	2	0.15	13.3333	0.00732	0.0139429
GO:0060613	fat pad development	9	2	0.15	13.3333	0.00732	0.0139429
GO:0034154	toll-like receptor 7 signaling pathway	9	2	0.15	13.3333	0.00732	0.0139429
GO:0034146	toll-like receptor 5 signaling pathway	9	2	0.15	13.3333	0.00732	0.0139429
GO:0035681	toll-like receptor 15 signaling pathway	9	2	0.15	13.3333	0.00732	0.0139429
GO:0035682	toll-like receptor 21 signaling pathway	9	2	0.15	13.3333	0.00732	0.0139429
GO:0046113	nucleobase catabolic process	9	2	0.15	13.3333	0.00732	0.0139429
GO:0035967	cellular response to topologically incor...	84	5	1.41	3.5461	0.00809	0.0152642
GO:0051241	negative regulation of multicellular org...	194	8	3.26	2.45399	0.00826	0.0154393
GO:0007144	female meiosis I	10	2	0.17	11.7647	0.00906	0.0160526
GO:0072520	seminiferous tubule development	10	2	0.17	11.7647	0.00906	0.0160526
GO:0015865	purine nucleotide transport	10	2	0.17	11.7647	0.00906	0.0160526
GO:0006606	protein import into nucleus	121	6	2.03	2.95567	0.00915	0.0160526
GO:0090174	organelle membrane fusion	56	4	0.94	4.25532	0.00937	0.0160526
GO:0031331	positive regulation of cellular cataboli...	56	4	0.94	4.25532	0.00937	0.0160526
GO:0051453	regulation of intracellular pH	30	3	0.5	6	0.00965	0.0160526
GO:0098781	ncRNA transcription	123	6	2.07	2.89855	0.00988	0.0160526

## Sheet: ClusterⅡ
Biological process									Cellular component									Molecular function
GO ID	Term	Annotated	Significant	Expected	Fold enrichment	elimKS	FDR		GO ID	Term	Annotated	Significant	Expected	Fold enrichment	elimKS	FDR		GO ID	Term	Annotated	Significant	Expected	Fold enrichment	elimKS	FDR
GO:0006415	translational termination	24	5	0.33	15.1515	1.3e-05	0.00147857		GO:0022627	cytosolic small ribosomal subunit	41	6	0.66	9.09091	3.3e-05	0.000792		GO:0051082	unfolded protein binding	63	9	0.82	10.9756	8.4e-08	2.436e-06
GO:0070911	global genome nucleotide-excision repair	7	3	0.1	30	7.5e-05	0.00147857		GO:0043505	CENP-A containing nucleosome	7	3	0.11	27.2727	0.00012	0.00144		GO:0016757	transferase activity, transferring glyco...	289	12	3.78	3.1746	0.0003	0.003625
GO:0002181	cytoplasmic translation	108	8	1.48	5.40541	8.7e-05	0.00147857		GO:0005615	extracellular space	121	11	1.94	5.6701	0.00048	0.00276		GO:0046982	protein heterodimerization activity	51	5	0.67	7.46269	0.00044	0.003625
GO:0051084	'de novo' posttranslational protein fold...	30	6	0.41	14.6341	0.00011	0.00147857		GO:0000307	cyclin-dependent protein kinase holoenzy...	11	3	0.18	16.6667	0.00052	0.00276		GO:0003674	molecular_function	13056	177	170.57	1.0377	0.0005	0.003625
GO:0016482	cytosolic transport	557	19	7.65	2.48366	0.00013	0.00147857		GO:0005829	cytosol	2260	56	36.21	1.54653	0.00058	0.00276		GO:0019843	rRNA binding	56	5	0.73	6.84932	0.00067	0.003886
GO:0008150	biological_process	12332	175	169.44	1.03281	0.00013	0.00147857		GO:0070062	extracellular exosome	27	4	0.43	9.30233	0.00069	0.00276		GO:0016149	translation release factor activity, cod...	4	2	0.05	40	0.00093	0.00388941
GO:0000080	mitotic G1 phase	39	5	0.54	9.25926	0.00015	0.00147857		GO:0065010	extracellular membrane-bounded organelle	30	4	0.48	8.33333	0.00104	0.00356571		GO:0052869	arachidonic acid omega-hydroxylase activ...	65	5	0.85	5.88235	0.00133	0.00388941
GO:0021888	hypothalamus gonadotrophin-releasing hor...	9	3	0.12	25	0.00018	0.00147857		GO:0043025	neuronal cell body	112	7	1.79	3.91061	0.00157	0.00424615		GO:0018685	alkane 1-monooxygenase activity	65	5	0.85	5.88235	0.00133	0.00388941
GO:0097009	energy homeostasis	9	3	0.12	25	0.00018	0.00147857		GO:0005576	extracellular region	568	26	9.1	2.85714	0.00166	0.00424615		GO:0016538	cyclin-dependent protein serine/threonin...	19	3	0.25	12	0.00163	0.00388941
GO:0060613	fat pad development	9	3	0.12	25	0.00018	0.00147857		GO:0000788	nuclear nucleosome	17	3	0.27	11.1111	0.00201	0.00424615		GO:0005201	extracellular matrix structural constitu...	20	3	0.26	11.5385	0.0019	0.00388941
GO:0034154	toll-like receptor 7 signaling pathway	9	3	0.12	25	0.00018	0.00147857		GO:0045298	tubulin complex	5	2	0.08	25	0.00223	0.00424615		GO:0032440	2-alkenal reductase [NAD(P)+] activity	142	7	1.86	3.76344	0.00211	0.00388941
GO:0034146	toll-like receptor 5 signaling pathway	9	3	0.12	25	0.00018	0.00147857		GO:0043005	neuron projection	153	8	2.45	3.26531	0.0023	0.00424615		GO:0008168	methyltransferase activity	364	12	4.76	2.52101	0.00219	0.00388941
GO:0035681	toll-like receptor 15 signaling pathway	9	3	0.12	25	0.00018	0.00147857		GO:0005875	microtubule associated complex	153	8	2.45	3.26531	0.0023	0.00424615		GO:0005200	structural constituent of cytoskeleton	21	3	0.27	11.1111	0.0022	0.00388941
GO:0035682	toll-like receptor 21 signaling pathway	9	3	0.12	25	0.00018	0.00147857		GO:0005886	plasma membrane	1324	33	21.21	1.55587	0.00253	0.00433714		GO:0015297	antiporter activity	44	4	0.57	7.01754	0.00221	0.00388941
GO:0032940	secretion by cell	230	11	3.16	3.48101	0.00023	0.00169118		GO:0005749	mitochondrial respiratory chain complex ...	6	2	0.1	20	0.00331	0.005296		GO:0004503	monophenol monooxygenase activity	6	2	0.08	25	0.00228	0.00388941
GO:0007144	female meiosis I	10	3	0.14	21.4286	0.00025	0.00169118		GO:0110165	cellular anatomical entity	8374	145	134.17	1.08072	0.00425	0.00607059		GO:0036263	L-DOPA monooxygenase activity	6	2	0.08	25	0.00228	0.00388941
GO:0072520	seminiferous tubule development	10	3	0.14	21.4286	0.00025	0.00169118		GO:0031618	nuclear pericentric heterochromatin	22	3	0.35	8.57143	0.0043	0.00607059		GO:0036264	dopamine monooxygenase activity	6	2	0.08	25	0.00228	0.00388941
GO:0075733	intracellular transport of virus	11	3	0.15	20	0.00034	0.00217222		GO:0005618	cell wall	103	6	1.65	3.63636	0.00479	0.00638667		GO:0031625	ubiquitin protein ligase binding	23	3	0.3	10	0.00287	0.00462389
GO:0070423	nucleotide-binding oligomerization domai...	27	4	0.37	10.8108	0.0004	0.00242105		GO:0005930	axoneme	8	2	0.13	15.3846	0.00606	0.007452		GO:0017111	nucleoside-triphosphatase activity	998	23	13.04	1.7638	0.00344	0.00525053
GO:0048011	neurotrophin TRK receptor signaling path...	28	4	0.38	10.5263	0.00046	0.002645		GO:0031934	mating-type region heterochromatin	25	3	0.4	7.5	0.00621	0.007452		GO:0016616	oxidoreductase activity, acting on the C...	202	8	2.64	3.0303	0.00403	0.0056619
GO:0015995	chlorophyll biosynthetic process	3	2	0.04	50	0.00051	0.00266591		GO:0005581	collagen trimer	26	3	0.42	7.14286	0.00695	0.00794286		GO:0061629	RNA polymerase II-specific DNA-binding t...	26	3	0.34	8.82353	0.0041	0.0056619
GO:2000395	regulation of ubiquitin-dependent endocy...	3	2	0.04	50	0.00051	0.00266591		GO:0034099	luminal surveillance complex	9	2	0.14	14.2857	0.00772	0.00805565		GO:0015079	potassium ion transmembrane transporter ...	54	4	0.71	5.6338	0.00468	0.00591348
GO:0007141	male meiosis I	13	3	0.18	16.6667	0.00058	0.002668		GO:0000939	condensed chromosome inner kinetochore	9	2	0.14	14.2857	0.00772	0.00805565		GO:0005509	calcium ion binding	400	12	5.23	2.29446	0.00469	0.00591348
GO:0008543	fibroblast growth factor receptor signal...	13	3	0.18	16.6667	0.00058	0.002668		GO:0005704	polytene chromosome band	10	2	0.16	12.5	0.00955	0.00955		GO:0017022	myosin binding	9	2	0.12	16.6667	0.00534	0.0064525
GO:0032480	negative regulation of type I interferon...	13	3	0.18	16.6667	0.00058	0.002668											GO:0070330	aromatase activity	59	4	0.77	5.19481	0.00641	0.0074356
GO:0019748	secondary metabolic process	118	9	1.62	5.55556	0.00064	0.00271818											GO:0003735	structural constituent of ribosome	267	9	3.49	2.5788	0.00667	0.00743962
GO:0010992	ubiquitin recycling	14	3	0.19	15.7895	0.00073	0.00271818											GO:0004803	transposase activity	184	7	2.4	2.91667	0.00865	0.00908321
GO:0007220	Notch receptor processing	14	3	0.19	15.7895	0.00073	0.00271818											GO:0016620	oxidoreductase activity, acting on the a...	34	3	0.44	6.81818	0.00877	0.00908321
GO:0030512	negative regulation of transforming grow...	14	3	0.19	15.7895	0.00073	0.00271818											GO:0030600	feruloyl esterase activity	12	2	0.16	12.5	0.00954	0.00954
GO:0061418	regulation of transcription from RNA pol...	14	3	0.19	15.7895	0.00073	0.00271818
GO:0002755	MyD88-dependent toll-like receptor signa...	32	4	0.44	9.09091	0.00078	0.00271818
GO:0034130	toll-like receptor 1 signaling pathway	32	4	0.44	9.09091	0.00078	0.00271818
GO:0034134	toll-like receptor 2 signaling pathway	32	4	0.44	9.09091	0.00078	0.00271818
GO:0007275	multicellular organism development	2133	48	29.31	1.63767	0.00091	0.00307794
GO:0016117	carotenoid biosynthetic process	4	2	0.05	40	0.00101	0.00322639
GO:0050873	brown fat cell differentiation	4	2	0.05	40	0.00101	0.00322639
GO:0006886	intracellular protein transport	677	24	9.3	2.58065	0.00106	0.00329459
GO:0002479	antigen processing and presentation of e...	16	3	0.22	13.6364	0.0011	0.00332895
GO:0019954	asexual reproduction	197	9	2.71	3.32103	0.00118	0.00347949
GO:1901616	organic hydroxy compound catabolic proce...	62	5	0.85	5.88235	0.00131	0.00361429
GO:0006977	DNA damage response, signal transduction...	17	3	0.23	13.0435	0.00132	0.00361429
GO:0042059	negative regulation of epidermal growth ...	17	3	0.23	13.0435	0.00132	0.00361429
GO:0050852	T cell receptor signaling pathway	38	4	0.52	7.69231	0.0015	0.00392045
GO:0006893	Golgi to plasma membrane transport	38	4	0.52	7.69231	0.0015	0.00392045
GO:0048205	COPI coating of Golgi vesicle	5	2	0.07	28.5714	0.00167	0.00408617
GO:0046185	aldehyde catabolic process	5	2	0.07	28.5714	0.00167	0.00408617
GO:0045986	negative regulation of smooth muscle con...	5	2	0.07	28.5714	0.00167	0.00408617
GO:0034142	toll-like receptor 4 signaling pathway	40	4	0.55	7.27273	0.00182	0.004255
GO:0035666	TRIF-dependent toll-like receptor signal...	40	4	0.55	7.27273	0.00182	0.004255
GO:0008585	female gonad development	19	3	0.26	11.5385	0.00185	0.004255
GO:0043122	regulation of I-kappaB kinase/NF-kappaB ...	68	5	0.93	5.37634	0.00198	0.00446471
GO:0008063	Toll signaling pathway	42	4	0.58	6.89655	0.00218	0.00469426
GO:0009303	rRNA transcription	42	4	0.58	6.89655	0.00218	0.00469426
GO:0006913	nucleocytoplasmic transport	216	9	2.97	3.0303	0.00222	0.00469426
GO:0006690	icosanoid metabolic process	43	4	0.59	6.77966	0.00238	0.00469426
GO:0007219	Notch signaling pathway	71	5	0.98	5.10204	0.00239	0.00469426
GO:0006121	mitochondrial electron transport, succin...	6	2	0.08	25	0.00249	0.00469426
GO:0000132	establishment of mitotic spindle orienta...	6	2	0.08	25	0.00249	0.00469426
GO:0006583	melanin biosynthetic process from tyrosi...	6	2	0.08	25	0.00249	0.00469426
GO:0006359	regulation of transcription by RNA polym...	21	3	0.29	10.3448	0.00249	0.00469426
GO:0006616	SRP-dependent cotranslational protein ta...	21	3	0.29	10.3448	0.00249	0.00469426
GO:0006448	regulation of translational elongation	45	4	0.62	6.45161	0.00282	0.00515703
GO:0051085	chaperone cofactor-dependent protein ref...	22	3	0.3	10	0.00286	0.00515703
GO:0006367	transcription initiation from RNA polyme...	74	5	1.02	4.90196	0.00287	0.00515703
GO:0042417	dopamine metabolic process	7	2	0.1	20	0.00345	0.00583456
GO:0015979	photosynthesis	7	2	0.1	20	0.00345	0.00583456
GO:0010883	regulation of lipid storage	7	2	0.1	20	0.00345	0.00583456
GO:0000742	karyogamy involved in conjugation with c...	7	2	0.1	20	0.00345	0.00583456
GO:0030150	protein import into mitochondrial matrix	24	3	0.33	9.09091	0.00368	0.00613333
GO:0071695	anatomical structure maturation	49	4	0.67	5.97015	0.00385	0.00623592
GO:0033559	unsaturated fatty acid metabolic process	49	4	0.67	5.97015	0.00385	0.00623592
GO:0034138	toll-like receptor 3 signaling pathway	50	4	0.69	5.7971	0.00414	0.0066125
GO:0006970	response to osmotic stress	240	9	3.3	2.72727	0.00447	0.00674187
GO:0070898	RNA polymerase III preinitiation complex...	8	2	0.11	18.1818	0.00456	0.00674187
GO:0071469	cellular response to alkaline pH	8	2	0.11	18.1818	0.00456	0.00674187
GO:0030007	cellular potassium ion homeostasis	8	2	0.11	18.1818	0.00456	0.00674187
GO:0032386	regulation of intracellular transport	118	6	1.62	3.7037	0.00463	0.00674187
GO:0006450	regulation of translational fidelity	26	3	0.36	8.33333	0.00464	0.00674187
GO:0097308	cellular response to farnesol	26	3	0.36	8.33333	0.00464	0.00674187
GO:0031503	protein-containing complex localization	157	7	2.16	3.24074	0.00469	0.00674187
GO:0002758	innate immune response-activating signal...	52	4	0.71	5.6338	0.00477	0.00677222
GO:0097746	regulation of blood vessel diameter	27	3	0.37	8.10811	0.00517	0.00716325
GO:0045807	positive regulation of endocytosis	27	3	0.37	8.10811	0.00517	0.00716325
GO:0009207	purine ribonucleoside triphosphate catab...	598	16	8.22	1.94647	0.00547	0.0074
GO:0007250	activation of NF-kappaB-inducing kinase ...	28	3	0.38	7.89474	0.00574	0.0074
GO:0007618	mating	28	3	0.38	7.89474	0.00574	0.0074
GO:0051352	negative regulation of ligase activity	28	3	0.38	7.89474	0.00574	0.0074
GO:0051444	negative regulation of ubiquitin-protein...	28	3	0.38	7.89474	0.00574	0.0074
GO:0046113	nucleobase catabolic process	9	2	0.12	16.6667	0.00582	0.0074
GO:0031204	posttranslational protein targeting to m...	9	2	0.12	16.6667	0.00582	0.0074
GO:0009154	purine ribonucleotide catabolic process	603	16	8.29	1.93004	0.00592	0.0074
GO:0046130	purine ribonucleoside catabolic process	603	16	8.29	1.93004	0.00592	0.0074
GO:0009167	purine ribonucleoside monophosphate meta...	446	13	6.13	2.12072	0.00603	0.00745645
GO:0019985	translesion synthesis	29	3	0.4	7.5	0.00634	0.00775638
GO:0002119	nematode larval development	401	12	5.51	2.17786	0.00673	0.00807396
GO:0055114	oxidation-reduction process	1270	29	17.45	1.66189	0.00674	0.00807396
GO:0042303	molting cycle	58	4	0.8	5	0.00704	0.00834639
GO:0031579	membrane raft organization	10	2	0.14	14.2857	0.00721	0.00837525
GO:0032370	positive regulation of lipid transport	10	2	0.14	14.2857	0.00721	0.00837525
GO:0006986	response to unfolded protein	59	4	0.81	4.93827	0.00747	0.0085905
GO:0008340	determination of adult lifespan	131	6	1.8	3.33333	0.00764	0.00869901
GO:0043935	sexual sporulation resulting in formatio...	216	8	2.97	2.6936	0.00775	0.00873775
GO:0016197	endosomal transport	132	6	1.81	3.31492	0.00792	0.00876875
GO:0030071	regulation of mitotic metaphase/anaphase...	94	5	1.29	3.87597	0.00793	0.00876875
GO:0006334	nucleosome assembly	95	5	1.31	3.81679	0.00828	0.00906857
GO:0061077	chaperone-mediated protein folding	33	5	0.45	11.1111	0.00847	0.00912682
GO:0031667	response to nutrient levels	414	12	5.69	2.10896	0.00857	0.00912682
GO:0006067	ethanol metabolic process	11	2	0.15	13.3333	0.00873	0.00912682
GO:0006656	phosphatidylcholine biosynthetic process	11	2	0.15	13.3333	0.00873	0.00912682
GO:0003014	renal system process	11	2	0.15	13.3333	0.00873	0.00912682
GO:0006313	transposition, DNA-mediated	177	7	2.43	2.88066	0.00889	0.00918991
GO:0009847	spore germination	33	3	0.45	6.66667	0.00911	0.00918991
GO:0051443	positive regulation of ubiquitin-protein...	33	3	0.45	6.66667	0.00911	0.00918991
GO:0042026	protein refolding	33	3	0.45	6.66667	0.00911	0.00918991
GO:0006144	purine nucleobase metabolic process	34	3	0.47	6.38298	0.0099	0.0099

## Sheet: ClusterⅢ
Biological process									Cellular component									Molecular function
GO ID	Term	Annotated	Significant	Expected	Fold enrichment	elimKS	FDR		GO ID	Term	Annotated	Significant	Expected	Fold enrichment	elimKS	FDR		GO ID	Term	Annotated	Significant	Expected	Fold enrichment	elimKS	FDR
GO:0008150	biological_process	12332	138	137.96	1.00029	0.00015	0.00225		GO:0005575	cellular_component	9104	98	96.32	1.01744	0.00063	0.00252		GO:0032550	purine ribonucleoside binding	4565	68	50.56	1.34494	0.00018	0.00144
GO:0045493	xylan catabolic process	17	3	0.19	15.7895	0.00067	0.005025		GO:0005631	chitosan layer of spore wall	6	2	0.06	33.3333	0.00141	0.00282		GO:0005524	ATP binding	4332	64	47.98	1.33389	0.00044	0.00170667
GO:0006423	cysteinyl-tRNA aminoacylation	44	4	0.49	8.16327	0.00109	0.00535714		GO:0005681	spliceosomal complex	904	18	9.56	1.88285	0.00295	0.00393333		GO:0003674	molecular_function	13056	145	144.61	1.0027	0.00064	0.00170667
GO:0051092	positive regulation of NF-kappaB transcr...	83	5	0.93	5.37634	0.00169	0.00535714		GO:0070209	ASTRA complex	1	1	0.01	100	0.00988	0.00988		GO:0004817	cysteine-tRNA ligase activity	44	4	0.49	8.16327	0.00106	0.00212
GO:0060956	endocardial cell differentiation	7	2	0.08	25	0.00216	0.00535714											GO:0008061	chitin binding	24	3	0.27	11.1111	0.00185	0.00285333
GO:0061311	cell surface receptor signaling pathway ...	7	2	0.08	25	0.00216	0.00535714											GO:0004099	chitin deacetylase activity	7	2	0.08	25	0.00214	0.00285333
GO:0002040	sprouting angiogenesis	55	4	0.62	6.45161	0.0025	0.00535714											GO:0032440	2-alkenal reductase [NAD(P)+] activity	142	6	1.57	3.82166	0.00349	0.00398857
GO:0007440	foregut morphogenesis	8	2	0.09	22.2222	0.00286	0.0053625											GO:0003824	catalytic activity	9019	109	99.9	1.09109	0.00775	0.00775
GO:0043123	positive regulation of I-kappaB kinase/N...	60	4	0.67	5.97015	0.00343	0.00571667
GO:0061035	regulation of cartilage development	10	2	0.11	18.1818	0.00454	0.00681
GO:0048674	collateral sprouting of injured axon	36	3	0.4	7.5	0.00605	0.0082125
GO:0001947	heart looping	12	2	0.13	15.3846	0.00657	0.0082125
GO:0006032	chitin catabolic process	13	2	0.15	13.3333	0.00771	0.00826071
GO:1903531	negative regulation of secretion by cell	13	2	0.15	13.3333	0.00771	0.00826071
GO:0016071	mRNA metabolic process	1162	21	13	1.61538	0.00837	0.00837

## Sheet: ClusterⅣ
Biological process									Cellular component									Molecular function
GO ID	Term	Annotated	Significant	Expected	Fold enrichment	elimKS	FDR		GO ID	Term	Annotated	Significant	Expected	Fold enrichment	elimKS	FDR		GO ID	Term	Annotated	Significant	Expected	Fold enrichment	elimKS	FDR
GO:0008150	biological_process	12332	738	724.98	1.01796	2.2e-13	2.266e-11		GO:0005575	cellular_component	9104	546	539.41	1.01222	5.2e-16	1.248e-14		GO:0005525	GTP binding	394	60	22.55	2.66075	1.9e-13	8.74e-12
GO:1901069	guanosine-containing compound catabolic ...	190	37	11.17	3.31244	1.5e-11	5.83667e-10		GO:0005886	plasma membrane	1324	111	78.45	1.41491	2e-06	2.4e-05		GO:0003924	GTPase activity	182	37	10.42	3.55086	1.7e-12	3.91e-11
GO:0046039	GTP metabolic process	191	37	11.23	3.29475	1.7e-11	5.83667e-10		GO:0009506	plasmodesma	170	25	10.07	2.48262	6e-06	4.8e-05		GO:0004817	cysteine-tRNA ligase activity	44	16	2.52	6.34921	4.3e-10	6.59333e-09
GO:0002040	sprouting angiogenesis	55	18	3.23	5.57276	4.1e-10	1.05575e-08		GO:0005681	spliceosomal complex	904	80	53.56	1.49365	1e-05	6e-05		GO:0003674	molecular_function	13056	758	747.17	1.01449	2.3e-09	2.645e-08
GO:0006423	cysteinyl-tRNA aminoacylation	44	16	2.59	6.17761	6.5e-10	1.339e-08		GO:0009277	fungal-type cell wall	51	12	3.02	3.97351	1.5e-05	7.2e-05		GO:0004674	protein serine/threonine kinase activity	2880	238	164.82	1.444	3.7e-09	3.404e-08
GO:0006468	protein phosphorylation	3395	271	199.59	1.35778	2.1e-08	3.605e-07		GO:0016021	integral component of membrane	2366	166	140.19	1.18411	0.00018	0.00072		GO:0032440	2-alkenal reductase [NAD(P)+] activity	142	27	8.13	3.32103	8e-09	6.13333e-08
GO:0009207	purine ribonucleoside triphosphate catab...	598	62	35.16	1.76337	1.2e-06	1.76571e-05		GO:0070062	extracellular exosome	27	7	1.6	4.375	0.0005	0.00171		GO:0003950	NAD+ ADP-ribosyltransferase activity	51	15	2.92	5.13699	4.2e-08	2.76e-07
GO:0009154	purine ribonucleotide catabolic process	603	62	35.45	1.74894	1.6e-06	2.06e-05		GO:0009986	cell surface	63	11	3.73	2.94906	0.00057	0.00171		GO:0004713	protein tyrosine kinase activity	1804	153	103.24	1.48198	2.2e-06	1.265e-05
GO:0071630	nuclear protein quality control by the u...	25	8	1.47	5.44218	4e-05	0.000457778		GO:0000974	Prp19 complex	21	6	1.24	4.83871	0.00072	0.00192		GO:0003824	catalytic activity	9019	629	516.14	1.21866	1e-05	5.11111e-05
GO:0006513	protein monoubiquitination	58	12	3.41	3.51906	6.5e-05	0.0006695		GO:0065010	extracellular membrane-bounded organelle	30	7	1.78	3.93258	0.00099	0.002376		GO:0004706	JUN kinase kinase kinase activity	107	17	6.12	2.77778	5.4e-05	0.0002484
GO:0007256	activation of JNKK activity	107	17	6.29	2.7027	7.7e-05	0.000721		GO:0000329	fungal-type vacuole membrane	196	22	11.61	1.89492	0.00112	0.00244		GO:0003995	acyl-CoA dehydrogenase activity	43	9	2.46	3.65854	0.00039	0.00163091
GO:0043525	positive regulation of neuron apoptotic ...	32	8	1.88	4.25532	0.00027	0.0023175		GO:0001726	ruffle	23	6	1.36	4.41176	0.00122	0.00244		GO:0004715	non-membrane spanning protein tyrosine k...	941	74	53.85	1.37419	0.00059	0.00226167
GO:0021915	neural tube development	41	9	2.41	3.73444	0.00033	0.00261462		GO:0032010	phagolysosome	254	26	15.05	1.72757	0.00163	0.00279429		GO:0047763	caffeate O-methyltransferase activity	21	6	1.2	5	0.00064	0.00226462
GO:0000398	mRNA splicing, via spliceosome	902	74	53.03	1.39544	0.00039	0.00286929		GO:0030670	phagocytic vesicle membrane	254	26	15.05	1.72757	0.00163	0.00279429		GO:0004163	diphosphomevalonate decarboxylase activi...	22	6	1.26	4.7619	0.00085	0.0024725
GO:0016331	morphogenesis of embryonic epithelium	126	19	7.41	2.5641	0.00053	0.00354062		GO:0014069	postsynaptic density	17	5	1.01	4.9505	0.00176	0.002816		GO:0050660	flavin adenine dinucleotide binding	146	18	8.36	2.15311	0.00085	0.0024725
GO:0055114	oxidation-reduction process	1270	105	74.66	1.40638	0.00055	0.00354062		GO:0030018	Z disc	13	4	0.77	5.19481	0.00435	0.006525		GO:0060089	molecular transducer activity	981	78	56.14	1.38938	0.00086	0.0024725
GO:0030855	epithelial cell differentiation	291	33	17.11	1.9287	0.00069	0.0038625		GO:0042470	melanosome	30	6	1.78	3.37079	0.00517	0.00729882		GO:0004721	phosphoprotein phosphatase activity	714	58	40.86	1.41948	0.00108	0.00290526
GO:0000209	protein polyubiquitination	74	12	4.35	2.75862	0.00071	0.0038625		GO:0030175	filopodium	22	5	1.3	3.84615	0.00597	0.00783158		GO:0016712	oxidoreductase activity, acting on paire...	70	11	4.01	2.74314	0.0012	0.00290526
GO:0007257	activation of JUN kinase activity	140	18	8.23	2.18712	0.00072	0.0038625		GO:0048471	perinuclear region of cytoplasm	108	13	6.4	2.03125	0.0062	0.00783158		GO:0004708	MAP kinase kinase activity	70	11	4.01	2.74314	0.0012	0.00290526
GO:0006616	SRP-dependent cotranslational protein ta...	21	6	1.23	4.87805	0.00075	0.0038625		GO:0031332	RNAi effector complex	23	5	1.36	3.67647	0.00729	0.00873		GO:0004709	MAP kinase kinase kinase activity	581	58	33.25	1.74436	0.00138	0.003174
GO:0051085	chaperone cofactor-dependent protein ref...	22	6	1.29	4.65116	0.00098	0.00458818		GO:0045178	basal part of cell	3	2	0.18	11.1111	0.00873	0.00873		GO:0017111	nucleoside-triphosphatase activity	998	99	57.11	1.7335	0.00152	0.00332952
GO:0071359	cellular response to dsRNA	22	6	1.29	4.65116	0.00098	0.00458818		GO:0009331	glycerol-3-phosphate dehydrogenase compl...	3	2	0.18	11.1111	0.00873	0.00873		GO:0020037	heme binding	421	37	24.09	1.53591	0.00228	0.00476727
GO:0030422	production of siRNA involved in RNA inte...	23	6	1.35	4.44444	0.00127	0.00568739		GO:0020002	host cell plasma membrane	3	2	0.18	11.1111	0.00873	0.00873		GO:0035091	phosphatidylinositol binding	241	24	13.79	1.74039	0.00272	0.00532833
GO:0001709	cell fate determination	59	10	3.47	2.88184	0.00136	0.00583667		GO:0044218	other organism cell membrane	3	2	0.18	11.1111	0.00873	0.00873		GO:0042803	protein homodimerization activity	162	18	9.27	1.94175	0.00278	0.00532833
GO:0045685	regulation of glial cell differentiation	10	4	0.59	6.77966	0.0015	0.0059225											GO:0043130	ubiquitin binding	58	9	3.32	2.71084	0.00359	0.0066056
GO:0010025	wax biosynthetic process	5	3	0.29	10.3448	0.00156	0.0059225											GO:0005506	iron ion binding	449	38	25.7	1.4786	0.00383	0.00677615
GO:0007416	synapse assembly	41	8	2.41	3.3195	0.0016	0.0059225											GO:0016298	lipase activity	71	10	4.06	2.46305	0.00451	0.007498
GO:0001570	vasculogenesis	24	6	1.41	4.25532	0.00161	0.0059225											GO:0008518	folate:anion antiporter activity	7	3	0.4	7.5	0.00462	0.007498
GO:0008283	cell population proliferation	404	37	23.75	1.55789	0.00183	0.00645467											GO:0009055	electron transfer activity	485	40	27.76	1.44092	0.00476	0.007498
GO:0007160	cell-matrix adhesion	33	7	1.94	3.60825	0.00188	0.00645467											GO:0000978	RNA polymerase II cis-regulatory region ...	132	15	7.55	1.98675	0.00489	0.007498
GO:0010053	root epidermal cell differentiation	83	12	4.88	2.45902	0.00198	0.00657871											GO:0072509	divalent inorganic cation transmembrane ...	61	9	3.49	2.5788	0.00507	0.00752323
GO:0048813	dendrite morphogenesis	95	13	5.58	2.32975	0.00217	0.00689788											GO:0004497	monooxygenase activity	274	31	15.68	1.97704	0.0063	0.00836256
GO:0098609	cell-cell adhesion	130	16	7.64	2.09424	0.00221	0.00689788											GO:0046875	ephrin receptor binding	8	3	0.46	6.52174	0.00709	0.00836256
GO:0048871	multicellular organismal homeostasis	108	14	6.35	2.20472	0.00251	0.00710043											GO:0008046	axon guidance receptor activity	8	3	0.46	6.52174	0.00709	0.00836256
GO:0060026	convergent extension	26	6	1.53	3.92157	0.00251	0.00710043											GO:0097161	DH domain binding	8	3	0.46	6.52174	0.00709	0.00836256
GO:0051701	interaction with host	132	16	7.76	2.06186	0.00258	0.00710043											GO:0045499	chemorepellent activity	8	3	0.46	6.52174	0.00709	0.00836256
GO:0046545	development of primary female sexual cha...	54	9	3.17	2.83912	0.00264	0.00710043											GO:0008937	ferredoxin-NAD(P) reductase activity	8	3	0.46	6.52174	0.00709	0.00836256
GO:0048546	digestive tract morphogenesis	35	7	2.06	3.39806	0.00268	0.00710043											GO:0005004	GPI-linked ephrin receptor activity	8	3	0.46	6.52174	0.00709	0.00836256
GO:0000186	activation of MAPKK activity	600	59	35.27	1.67281	0.00274	0.00710043											GO:0005005	transmembrane-ephrin receptor activity	8	3	0.46	6.52174	0.00709	0.00836256
GO:0010119	regulation of stomatal movement	45	8	2.65	3.01887	0.00297	0.00710043											GO:0015079	potassium ion transmembrane transporter ...	54	8	3.09	2.589	0.00784	0.008556
GO:0060148	positive regulation of posttranscription...	6	3	0.35	8.57143	0.00299	0.00710043											GO:0052826	inositol hexakisphosphate 2-phosphatase ...	3	2	0.17	11.7647	0.00837	0.008556
GO:0010961	cellular magnesium ion homeostasis	2	2	0.12	16.6667	0.00307	0.00710043											GO:0030351	inositol-1,3,4,5,6-pentakisphosphate 3-p...	3	2	0.17	11.7647	0.00837	0.008556
GO:0001845	phagolysosome assembly	250	25	14.7	1.70068	0.0031	0.00710043											GO:0030352	inositol-1,4,5,6-tetrakisphosphate 6-pho...	3	2	0.17	11.7647	0.00837	0.008556
GO:2001154	regulation of glycolytic fermentation to...	36	7	2.12	3.30189	0.00318	0.00710043											GO:0035184	histone threonine kinase activity	3	2	0.17	11.7647	0.00837	0.008556
GO:0090180	positive regulation of thiamine biosynth...	36	7	2.12	3.30189	0.00318	0.00710043											GO:0034417	bisphosphoglycerate 3-phosphatase activi...	3	2	0.17	11.7647	0.00837	0.008556
GO:0048013	ephrin receptor signaling pathway	12	4	0.71	5.6338	0.00324	0.00710043											GO:0008194	UDP-glycosyltransferase activity	79	10	4.52	2.21239	0.0096	0.0096
GO:0001947	heart looping	12	4	0.71	5.6338	0.00324	0.00710043
GO:0016311	dephosphorylation	824	64	48.44	1.32122	0.00362	0.00776792
GO:0043507	positive regulation of JUN kinase activi...	204	28	11.99	2.33528	0.00418	0.00878653
GO:0048863	stem cell differentiation	88	14	5.17	2.70793	0.00434	0.0089404
GO:0051496	positive regulation of stress fiber asse...	13	4	0.76	5.26316	0.00447	0.00901822
GO:0009615	response to virus	258	25	15.17	1.64799	0.00467	0.00901822
GO:0007560	imaginal disc morphogenesis	128	15	7.52	1.99468	0.00478	0.00901822
GO:0097306	cellular response to alcohol	153	17	8.99	1.89099	0.0048	0.00901822
GO:0061572	actin filament bundle organization	52	11	3.06	3.59477	0.00495	0.00901822
GO:0000080	mitotic G1 phase	39	7	2.29	3.05677	0.00507	0.00901822
GO:0009410	response to xenobiotic stimulus	39	7	2.29	3.05677	0.00507	0.00901822
GO:0005977	glycogen metabolic process	30	6	1.76	3.40909	0.00537	0.00901822
GO:0007391	dorsal closure	106	13	6.23	2.08668	0.00568	0.00901822
GO:0009306	protein secretion	106	13	6.23	2.08668	0.00568	0.00901822
GO:0021766	hippocampus development	14	4	0.82	4.87805	0.00599	0.00901822
GO:0044344	cellular response to fibroblast growth f...	14	4	0.82	4.87805	0.00599	0.00901822
GO:0031952	regulation of protein autophosphorylatio...	14	4	0.82	4.87805	0.00599	0.00901822
GO:0030216	keratinocyte differentiation	14	4	0.82	4.87805	0.00599	0.00901822
GO:0045995	regulation of embryonic development	84	11	4.94	2.22672	0.00648	0.00901822
GO:0071375	cellular response to peptide hormone sti...	52	8	3.06	2.61438	0.00739	0.00901822
GO:0042058	regulation of epidermal growth factor re...	23	5	1.35	3.7037	0.00753	0.00901822
GO:0070838	divalent metal ion transport	122	14	7.17	1.95258	0.00755	0.00901822
GO:0048685	negative regulation of collateral sprout...	8	3	0.47	6.38298	0.00769	0.00901822
GO:0071679	commissural neuron axon guidance	8	3	0.47	6.38298	0.00769	0.00901822
GO:0032793	positive regulation of CREB transcriptio...	8	3	0.47	6.38298	0.00769	0.00901822
GO:0042789	mRNA transcription by RNA polymerase II	8	3	0.47	6.38298	0.00769	0.00901822
GO:0050965	detection of temperature stimulus involv...	8	3	0.47	6.38298	0.00769	0.00901822
GO:0060035	notochord cell development	8	3	0.47	6.38298	0.00769	0.00901822
GO:0021957	corticospinal tract morphogenesis	8	3	0.47	6.38298	0.00769	0.00901822
GO:0070309	lens fiber cell morphogenesis	8	3	0.47	6.38298	0.00769	0.00901822
GO:2001108	positive regulation of Rho guanyl-nucleo...	8	3	0.47	6.38298	0.00769	0.00901822
GO:0097155	fasciculation of sensory neuron axon	8	3	0.47	6.38298	0.00769	0.00901822
GO:0097156	fasciculation of motor neuron axon	8	3	0.47	6.38298	0.00769	0.00901822
GO:0060444	branching involved in mammary gland duct...	8	3	0.47	6.38298	0.00769	0.00901822
GO:0048320	axial mesoderm formation	8	3	0.47	6.38298	0.00769	0.00901822
GO:0022038	corpus callosum development	8	3	0.47	6.38298	0.00769	0.00901822
GO:0060280	negative regulation of ovulation	8	3	0.47	6.38298	0.00769	0.00901822
GO:0010717	regulation of epithelial to mesenchymal ...	8	3	0.47	6.38298	0.00769	0.00901822
GO:0014028	notochord formation	8	3	0.47	6.38298	0.00769	0.00901822
GO:0048865	stem cell fate commitment	8	3	0.47	6.38298	0.00769	0.00901822
GO:0021536	diencephalon development	15	4	0.88	4.54545	0.00781	0.00901822
GO:0016319	mushroom body development	15	4	0.88	4.54545	0.00781	0.00901822
GO:0048168	regulation of neuronal synaptic plastici...	15	4	0.88	4.54545	0.00781	0.00901822
GO:0034220	ion transmembrane transport	486	40	28.57	1.40007	0.00788	0.00901822
GO:0006952	defense response	1031	75	60.61	1.23742	0.00857	0.00970011
GO:0042026	protein refolding	33	6	1.94	3.09278	0.0087	0.00974022
GO:0010288	response to lead ion	3	2	0.18	11.1111	0.00886	0.00981269
GO:0007369	gastrulation	73	12	4.29	2.7972	0.00905	0.00991649
GO:0001501	skeletal system development	54	8	3.17	2.52366	0.00927	0.00997
GO:0008544	epidermis development	153	19	8.99	2.11346	0.00972	0.00997
GO:0001666	response to hypoxia	77	10	4.53	2.20751	0.00976	0.00997
GO:0002440	production of molecular mediator of immu...	77	10	4.53	2.20751	0.00976	0.00997
GO:0001825	blastocyst formation	16	4	0.94	4.25532	0.00997	0.00997
GO:0035196	production of miRNAs involved in gene si...	16	4	0.94	4.25532	0.00997	0.00997
GO:0007367	segment polarity determination	16	4	0.94	4.25532	0.00997	0.00997
GO:0035279	mRNA cleavage involved in gene silencing...	16	4	0.94	4.25532	0.00997	0.00997
GO:0051271	negative regulation of cellular componen...	16	4	0.94	4.25532	0.00997	0.00997

## Sheet: ClusterⅤ
Biological process									Cellular component									Molecular function
GO ID	Term	Annotated	Significant	Expected	Fold enrichment	elimKS	FDR		GO ID	Term	Annotated	Significant	Expected	Fold enrichment	elimKS	FDR		GO ID	Term	Annotated	Significant	Expected	Fold enrichment	elimKS	FDR
GO:0008150	biological_process	12332	358	351.84	1.01751	1.9e-09	7.22e-08		GO:0022625	cytosolic large ribosomal subunit	43	23	1.2	19.1667	1e-25	1.5e-24		GO:0003735	structural constituent of ribosome	267	49	7.37	6.64858	5.3e-28	1.113e-26
GO:0002181	cytoplasmic translation	108	14	3.08	4.54545	1.1e-06	2.09e-05		GO:0022627	cytosolic small ribosomal subunit	41	20	1.14	17.5439	2e-21	1.5e-20		GO:0003674	molecular_function	13056	364	360.61	1.0094	3.3e-08	3.465e-07
GO:0006412	translation	676	49	19.29	2.54018	6.5e-05	0.0007885		GO:0110165	cellular anatomical entity	8374	252	233.74	1.07812	8e-05	0.0004		GO:0008168	methyltransferase activity	364	28	10.05	2.78607	2.2e-06	1.54e-05
GO:0006407	rRNA export from nucleus	28	6	0.8	7.5	8.3e-05	0.0007885		GO:0030686	90S preribosome	59	8	1.65	4.84848	0.00014	0.000525		GO:0009055	electron transfer activity	485	29	13.4	2.16418	2.5e-05	0.0001134
GO:1901607	alpha-amino acid biosynthetic process	138	14	3.94	3.5533	0.00025	0.0019		GO:0005886	plasma membrane	1324	54	36.96	1.46104	0.00056	0.00168		GO:0004100	chitin synthase activity	15	5	0.41	12.1951	2.7e-05	0.0001134
GO:0030476	ascospore wall assembly	39	6	1.11	5.40541	0.00056	0.00308222		GO:0005575	cellular_component	9104	261	254.11	1.02711	0.00111	0.00259286		GO:0020037	heme binding	421	26	11.63	2.2356	3.8e-05	0.000133
GO:0006414	translational elongation	90	9	2.57	3.50195	0.00069	0.00308222		GO:0005730	nucleolus	520	26	14.51	1.79187	0.00121	0.00259286		GO:0019843	rRNA binding	56	8	1.55	5.16129	8.9e-05	0.000249375
GO:0046898	response to cycloheximide	2	2	0.06	33.3333	0.00072	0.00308222		GO:0016021	integral component of membrane	2366	81	66.04	1.22653	0.00433	0.00811875		GO:0004497	monooxygenase activity	274	19	7.57	2.50991	9.5e-05	0.000249375
GO:0042255	ribosome assembly	41	6	1.17	5.12821	0.00073	0.00308222		GO:0000328	fungal-type vacuole lumen	15	3	0.42	7.14286	0.00647	0.008275		GO:0008061	chitin binding	24	5	0.66	7.57576	0.00032	0.000746667
GO:0055085	transmembrane transport	769	38	21.94	1.732	0.00104	0.003952		GO:0046581	intercellular canaliculus	5	2	0.14	14.2857	0.00654	0.008275		GO:0022857	transmembrane transporter activity	533	33	14.72	2.24185	0.00055	0.00105
GO:0030490	maturation of SSU-rRNA	61	7	1.74	4.02299	0.0012	0.00414545		GO:0032040	small-subunit processome	29	4	0.81	4.93827	0.00662	0.008275		GO:0015292	uniporter activity	7	3	0.19	15.7895	0.00055	0.00105
GO:0009060	aerobic respiration	80	8	2.28	3.50877	0.00135	0.00420923		GO:0042645	mitochondrial nucleoid	29	4	0.81	4.93827	0.00662	0.008275		GO:0018786	haloalkane dehalogenase activity	2	2	0.06	33.3333	0.00067	0.0011725
GO:0009113	purine nucleobase biosynthetic process	19	4	0.54	7.40741	0.00144	0.00420923		GO:0031298	replication fork protection complex	31	4	0.87	4.5977	0.00841	0.00964		GO:0052689	carboxylic ester hydrolase activity	101	9	2.79	3.22581	0.0012	0.00193846
GO:0019083	viral transcription	20	4	0.57	7.01754	0.00177	0.00451778		GO:0098800	inner mitochondrial membrane protein com...	69	6	1.93	3.10881	0.00939	0.00964		GO:0005506	iron ion binding	449	25	12.4	2.01613	0.00202	0.00303
GO:0006122	mitochondrial electron transport, ubiqui...	10	3	0.29	10.3448	0.00201	0.00451778		GO:0005631	chitosan layer of spore wall	6	2	0.17	11.7647	0.00964	0.00964		GO:0015538	sialic acid:proton symporter activity	4	2	0.11	18.1818	0.00386	0.00499059
GO:0070798	positive regulation of cleistothecium de...	3	2	0.09	22.2222	0.00212	0.00451778											GO:0003871	5-methyltetrahydropteroyltriglutamate-ho...	4	2	0.11	18.1818	0.00386	0.00499059
GO:0051097	negative regulation of helicase activity	3	2	0.09	22.2222	0.00212	0.00451778											GO:0008198	ferrous iron binding	13	3	0.36	8.33333	0.00404	0.00499059
GO:0000184	nuclear-transcribed mRNA catabolic proce...	21	4	0.6	6.66667	0.00214	0.00451778											GO:0016765	transferase activity, transferring alkyl...	80	7	2.21	3.16742	0.00458	0.00525
GO:0090475	lys-lys specific dibasic protein process...	11	3	0.31	9.67742	0.00271	0.00542											GO:0015078	proton transmembrane transporter activit...	106	10	2.93	3.41297	0.00475	0.00525
GO:0006979	response to oxidative stress	228	14	6.5	2.15385	0.00349	0.00588174											GO:0004089	carbonate dehydratase activity	5	2	0.14	14.2857	0.00633	0.00655
GO:0090473	lys-arg specific dibasic protein process...	12	3	0.34	8.82353	0.00354	0.00588174											GO:0016811	hydrolase activity, acting on carbon-nit...	65	6	1.8	3.33333	0.00655	0.00655
GO:0090474	arg-arg specific dibasic protein process...	12	3	0.34	8.82353	0.00354	0.00588174
GO:0006415	translational termination	24	4	0.68	5.88235	0.00356	0.00588174
GO:0006592	ornithine biosynthetic process	4	2	0.11	18.1818	0.00417	0.00659154
GO:0042401	cellular biogenic amine biosynthetic pro...	13	3	0.37	8.10811	0.00451	0.00659154
GO:0034755	iron ion transmembrane transport	13	3	0.37	8.10811	0.00451	0.00659154
GO:0006614	SRP-dependent cotranslational protein ta...	43	5	1.23	4.06504	0.00568	0.00799407
GO:0015672	monovalent inorganic cation transport	195	12	5.56	2.15827	0.00651	0.00819375
GO:0033217	regulation of transcription from RNA pol...	5	2	0.14	14.2857	0.00683	0.00819375
GO:0015739	sialic acid transport	5	2	0.14	14.2857	0.00683	0.00819375
GO:0007494	midgut development	5	2	0.14	14.2857	0.00683	0.00819375
GO:0006030	chitin metabolic process	45	5	1.28	3.90625	0.0069	0.00819375
GO:0051231	spindle elongation	30	4	0.86	4.65116	0.0081	0.00932727
GO:0072593	reactive oxygen species metabolic proces...	86	7	2.45	2.85714	0.00835	0.00933235
GO:0043604	amide biosynthetic process	820	58	23.4	2.47863	0.00886	0.00960556
GO:0043650	dicarboxylic acid biosynthetic process	31	4	0.88	4.54545	0.0091	0.00960556
GO:0045493	xylan catabolic process	17	3	0.49	6.12245	0.0099	0.0099
GO:0006730	one-carbon metabolic process	17	3	0.49	6.12245	0.0099	0.0099

## Sheet: ClusterⅥ
Biological process									Cellular component									Molecular function
GO ID	Term	Annotated	Significant	Expected	Fold enrichment	elimKS	FDR		GO ID	Term	Annotated	Significant	Expected	Fold enrichment	elimKS	FDR		GO ID	Term	Annotated	Significant	Expected	Fold enrichment	elimKS	FDR
GO:0008150	biological_process	12332	734	724.98	1.01244	2.7e-18	3.537e-16		GO:0005789	endoplasmic reticulum membrane	470	77	31.35	2.45614	2e-15	2.415e-14		GO:0003674	molecular_function	13056	715	704.53	1.01486	5.1e-14	2.646e-12
GO:0010430	fatty acid omega-oxidation	27	12	1.59	7.54717	5.8e-09	3.799e-07		GO:0005783	endoplasmic reticulum	783	107	52.23	2.04863	2.1e-15	2.415e-14		GO:0020037	heme binding	421	61	22.72	2.68486	8.4e-14	2.646e-12
GO:0007601	visual perception	42	14	2.47	5.66802	2.6e-08	1.13533e-06		GO:0005575	cellular_component	9104	621	607.3	1.02256	1.1e-09	8.43333e-09		GO:0005506	iron ion binding	449	60	24.23	2.47627	4.7e-12	9.87e-11
GO:0019373	epoxygenase P450 pathway	10	6	0.59	10.1695	4.8e-06	0.00012576		GO:0005737	cytoplasm	5474	437	365.15	1.19677	5.2e-08	2.99e-07		GO:0009055	electron transfer activity	485	60	26.17	2.2927	1.2e-10	1.89e-09
GO:0006697	ecdysone biosynthetic process	10	6	0.59	10.1695	4.8e-06	0.00012576		GO:0016021	integral component of membrane	2366	202	157.83	1.27986	2.4e-07	1.104e-06		GO:0004497	monooxygenase activity	274	53	14.79	3.5835	3.9e-10	4.914e-09
GO:0006797	polyphosphate metabolic process	16	7	0.94	7.44681	1.1e-05	0.000240167		GO:0005811	lipid droplet	68	16	4.54	3.52423	3.2e-06	1.22667e-05		GO:0052869	arachidonic acid omega-hydroxylase activ...	65	16	3.51	4.5584	1e-07	9e-07
GO:0019344	cysteine biosynthetic process	17	7	1	7	1.8e-05	0.000336857		GO:0005705	polytene chromosome interband	11	6	0.73	8.21918	2.1e-05	6.9e-05		GO:0018685	alkane 1-monooxygenase activity	65	16	3.51	4.5584	1e-07	9e-07
GO:0071585	detoxification of cadmium ion	111	18	6.53	2.75651	3.4e-05	0.00055675		GO:0031225	anchored component of membrane	8	5	0.53	9.43396	4.5e-05	0.000129375		GO:0070330	aromatase activity	59	14	3.18	4.40252	1.1e-06	8.6625e-06
GO:0035672	oligopeptide transmembrane transport	5	4	0.29	13.7931	4.4e-05	0.00062225		GO:0110165	cellular anatomical entity	8374	594	558.6	1.06337	5.4e-05	0.000138		GO:0016705	oxidoreductase activity, acting on paire...	421	62	22.72	2.72887	1.7e-06	1.19e-05
GO:0042445	hormone metabolic process	71	20	4.17	4.79616	5.6e-05	0.00062225		GO:0000791	euchromatin	41	10	2.73	3.663	0.00016	0.000368		GO:0016491	oxidoreductase activity	1475	147	79.59	1.84697	5e-05	0.000273
GO:0070814	hydrogen sulfide biosynthetic process	14	6	0.82	7.31707	5.6e-05	0.00062225		GO:0000329	fungal-type vacuole membrane	196	24	13.07	1.83627	0.00119	0.00248818		GO:0052871	alpha-tocopherol omega-hydroxylase activ...	21	7	1.13	6.19469	5.2e-05	0.000273
GO:0071276	cellular response to cadmium ion	105	17	6.17	2.75527	5.7e-05	0.00062225		GO:0005618	cell wall	103	15	6.87	2.18341	0.00178	0.00341167		GO:0050051	leukotriene-B4 20-monooxygenase activity	21	7	1.13	6.19469	5.2e-05	0.000273
GO:0040018	positive regulation of multicellular org...	59	12	3.47	3.45821	7.3e-05	0.000735615		GO:0009705	plant-type vacuole membrane	5	3	0.33	9.09091	0.00222	0.00392769		GO:0004768	stearoyl-CoA 9-desaturase activity	6	4	0.32	12.5	9.1e-05	0.000441
GO:0036101	leukotriene B4 catabolic process	21	7	1.23	5.69106	8.8e-05	0.000768533		GO:0005886	plasma membrane	1324	106	88.32	1.20018	0.00363	0.00526444		GO:0033780	taurochenodeoxycholate 6alpha-hydroxylas...	11	5	0.59	8.47458	0.00012	0.000455
GO:0040038	polar body extrusion after meiotic divis...	21	7	1.23	5.69106	8.8e-05	0.000768533		GO:0036126	sperm flagellum	2	2	0.13	15.3846	0.00391	0.00526444		GO:0047172	shikimate O-hydroxycinnamoyltransferase ...	3	3	0.16	18.75	0.00013	0.000455
GO:0032870	cellular response to hormone stimulus	165	22	9.7	2.26804	0.00011	0.000847647		GO:0016006	Nebenkern	2	2	0.13	15.3846	0.00391	0.00526444		GO:0047205	quinate O-hydroxycinnamoyltransferase ac...	3	3	0.16	18.75	0.00013	0.000455
GO:0006696	ergosterol biosynthetic process	36	9	2.12	4.24528	0.00011	0.000847647		GO:0009337	sulfite reductase complex (NADPH)	2	2	0.13	15.3846	0.00391	0.00526444		GO:0097079	selenite:proton symporter activity	3	3	0.16	18.75	0.00013	0.000455
GO:0055114	oxidation-reduction process	1270	116	74.66	1.55371	0.00012	0.000873333		GO:0000324	fungal-type vacuole	239	32	15.94	2.00753	0.00412	0.00526444		GO:0015421	ATPase-coupled oligopeptide transmembran...	3	3	0.16	18.75	0.00013	0.000455
GO:0009809	lignin biosynthetic process	3	3	0.18	16.6667	0.00017	0.000968261		GO:0005581	collagen trimer	26	6	1.73	3.46821	0.00459	0.00555632		GO:0043492	ATPase activity, coupled to movement of ...	103	15	5.56	2.69784	0.00021	0.000696316
GO:0009963	positive regulation of flavonoid biosynt...	3	3	0.18	16.6667	0.00017	0.000968261		GO:0016020	membrane	3713	299	247.68	1.2072	0.00504	0.005796		GO:0019825	oxygen binding	37	8	2	4	0.00044	0.001386
GO:0071833	peptide pheromone export involved in pos...	3	3	0.18	16.6667	0.00017	0.000968261		GO:0005938	cell cortex	248	26	16.54	1.57195	0.00661	0.00723952		GO:0004796	thromboxane-A synthase activity	4	3	0.22	13.6364	0.0005	0.0015
GO:0019379	sulfate assimilation, phosphoadenylyl su...	3	3	0.18	16.6667	0.00017	0.000968261		GO:0005868	cytoplasmic dynein complex	7	3	0.47	6.38298	0.00706	0.00738091		GO:0050253	retinyl-palmitate esterase activity	23	6	1.24	4.83871	0.0008	0.00229091
GO:0030497	fatty acid elongation	3	3	0.18	16.6667	0.00017	0.000968261		GO:0005775	vacuolar lumen	21	5	1.4	3.57143	0.0083	0.0083		GO:0052689	carboxylic ester hydrolase activity	101	18	5.45	3.30275	0.00086	0.00235565
GO:0042738	exogenous drug catabolic process	11	5	0.65	7.69231	0.00018	0.0009825											GO:0008374	O-acyltransferase activity	54	14	2.91	4.811	0.00103	0.00267207
GO:0060041	retina development in camera-type eye	17	6	1	6	0.0002	0.001048											GO:0008677	2-dehydropantoate 2-reductase activity	5	3	0.27	11.1111	0.00121	0.00267207
GO:0006855	drug transmembrane transport	32	8	1.88	4.25532	0.00026	0.00131											GO:0004085	butyryl-CoA dehydrogenase activity	5	3	0.27	11.1111	0.00121	0.00267207
GO:0016233	telomere capping	20	6	1.18	5.08475	0.00055	0.00266852											GO:0008405	arachidonic acid 11,12-epoxygenase activ...	5	3	0.27	11.1111	0.00121	0.00267207
GO:0010252	auxin homeostasis	4	3	0.24	12.5	0.00064	0.00298138											GO:0018585	fluorene oxygenase activity	5	3	0.27	11.1111	0.00121	0.00267207
GO:0009086	methionine biosynthetic process	45	9	2.65	3.39623	0.00066	0.00298138											GO:0008559	ATPase-coupled xenobiotic transmembrane ...	17	5	0.92	5.43478	0.00123	0.00267207
GO:0009169	purine ribonucleoside monophosphate cata...	415	39	24.4	1.59836	0.00078	0.003406											GO:0008017	microtubule binding	44	8	2.37	3.37553	0.00148	0.003108
GO:0044364	disruption of cells of other organism	9	4	0.53	7.54717	0.00092	0.00345694											GO:0003968	RNA-directed 5'-3' RNA polymerase activi...	55	9	2.97	3.0303	0.00166	0.00328781
GO:0044179	hemolysis in other organism	9	4	0.53	7.54717	0.00092	0.00345694											GO:0042625	ATPase-coupled ion transmembrane transpo...	77	11	4.16	2.64423	0.00167	0.00328781
GO:0048309	endoplasmic reticulum inheritance	9	4	0.53	7.54717	0.00092	0.00345694											GO:0050661	NADP binding	36	7	1.94	3.60825	0.00194	0.00370364
GO:0033574	response to testosterone	9	4	0.53	7.54717	0.00092	0.00345694											GO:0004252	serine-type endopeptidase activity	264	25	14.25	1.75439	0.00203	0.00376147
GO:0009405	pathogenesis	180	21	10.58	1.98488	0.00093	0.00345694											GO:0052872	tocotrienol omega-hydroxylase activity	6	3	0.32	9.375	0.00232	0.003855
GO:0030473	nuclear migration along microtubule	15	5	0.88	5.68182	0.00095	0.00345694											GO:0050544	arachidonic acid binding	6	3	0.32	9.375	0.00232	0.003855
GO:0006694	steroid biosynthetic process	85	23	5	4.6	0.00098	0.00346973											GO:0047057	vitamin-K-epoxide reductase (warfarin-se...	6	3	0.32	9.375	0.00232	0.003855
GO:0044282	small molecule catabolic process	862	80	50.68	1.57853	0.00102	0.00351632											GO:0008784	alanine racemase activity	2	2	0.11	18.1818	0.00257	0.003855
GO:1901607	alpha-amino acid biosynthetic process	138	22	8.11	2.7127	0.00116	0.00389641											GO:0004055	argininosuccinate synthase activity	2	2	0.11	18.1818	0.00257	0.003855
GO:1901663	quinone biosynthetic process	23	6	1.35	4.44444	0.00123	0.00393											GO:0004753	saccharopine dehydrogenase activity	2	2	0.11	18.1818	0.00257	0.003855
GO:0006636	unsaturated fatty acid biosynthetic proc...	17	7	1	7	0.00145	0.00393											GO:0004783	sulfite reductase (NADPH) activity	2	2	0.11	18.1818	0.00257	0.003855
GO:0015940	pantothenate biosynthetic process	10	4	0.59	6.77966	0.00147	0.00393											GO:0015123	acetate transmembrane transporter activi...	2	2	0.11	18.1818	0.00257	0.003855
GO:0046686	response to cadmium ion	196	30	11.52	2.60417	0.00148	0.00393											GO:0004177	aminopeptidase activity	48	8	2.59	3.0888	0.00264	0.00386791
GO:0035690	cellular response to drug	32	7	1.88	3.7234	0.0015	0.00393											GO:0005201	extracellular matrix structural constitu...	20	5	1.08	4.62963	0.00272	0.00389455
GO:0018917	fluorene metabolic process	5	3	0.29	10.3448	0.00153	0.00393											GO:0050591	quinine 3-monooxygenase activity	7	3	0.38	7.89474	0.00391	0.005355
GO:0071398	cellular response to fatty acid	5	3	0.29	10.3448	0.00153	0.00393											GO:0042171	lysophosphatidic acid acyltransferase ac...	7	3	0.38	7.89474	0.00391	0.005355
GO:0048252	lauric acid metabolic process	5	3	0.29	10.3448	0.00153	0.00393											GO:0015369	calcium:proton antiporter activity	14	4	0.76	5.26316	0.00438	0.005775
GO:0043651	linoleic acid metabolic process	5	3	0.29	10.3448	0.00153	0.00393											GO:0003824	catalytic activity	9019	547	486.68	1.12394	0.0044	0.005775
GO:0031639	plasminogen activation	5	3	0.29	10.3448	0.00153	0.00393											GO:0046873	metal ion transmembrane transporter acti...	140	18	7.55	2.38411	0.00455	0.00585
GO:0046701	insecticide catabolic process	5	3	0.29	10.3448	0.00153	0.00393											GO:0005515	protein binding	1383	96	74.63	1.28635	0.00532	0.0067032
GO:0051919	positive regulation of fibrinolysis	5	3	0.29	10.3448	0.00153	0.00393											GO:0016639	oxidoreductase activity, acting on the C...	8	3	0.43	6.97674	0.00602	0.00743647
GO:0007010	cytoskeleton organization	665	55	39.09	1.40701	0.00161	0.00405596											GO:0008242	omega peptidase activity	44	7	2.37	2.95359	0.00627	0.00759635
GO:0042908	xenobiotic transport	17	5	1	5	0.00178	0.00439962											GO:0008144	drug binding	34	6	1.83	3.27869	0.00667	0.00792849
GO:0030436	asexual sporulation	94	13	5.53	2.35081	0.00188	0.00456074											GO:0015513	high-affinity secondary active nitrite t...	3	2	0.16	12.5	0.00746	0.00796576
GO:0042126	nitrate metabolic process	11	4	0.65	6.15385	0.00221	0.00519404											GO:0004556	alpha-amylase activity	3	2	0.16	12.5	0.00746	0.00796576
GO:0016539	intein-mediated protein splicing	53	9	3.12	2.88462	0.00223	0.00519404											GO:0045437	uridine nucleosidase activity	3	2	0.16	12.5	0.00746	0.00796576
GO:0008340	determination of adult lifespan	131	16	7.7	2.07792	0.00226	0.00519404											GO:0004310	farnesyl-diphosphate farnesyltransferase...	3	2	0.16	12.5	0.00746	0.00796576
GO:0048527	lateral root development	26	6	1.53	3.92157	0.00244	0.00539312											GO:0004020	adenylylsulfate kinase activity	3	2	0.16	12.5	0.00746	0.00796576
GO:0015672	monovalent inorganic cation transport	195	21	11.46	1.83246	0.00253	0.00539312											GO:0098809	nitrite reductase activity	3	2	0.16	12.5	0.00746	0.00796576
GO:0042360	vitamin E metabolic process	6	3	0.35	8.57143	0.00294	0.00539312											GO:0016411	acylglycerol O-acyltransferase activity	9	3	0.49	6.12245	0.00869	0.00886
GO:0042371	vitamin K biosynthetic process	6	3	0.35	8.57143	0.00294	0.00539312											GO:0003988	acetyl-CoA C-acyltransferase activity	9	3	0.49	6.12245	0.00869	0.00886
GO:0032304	negative regulation of icosanoid secreti...	6	3	0.35	8.57143	0.00294	0.00539312											GO:0016879	ligase activity, forming carbon-nitrogen...	345	30	18.62	1.61117	0.00877	0.00886
GO:0032305	positive regulation of icosanoid secreti...	6	3	0.35	8.57143	0.00294	0.00539312											GO:0004806	triglyceride lipase activity	36	6	1.94	3.09278	0.00886	0.00886
GO:0030644	cellular chloride ion homeostasis	6	3	0.35	8.57143	0.00294	0.00539312
GO:0018879	biphenyl metabolic process	6	3	0.35	8.57143	0.00294	0.00539312
GO:0016540	protein autoprocessing	6	3	0.35	8.57143	0.00294	0.00539312
GO:0003091	renal water homeostasis	6	3	0.35	8.57143	0.00294	0.00539312
GO:0003095	pressure natriuresis	6	3	0.35	8.57143	0.00294	0.00539312
GO:1900425	negative regulation of defense response ...	2	2	0.12	16.6667	0.00303	0.00539312
GO:0046051	UTP metabolic process	2	2	0.12	16.6667	0.00303	0.00539312
GO:0006847	plasma membrane acetate transport	2	2	0.12	16.6667	0.00303	0.00539312
GO:0006667	sphinganine metabolic process	2	2	0.12	16.6667	0.00303	0.00539312
GO:0006635	fatty acid beta-oxidation	36	7	2.12	3.30189	0.00308	0.00539312
GO:0046417	chorismate metabolic process	12	4	0.71	5.6338	0.00317	0.00539312
GO:0006817	phosphate ion transport	12	4	0.71	5.6338	0.00317	0.00539312
GO:0090473	lys-arg specific dibasic protein process...	12	4	0.71	5.6338	0.00317	0.00539312
GO:0090474	arg-arg specific dibasic protein process...	12	4	0.71	5.6338	0.00317	0.00539312
GO:0070588	calcium ion transmembrane transport	46	8	2.7	2.96296	0.00331	0.0055591
GO:0071407	cellular response to organic cyclic comp...	174	19	10.23	1.85728	0.00339	0.00561663
GO:0046165	alcohol biosynthetic process	93	23	5.47	4.20475	0.00343	0.00561663
GO:0010016	shoot system morphogenesis	47	8	2.76	2.89855	0.00381	0.00616185
GO:0005976	polysaccharide metabolic process	151	17	8.88	1.91441	0.00397	0.00634232
GO:0000122	negative regulation of transcription by ...	164	18	9.64	1.86722	0.00406	0.00640795
GO:0048864	stem cell development	58	9	3.41	2.6393	0.00419	0.0065344
GO:0019751	polyol metabolic process	50	10	2.94	3.40136	0.00428	0.00658047
GO:0001701	in utero embryonic development	69	10	4.06	2.46305	0.00432	0.00658047
GO:0007088	regulation of mitotic nuclear division	192	20	11.29	1.77148	0.00462	0.00674104
GO:0071705	nitrogen compound transport	1020	84	59.96	1.40093	0.00469	0.00674104
GO:0051240	positive regulation of multicellular org...	311	36	18.28	1.96937	0.00476	0.00674104
GO:0005984	disaccharide metabolic process	21	5	1.23	4.06504	0.00487	0.00674104
GO:0022414	reproductive process	1358	105	79.83	1.3153	0.00491	0.00674104
GO:0030703	eggshell formation	93	12	5.47	2.19378	0.00493	0.00674104
GO:0045943	positive regulation of transcription by ...	7	3	0.41	7.31707	0.00494	0.00674104
GO:0045907	positive regulation of vasoconstriction	7	3	0.41	7.31707	0.00494	0.00674104
GO:0006068	ethanol catabolic process	7	3	0.41	7.31707	0.00494	0.00674104
GO:0001516	prostaglandin biosynthetic process	7	3	0.41	7.31707	0.00494	0.00674104
GO:0051101	regulation of DNA binding	30	6	1.76	3.40909	0.00523	0.00699112
GO:0000117	regulation of transcription involved in ...	30	6	1.76	3.40909	0.00523	0.00699112
GO:0006995	cellular response to nitrogen starvation	118	14	6.94	2.01729	0.00538	0.00711899
GO:0009414	response to water deprivation	50	8	2.94	2.72109	0.00562	0.00730775
GO:0072503	cellular divalent inorganic cation homeo...	83	11	4.88	2.2541	0.00568	0.00730775
GO:1902652	secondary alcohol metabolic process	77	21	4.53	4.63576	0.00569	0.00730775
GO:0001890	placenta development	14	4	0.82	4.87805	0.00587	0.00739394
GO:0060416	response to growth hormone	14	4	0.82	4.87805	0.00587	0.00739394
GO:0055065	metal ion homeostasis	198	20	11.64	1.71821	0.00649	0.00809705
GO:0031647	regulation of protein stability	52	8	3.06	2.61438	0.00716	0.00876509
GO:0048859	formation of anatomical boundary	32	6	1.88	3.19149	0.00727	0.00876509
GO:0015031	protein transport	871	65	51.2	1.26953	0.00731	0.00876509
GO:1900087	positive regulation of G1/S transition o...	23	5	1.35	3.7037	0.00736	0.00876509
GO:0051384	response to glucocorticoid	23	5	1.35	3.7037	0.00736	0.00876509
GO:0070534	protein K63-linked ubiquitination	8	3	0.47	6.38298	0.00758	0.00886589
GO:0051292	nuclear pore complex assembly	8	3	0.47	6.38298	0.00758	0.00886589
GO:0000083	regulation of transcription involved in ...	15	4	0.88	4.54545	0.00766	0.00888018
GO:0042592	homeostatic process	698	70	41.03	1.70607	0.00799	0.00898127
GO:0071482	cellular response to light stimulus	53	8	3.12	2.5641	0.00803	0.00898127
GO:0045168	cell-cell signaling involved in cell fat...	53	8	3.12	2.5641	0.00803	0.00898127
GO:0008285	negative regulation of cell population p...	64	9	3.76	2.39362	0.00809	0.00898127
GO:1903706	regulation of hemopoiesis	64	9	3.76	2.39362	0.00809	0.00898127
GO:0046034	ATP metabolic process	522	42	30.69	1.36852	0.00876	0.00908813
GO:0071249	cellular response to nitrate	3	2	0.18	11.1111	0.00877	0.00908813
GO:0016486	peptide hormone processing	3	2	0.18	11.1111	0.00877	0.00908813
GO:0090069	regulation of ribosome biogenesis	3	2	0.18	11.1111	0.00877	0.00908813
GO:0045777	positive regulation of blood pressure	3	2	0.18	11.1111	0.00877	0.00908813
GO:0060304	regulation of phosphatidylinositol depho...	3	2	0.18	11.1111	0.00877	0.00908813
GO:0048568	embryonic organ development	100	12	5.88	2.04082	0.00877	0.00908813
GO:0019740	nitrogen utilization	24	5	1.41	3.5461	0.00888	0.00908813
GO:0090698	post-embryonic plant morphogenesis	24	5	1.41	3.5461	0.00888	0.00908813
GO:0071941	nitrogen cycle metabolic process	24	5	1.41	3.5461	0.00888	0.00908813
GO:0034220	ion transmembrane transport	486	46	28.57	1.61008	0.0092	0.00934264
GO:0006812	cation transport	399	42	23.46	1.79028	0.00941	0.00948238
GO:0009410	response to xenobiotic stimulus	39	9	2.29	3.93013	0.00966	0.00966
